# Supplementary material for: Immune cells and inflammatory proteins are differentially associated with subsequent DNA methylation biological aging measures in the Framingham Heart Study Offspring Cohort
Source: GeroScience. 2025 Oct 2;48(3):4373–94. doi: 10.1007/s11357-025-01883-4 (PMC13356187; doi:10.1007/s11357-025-01883-4)
Supplement: Supplementary file 1 — (XLSX 51.5 KB) [file 11357_2025_1883_MOESM1_ESM.xlsx]

## Sheet: Table of Contents
Online Resource 1: Supplementary tables
Rotti et al, Geroscience
Corresponding Author: Kathryn Lunetta, Boston University klunetta@bu.edu
Tab s1	Immune cell phenotype subset characterization
Tab s2	OLINK Protein characterization
Tab s3	Immune Cell distribution summary
Tab s4	Protein distribution summary
Tab s5	DNAm age predictor summaries for the full immune cell sample
Tab s6	DNAm age predictor summaries for the OLINK protein subsample

## Sheet: s1
Table 1. Immune cell phenotype subset characterization.
Phenotype	Defining Markers	Parent Population
B cells	CD19+	Live Lymphs	1
CD14 total		Gated monos	2
CD3 (T cells)	CD3+	Live Lymphs	3
CD38+ T cells	CD3+CD38+	CD3+	4
CD38+HLADR+ T cells	CD3+CD38+HLADR+	CD3+	5
CD4 (T helper cells)	CD4+	CD3+	6
CD4 Tcm (central memory)	CD4+CD45RO+CCR7+CD27+	CD4+	7
CD4 Teff (effector)	CD4+CD45RO-CCR7-CD27-	CD4+	8
CD4 Tem (effector memory)	CD4+CD45RO+CCR7-CD27-	CD4+	9
CD4 TH17/Treg	Ratio		10
CD4 Tn (naïve)	CD4+CD45RO-CCR7+CD27+	CD4+	11
CD4 Tn/Tm	Ratio		12
CD4/CD8	Ratio		13
CD4+ TEMRA	CD4+CD45RA+CD28-CD57+	CD4+	14
CD4+CD25+		CD4+	15
CD4+CD25+FoxP3+ (CD4 FoxP3 Tregs)	CD4+CD25+FoxP3+	CD4+	16
CD4+CD27-		CD4+	17
CD4+CD28-CD27-		CD4+	18
CD8 (cytotoxic T cells)	CD8+	CD3+	19
CD8 TC17/Treg	Ratio		20
CD8 Tcm (central memory)	CD8+CD45RO+CCR7+CD27+	CD8+	21
CD8 Teff (effector)	CD8+CD45RO-CCR7-CD27-	CD8+	22
CD8 Tem (effector memory)	CD8+CD45RO+CCR7-CD27-	CD8+	23
CD8 Tn (naïve)	CD8+CD45RO-CCR7+CD27+	CD8+	24
CD8 Tn/Tm	Ratio		25
CD8+ TEMRA	CD8+CD45RA+CD28-CD57+	CD8+	26
CD8+CD25+		CD8+	27
CD8+CD25+FoxP3+ (CD8 FoxP3 Tregs)	CD8+CD25+FoxP3+	CD8+	28
CD8+CD27-		CD8+	29
CD8+CD28-CD27-		CD8+	30
CM (classical monocytes)	CD14++CD16-	CD14	31
gd T cells (gamma delta T cells)	CD3+TCR gd+	CD3+	32
Granzyme B+ CD4		CD4+	33
Granzyme B+ CD8		CD8+	34
Granzyme B+ CD8/CD4	Ratio		35
HLA-DR+ T cells	CD3+HLA-DR+	CD3+	36
IM (intermediate monocytes)	CD14+CD16+	CD14	37
NCM (non-classical monocytes)	CD14dimCD16+	CD14	38
NK cells (natural killer cells)	CD3-CD56+CD16+	Live Lymphs	39
Tc1	CD8+IFNg+	CD8+	40
Tc17	CD8+IL17+	CD8+	41
TH1	CD4+IFNg+	CD4+	42
TH17	CD4+IL17+	CD4+	43

## Sheet: s2
Table 2. OLINK Protein characterization.
Protein	Protein full name	LOD*	Missing proportion	Below LOD Proportion
4E-BP1	Eukaryotic translation initiation factor 4E-binding protein 1	1.857	0.001	0
ADA	Adenosine deaminase	1.472	0.002	0
AXIN1	Axin-1	1.421	0.002	0.024
CASP-8	Caspase-8	1.577	0.001	0.033
CCL11	Eotaxin	2.118	0.001	0
CCL19	C-C motif chemokine 19	2.1	0.001	0
CCL20	C-C motif chemokine 20	2.531	0.001	0
CCL23	C-C motif chemokine 23	2.391	0.002	0
CCL25	C-C motif chemokine 25	2.324	0.001	0
CCL28	C-C motif chemokine 28	1.284	0.001	0
CCL3	C-C motif chemokine 3	1.65	0.001	0
CCL4	C-C motif chemokine 4	1.904	0.001	0
CD244	Natural killer cell receptor 2B4	2.45	0.001	0
CD40	Tumor necrosis factor receptor superfamily member 5	3.54	0.001	0
CD5	T-cell surface glycoprotein CD5	1.575	0.001	0
CD6	T-cell differentiation antigen CD6	2.178	0.001	0
CD8A	T-cell surface glycoprotein CD8 alpha chain	2.679	0.002	0
CDCP1	CUB domain-containing protein 1	0.335	0.001	0
CSF-1	Macrophage colony-stimulating factor 1	2.27	0.001	0
CST5	Cystatin-D	0.337	0.001	0
CX3CL1	Fractalkine	1.946	0.001	0.001
CXCL1	Growth-regulated alpha protein	2.674	0.001	0
CXCL10	C-X-C motif chemokine 10	2.806	0.001	0
CXCL11	C-X-C motif chemokine 11	1.569	0.001	0
CXCL5	C-X-C motif chemokine 5	2.138	0.001	0
CXCL6	C-X-C motif chemokine 6	2.031	0.001	0.001
CXCL9	C-X-C motif chemokine 9	1.965	0.002	0
DNER	Delta and Notch-like epidermal growth factor-related receptor	0.969	0.001	0
EN-RAGE	Protein S100-A12	1.881	0.001	0.002
FGF-19	Fibroblast growth factor 19	1.825	0.001	0
FGF-21	Fibroblast growth factor 21	2.436	0.002	0.002
Flt3L	Fms-related tyrosine kinase 3 ligand	2.962	0.001	0
HGF	Hepatocyte growth factor	2.144	0.001	0
IFN-gamma	Interferon gamma	3.61	0.001	0.001
IL-10RB	Interleukin-10 receptor subunit beta	2.616	0.001	0
IL-12B	Interleukin-12 subunit beta	1.433	0.001	0
IL-15RA	Interleukin-15 receptor subunit alpha	1.814	0.001	0.347
IL-17C	Interleukin-17C	2.316	0.001	0.053
IL-18R1	Interleukin-18 receptor 1	2.39	0.001	0
IL10	Interleukin-10	1.741	0.001	0.001
IL18	Interleukin-18	2.346	0.001	0
IL6	Interleukin-6	2.58	0.001	0.139
IL7	Interleukin-7	1.371	0.002	0.01
IL8	Interleukin-8	1.023	0.001	0
LAP TGF-beta-1	Transforming growth factor beta-1 proprotein	1.434	0.001	0
LIF-R	Leukemia inhibitory factor receptor	1.737	0.001	0
MCP-1	C-C motif chemokine 2	3.542	0.001	0
MCP-2	C-C motif chemokine 8	2.838	0.001	0
MCP-4	C-C motif chemokine 13	4.943	0.001	0
MMP-1	Interstitial collagenase	3.402	0.001	0.001
MMP-10	Stromelysin-2	2.072	0.001	0
NT-3	Neurotrophin-3	2.263	0.002	0.11
OPG	Tumor necrosis factor receptor superfamily member 11B	2.405	0.001	0
OSM	Oncostatin-M	0.874	0.001	0
PD-L1	Programmed cell death 1 ligand 1	2.723	0.001	0
SCF	Kit ligand	2.442	0.001	0
SLAMF1	Signaling lymphocytic activation molecule	2.41	0.002	0.231
STAMBP	STAM-binding protein	1.238	0.001	0
TGF-alpha	Protransforming growth factor alpha	0.493	0.001	0.002
TNF	Tumor necrosis factor	1.04	0.001	0
TNFB	Lymphotoxin-alpha	1.428	0.001	0
TNFRSF9	Tumor necrosis factor receptor superfamily member 9	2.048	0.001	0
TNFSF14	Tumor necrosis factor ligand superfamily member 14	2.301	0.001	0.001
TRAIL	Tumor necrosis factor ligand superfamily member 10	1.687	0.001	0
TRANCE	Tumor necrosis factor ligand superfamily member 11	1.565	0.001	0
TWEAK	Tumor necrosis factor ligand superfamily member 12	1.196	0.001	0
uPA	Urokinase-type plasminogen activator	2.632	0.001	0
VEGFA	Vascular endothelial growth factor A	3.3	0.003	0
*LOD: Limit of Detection

## Sheet: s3
Table 3. Immune Cell distribution summary. Numbers are reported as proportion of parent cell population or ratio of two proportions.
Immune Cell	Overall	Younger	Older	Male	Female	CMV.neg.eq	CMV.pos	t_test.age.p	t_test.sex.p	t_test.CMV.p
	(N=739)	(N=373)	(N=366)	(N=361)	(N=378)	(N=377)	(N=362)
B cells								0.588313	0.00454373	0.000832761
Mean (SD)	7.50 (4.13)	7.59 (4.18)	7.42 (4.08)	7.06 (3.90)	7.93 (4.30)	8.01 (4.10)	6.98 (4.10)
Median [Min, Max]	6.72 [0.120, 29.4]	6.81 [0.120, 29.4]	6.62 [0.730, 28.3]	6.31 [0.120, 26.7]	7.16 [0.800, 29.4]	7.35 [1.23, 28.3]	6.09 [0.120, 29.4]
Missing	20 (2.7%)	14 (3.8%)	6 (1.6%)	9 (2.5%)	11 (2.9%)	11 (2.9%)	9 (2.5%)
CD14 total								0.897728	0.0888872	0.66677
Mean (SD)	69.4 (9.20)	69.3 (9.49)	69.4 (8.92)	70.0 (8.78)	68.8 (9.57)	69.5 (9.39)	69.2 (9.01)
Median [Min, Max]	70.1 [37.5, 89.5]	70.1 [40.9, 89.5]	70.1 [37.5, 86.7]	70.8 [37.5, 86.5]	70.0 [38.5, 89.5]	70.1 [37.5, 86.4]	70.2 [38.5, 89.5]
Missing	49 (6.6%)	28 (7.5%)	21 (5.7%)	23 (6.4%)	26 (6.9%)	22 (5.8%)	27 (7.5%)
CD3_mem4								0.0139495	4.11822e-06	0.000434168
Mean (SD)	69.6 (11.7)	70.7 (10.9)	68.6 (12.4)	67.6 (12.3)	71.6 (10.7)	68.2 (11.9)	71.2 (11.2)
Median [Min, Max]	71.6 [30.7, 93.5]	73.0 [37.2, 93.5]	69.7 [30.7, 92.6]	68.8 [30.7, 91.3]	73.5 [32.6, 93.5]	69.6 [30.7, 93.5]	73.4 [32.6, 92.6]
Missing	10 (1.4%)	5 (1.3%)	5 (1.4%)	5 (1.4%)	5 (1.3%)	6 (1.6%)	4 (1.1%)
CD38+ T cells								0.162922	0.522003	0.274038
Mean (SD)	17.7 (18.2)	16.7 (18.3)	18.6 (18.1)	18.1 (18.7)	17.3 (17.7)	17.0 (18.0)	18.4 (18.5)
Median [Min, Max]	10.9 [0.100, 90.2]	9.14 [0.100, 88.2]	12.3 [0.170, 90.2]	11.8 [0.170, 90.2]	10.2 [0.100, 88.2]	9.13 [0.100, 88.2]	12.0 [0.140, 90.2]
Missing	1 (0.1%)	0 (0%)	1 (0.3%)	0 (0%)	1 (0.3%)	1 (0.3%)	0 (0%)
CD38+HLADR+ T cells								6.75984e-05	0.379531	0.00914929
Mean (SD)	0.447 (0.567)	0.364 (0.392)	0.531 (0.693)	0.466 (0.596)	0.429 (0.539)	0.393 (0.432)	0.503 (0.676)
Median [Min, Max]	0.260 [0, 4.68]	0.230 [0, 2.48]	0.310 [0, 4.68]	0.260 [0, 4.68]	0.260 [0, 4.22]	0.250 [0, 4.01]	0.280 [0, 4.68]
Missing	1 (0.1%)	0 (0%)	1 (0.3%)	0 (0%)	1 (0.3%)	1 (0.3%)	0 (0%)
CD4								0.0190454	4.47871e-07	7.43565e-20
Mean (SD)	64.4 (13.9)	65.6 (12.7)	63.2 (14.9)	61.8 (14.3)	67.0 (13.0)	68.9 (11.6)	59.8 (14.4)
Median [Min, Max]	66.1 [20.0, 93.0]	67.1 [20.0, 90.5]	65.1 [20.6, 93.0]	63.7 [20.0, 91.4]	68.5 [20.6, 93.0]	71.2 [29.3, 93.0]	60.1 [20.0, 91.6]
Missing	10 (1.4%)	5 (1.3%)	5 (1.4%)	5 (1.4%)	5 (1.3%)	6 (1.6%)	4 (1.1%)
CD4 Tcm								0.00125568	0.375255	0.56914
Mean (SD)	20.4 (9.17)	19.3 (8.63)	21.5 (9.58)	20.7 (8.93)	20.1 (9.40)	20.6 (9.07)	20.2 (9.28)
Median [Min, Max]	19.2 [0, 50.1]	18.5 [2.69, 50.1]	20.6 [0, 48.8]	19.9 [0, 46.7]	18.6 [2.69, 50.1]	19.1 [2.69, 50.1]	19.2 [0, 48.8]
Missing	10 (1.4%)	5 (1.3%)	5 (1.4%)	5 (1.4%)	5 (1.3%)	6 (1.6%)	4 (1.1%)
CD4 Teff								0.00145618	0.0418211	2.26064e-18
Mean (SD)	1.74 (3.91)	1.28 (2.73)	2.20 (4.79)	2.04 (4.65)	1.44 (3.03)	0.473 (0.750)	3.04 (5.22)
Median [Min, Max]	0.428 [0, 46.1]	0.304 [0, 25.0]	0.591 [0, 46.1]	0.489 [0, 46.1]	0.403 [0, 26.9]	0.208 [0, 6.03]	1.28 [0, 46.1]
Missing	10 (1.4%)	5 (1.3%)	5 (1.4%)	5 (1.4%)	5 (1.3%)	6 (1.6%)	4 (1.1%)
CD4 Tem								5.38071e-05	0.000959429	4.43026e-19
Mean (SD)	6.58 (6.12)	5.68 (5.50)	7.51 (6.58)	7.35 (6.82)	5.85 (5.27)	4.61 (3.48)	8.63 (7.45)
Median [Min, Max]	4.81 [0.0600, 43.2]	4.32 [0.0875, 35.4]	5.43 [0.0600, 43.2]	5.29 [0.0600, 43.2]	4.38 [0.0875, 30.2]	3.91 [0.0875, 28.8]	6.38 [0.0600, 43.2]
Missing	10 (1.4%)	5 (1.3%)	5 (1.4%)	5 (1.4%)	5 (1.3%)	6 (1.6%)	4 (1.1%)
CD4 TH17/Treg								0.324007	0.0156536	0.348947
Mean (SD)	7.36 (11.1)	6.94 (9.34)	7.78 (12.6)	8.43 (13.1)	6.34 (8.65)	7.76 (12.9)	6.96 (9.02)
Median [Min, Max]	3.72 [0, 108]	3.53 [0, 60.7]	3.80 [0, 108]	4.16 [0, 108]	3.32 [0.203, 56.2]	3.84 [0, 108]	3.63 [0, 57.8]
Missing	63 (8.5%)	34 (9.1%)	29 (7.9%)	31 (8.6%)	32 (8.5%)	38 (10.1%)	25 (6.9%)
CD4 Tn								8.4379e-10	0.00130044	7.10817e-11
Mean (SD)	39.3 (17.0)	43.1 (16.1)	35.4 (17.0)	37.2 (16.8)	41.3 (16.9)	43.3 (15.7)	35.2 (17.3)
Median [Min, Max]	39.7 [0.0167, 82.5]	45.1 [3.01, 82.5]	33.7 [0.0167, 81.3]	37.4 [0.0167, 79.3]	42.2 [3.98, 82.5]	44.4 [5.12, 79.3]	34.2 [0.0167, 82.5]
Missing	10 (1.4%)	5 (1.3%)	5 (1.4%)	5 (1.4%)	5 (1.3%)	6 (1.6%)	4 (1.1%)
CD4 Tn/Tm								1.64642e-05	0.0130534	1.42028e-06
Mean (SD)	2.06 (2.21)	2.41 (2.41)	1.71 (1.94)	1.86 (2.02)	2.26 (2.37)	2.45 (2.42)	1.67 (1.90)
Median [Min, Max]	1.48 [0.000307, 17.9]	1.84 [0.0513, 17.9]	1.08 [0.000307, 16.0]	1.27 [0.000307, 13.7]	1.57 [0.0691, 17.9]	1.84 [0.137, 17.9]	1.11 [0.000307, 16.0]
Missing	10 (1.4%)	5 (1.3%)	5 (1.4%)	5 (1.4%)	5 (1.3%)	6 (1.6%)	4 (1.1%)
CD4/CD8								0.36867	3.44909e-07	8.91051e-14
Mean (SD)	4.70 (3.79)	4.83 (3.08)	4.57 (4.39)	3.98 (3.16)	5.39 (4.19)	5.71 (3.88)	3.66 (3.39)
Median [Min, Max]	3.74 [0.374, 33.5]	4.12 [0.374, 23.4]	3.40 [0.380, 33.5]	3.17 [0.374, 26.6]	4.10 [0.380, 33.5]	4.80 [0.634, 30.0]	2.73 [0.374, 33.5]
Missing	10 (1.4%)	5 (1.3%)	5 (1.4%)	5 (1.4%)	5 (1.3%)	6 (1.6%)	4 (1.1%)
CD4+ TEMRA								0.000328099	0.0443659	1.36431e-22
Mean (SD)	1.24 (2.69)	0.886 (1.98)	1.60 (3.22)	1.45 (3.08)	1.04 (2.24)	0.272 (0.555)	2.25 (3.53)
Median [Min, Max]	0.224 [0, 23.6]	0.171 [0, 18.1]	0.342 [0, 23.6]	0.261 [0, 23.6]	0.199 [0, 20.1]	0.0639 [0, 4.21]	0.895 [0, 23.6]
Missing	10 (1.4%)	5 (1.3%)	5 (1.4%)	5 (1.4%)	5 (1.3%)	6 (1.6%)	4 (1.1%)
CD4+CD25+								0.925401	0.416645	0.618715
Mean (SD)	4.22 (2.15)	4.23 (2.19)	4.21 (2.11)	4.15 (2.16)	4.28 (2.14)	4.26 (2.15)	4.18 (2.14)
Median [Min, Max]	4.03 [0.400, 12.2]	3.95 [0.400, 10.7]	4.12 [0.440, 12.2]	3.88 [0.440, 12.2]	4.25 [0.400, 10.7]	3.96 [0.400, 10.7]	4.14 [0.440, 12.2]
CD4+CD25+FoxP3+								0.8995	0.462264	0.156854
Mean (SD)	0.134 (0.175)	0.134 (0.173)	0.135 (0.178)	0.129 (0.187)	0.139 (0.163)	0.125 (0.157)	0.144 (0.192)
Median [Min, Max]	0.0789 [0, 1.25]	0.0800 [0, 1.11]	0.0772 [0, 1.25]	0.0731 [0, 1.25]	0.0846 [0, 1.05]	0.0732 [0, 1.21]	0.0846 [0, 1.25]
CD4+CD27-								3.42828e-06	0.00116144	7.95115e-27
Mean (SD)	19.2 (11.9)	17.2 (10.9)	21.3 (12.4)	20.7 (12.9)	17.8 (10.6)	14.7 (7.89)	23.9 (13.4)
Median [Min, Max]	16.8 [2.83, 80.6]	14.7 [2.83, 80.6]	19.0 [3.13, 74.7]	17.4 [2.83, 80.6]	15.8 [3.16, 74.7]	13.3 [2.83, 45.3]	21.3 [3.42, 80.6]
Missing	10 (1.4%)	5 (1.3%)	5 (1.4%)	5 (1.4%)	5 (1.3%)	6 (1.6%)	4 (1.1%)
CD4+CD28-CD27-								1.40894e-06	0.23104	6.36323e-33
Mean (SD)	4.87 (8.03)	3.45 (6.49)	6.31 (9.13)	5.23 (8.85)	4.52 (7.15)	1.35 (1.55)	8.51 (10.1)
Median [Min, Max]	1.75 [0, 72.5]	1.30 [0, 72.5]	2.76 [0, 69.8]	1.84 [0, 72.5]	1.69 [0, 50.0]	0.820 [0, 14.4]	5.21 [0, 72.5]
Missing	10 (1.4%)	5 (1.3%)	5 (1.4%)	5 (1.4%)	5 (1.3%)	6 (1.6%)	4 (1.1%)
CD8								3.74209e-05	3.08048e-08	2.25409e-28
Mean (SD)	19.6 (9.95)	18.1 (8.71)	21.2 (10.9)	21.7 (10.2)	17.7 (9.32)	15.7 (7.18)	23.6 (10.8)
Median [Min, Max]	17.8 [2.71, 55.7]	16.3 [3.86, 55.7]	19.2 [2.71, 54.6]	19.8 [3.28, 53.8]	16.3 [2.71, 55.7]	14.8 [3.10, 55.7]	22.1 [2.71, 54.6]
Missing	6 (0.8%)	3 (0.8%)	3 (0.8%)	4 (1.1%)	2 (0.5%)	4 (1.1%)	2 (0.6%)
CD8 TC17/Treg								0.011227	0.753469	0.0108341
Mean (SD)	8.63 (29.9)	5.57 (12.4)	11.7 (40.2)	9.02 (38.7)	8.25 (17.8)	5.55 (10.9)	11.7 (40.7)
Median [Min, Max]	1.72 [0, 603]	1.36 [0, 97.0]	2.10 [0, 603]	1.70 [0, 603]	1.72 [0, 150]	1.35 [0, 96.2]	2.18 [0, 603]
Missing	122 (16.5%)	66 (17.7%)	56 (15.3%)	57 (15.8%)	65 (17.2%)	69 (18.3%)	53 (14.6%)
CD8 Tcm								0.866141	0.179194	2.43373e-12
Mean (SD)	4.56 (4.09)	4.59 (3.91)	4.54 (4.27)	4.35 (4.07)	4.76 (4.11)	5.58 (4.35)	3.50 (3.51)
Median [Min, Max]	3.24 [0, 28.7]	3.20 [0, 19.4]	3.30 [0.0926, 28.7]	3.06 [0, 25.0]	3.62 [0.0926, 28.7]	4.31 [0.0926, 25.0]	2.43 [0, 28.7]
Missing	6 (0.8%)	3 (0.8%)	3 (0.8%)	4 (1.1%)	2 (0.5%)	4 (1.1%)	2 (0.6%)
CD8 Teff								5.44816e-09	0.00238173	9.04715e-38
Mean (SD)	18.7 (14.1)	15.7 (13.2)	21.7 (14.3)	20.3 (14.0)	17.1 (14.0)	12.4 (10.6)	25.2 (14.3)
Median [Min, Max]	15.2 [0.451, 72.6]	11.0 [0.451, 72.6]	17.9 [0.465, 65.2]	16.8 [0.451, 72.6]	13.0 [0.465, 65.2]	9.48 [0.451, 61.9]	22.7 [1.48, 72.6]
Missing	6 (0.8%)	3 (0.8%)	3 (0.8%)	4 (1.1%)	2 (0.5%)	4 (1.1%)	2 (0.6%)
CD8 Tem								0.000222366	0.000257969	0.000434265
Mean (SD)	10.0 (7.24)	9.04 (6.58)	11.0 (7.74)	11.0 (6.88)	9.07 (7.45)	9.10 (6.23)	11.0 (8.05)
Median [Min, Max]	8.20 [0, 68.5]	7.35 [0.417, 49.6]	9.56 [0, 68.5]	9.71 [0.662, 36.0]	7.46 [0, 68.5]	7.77 [0, 49.6]	9.03 [0.691, 68.5]
Missing	6 (0.8%)	3 (0.8%)	3 (0.8%)	4 (1.1%)	2 (0.5%)	4 (1.1%)	2 (0.6%)
CD8 Tn								4.91522e-27	2.14454e-09	4.30245e-25
Mean (SD)	18.5 (14.2)	23.9 (14.9)	13.0 (11.1)	15.4 (12.0)	21.5 (15.4)	23.7 (14.5)	13.2 (11.7)
Median [Min, Max]	15.3 [0.352, 70.0]	20.8 [1.35, 70.0]	9.83 [0.352, 61.3]	12.8 [0.352, 70.0]	18.5 [0.741, 69.4]	20.1 [0.715, 70.0]	9.23 [0.352, 69.4]
Missing	6 (0.8%)	3 (0.8%)	3 (0.8%)	4 (1.1%)	2 (0.5%)	4 (1.1%)	2 (0.6%)
CD8 Tn/Tm								2.16855e-13	2.94929e-06	2.10694e-15
Mean (SD)	0.956 (1.61)	1.38 (2.06)	0.522 (0.721)	0.676 (1.14)	1.22 (1.91)	1.41 (2.03)	0.487 (0.737)
Median [Min, Max]	0.466 [0.00849, 21.2]	0.735 [0.0248, 21.2]	0.268 [0.00849, 5.87]	0.348 [0.00849, 15.6]	0.627 [0.0122, 21.2]	0.757 [0.0231, 21.2]	0.228 [0.00849, 8.67]
Missing	6 (0.8%)	3 (0.8%)	3 (0.8%)	4 (1.1%)	2 (0.5%)	4 (1.1%)	2 (0.6%)
CD8+ TEMRA								1.56177e-07	9.91136e-05	1.04993e-35
Mean (SD)	12.6 (10.3)	10.7 (9.57)	14.6 (10.6)	14.2 (10.6)	11.2 (9.80)	8.19 (8.25)	17.3 (10.2)
Median [Min, Max]	9.86 [0, 56.8]	7.61 [0.0914, 52.3]	12.8 [0, 56.8]	12.2 [0.134, 56.8]	7.75 [0, 52.3]	5.73 [0, 56.8]	16.3 [0.212, 52.3]
Missing	6 (0.8%)	3 (0.8%)	3 (0.8%)	4 (1.1%)	2 (0.5%)	4 (1.1%)	2 (0.6%)
CD8+CD25+								0.727151	0.0357403	0.751498
Mean (SD)	4.10 (2.14)	4.13 (2.21)	4.07 (2.07)	3.93 (2.09)	4.26 (2.18)	4.07 (2.10)	4.12 (2.19)
Median [Min, Max]	3.85 [0.310, 20.4]	3.74 [0.480, 20.4]	3.96 [0.310, 16.7]	3.63 [0.310, 20.4]	4.05 [0.480, 16.7]	3.83 [0.480, 16.7]	3.95 [0.310, 20.4]
CD8+CD25+FoxP3+								0.0261007	0.923824	0.487011
Mean (SD)	0.615 (1.82)	0.761 (2.36)	0.466 (0.977)	0.622 (2.19)	0.609 (1.37)	0.569 (1.05)	0.663 (2.37)
Median [Min, Max]	0.180 [0, 39.3]	0.210 [0, 39.3]	0.160 [0, 9.34]	0.200 [0, 39.3]	0.160 [0, 10.8]	0.190 [0, 9.08]	0.165 [0, 39.3]
CD8+CD27-								2.78098e-18	1.50075e-07	1.88553e-49
Mean (SD)	53.0 (21.4)	46.3 (20.2)	59.8 (20.5)	57.2 (20.7)	49.0 (21.4)	42.3 (17.3)	64.1 (19.6)
Median [Min, Max]	51.2 [5.63, 97.6]	44.1 [5.63, 94.7]	59.4 [15.2, 97.6]	57.5 [7.71, 97.6]	46.4 [5.63, 94.7]	41.0 [5.63, 97.6]	67.2 [13.7, 96.0]
Missing	6 (0.8%)	3 (0.8%)	3 (0.8%)	4 (1.1%)	2 (0.5%)	4 (1.1%)	2 (0.6%)
CD8+CD28-CD27-								6.06302e-17	0.00029179	1.59867e-59
Mean (SD)	33.4 (20.8)	27.2 (17.9)	39.7 (21.6)	36.2 (20.8)	30.7 (20.4)	22.0 (14.8)	45.1 (19.5)
Median [Min, Max]	29.4 [0.930, 87.6]	23.5 [1.38, 82.8]	37.2 [0.930, 87.6]	32.9 [1.27, 87.6]	25.6 [0.930, 84.7]	18.4 [0.930, 83.9]	45.2 [1.27, 87.6]
Missing	6 (0.8%)	3 (0.8%)	3 (0.8%)	4 (1.1%)	2 (0.5%)	4 (1.1%)	2 (0.6%)
CM								0.995569	0.627854	0.678209
Mean (SD)	67.7 (11.0)	67.7 (10.6)	67.7 (11.4)	67.9 (11.3)	67.5 (10.6)	67.8 (11.5)	67.5 (10.4)
Median [Min, Max]	67.8 [19.2, 99.9]	68.1 [19.5, 99.9]	67.8 [19.2, 99.5]	68.1 [19.2, 99.5]	67.7 [30.1, 99.9]	68.4 [19.2, 99.9]	67.6 [35.3, 99.5]
Missing	49 (6.6%)	28 (7.5%)	21 (5.7%)	23 (6.4%)	26 (6.9%)	22 (5.8%)	27 (7.5%)
gd T cells								0.774982	0.524265	0.0508042
Mean (SD)	3.53 (3.58)	3.49 (3.32)	3.57 (3.84)	3.62 (3.85)	3.45 (3.32)	3.28 (3.55)	3.79 (3.61)
Median [Min, Max]	2.41 [0.120, 34.8]	2.40 [0.200, 21.1]	2.44 [0.120, 34.8]	2.40 [0.120, 34.8]	2.44 [0.200, 22.1]	2.20 [0.120, 23.5]	2.78 [0.240, 34.8]
Missing	1 (0.1%)	0 (0%)	1 (0.3%)	0 (0%)	1 (0.3%)	1 (0.3%)	0 (0%)
Granzyme B+ CD4								5.99779e-06	0.382013	3.29367e-36
Mean (SD)	3.63 (6.42)	2.57 (5.44)	4.70 (7.14)	3.84 (6.67)	3.42 (6.18)	0.688 (1.22)	6.68 (8.03)
Median [Min, Max]	0.800 [0.0600, 52.0]	0.590 [0.0700, 45.7]	1.34 [0.0600, 52.0]	0.900 [0.0600, 52.0]	0.700 [0.0600, 36.2]	0.380 [0.0600, 15.1]	3.98 [0.110, 52.0]
Missing	4 (0.5%)	2 (0.5%)	2 (0.5%)	1 (0.3%)	3 (0.8%)	2 (0.5%)	2 (0.6%)
Granzyme B+ CD8								2.10652e-13	1.58815e-05	4.84181e-52
Mean (SD)	32.1 (20.3)	26.7 (17.6)	37.5 (21.4)	35.4 (20.2)	28.9 (19.8)	21.7 (14.9)	42.9 (19.4)
Median [Min, Max]	29.2 [0.110, 89.6]	22.6 [0.110, 85.0]	35.4 [0.310, 89.6]	33.2 [1.58, 86.0]	24.5 [0.110, 89.6]	18.6 [0.110, 72.2]	43.2 [0.310, 89.6]
Missing	4 (0.5%)	2 (0.5%)	2 (0.5%)	1 (0.3%)	3 (0.8%)	2 (0.5%)	2 (0.6%)
Granzyme B+ CD8/CD4								0.39731	0.00213052	2.31164e-08
Mean (SD)	9.96 (12.8)	10.4 (12.3)	9.55 (13.3)	11.4 (15.0)	8.53 (10.1)	12.5 (14.6)	7.31 (9.97)
Median [Min, Max]	5.58 [0.0968, 145]	6.23 [0.131, 101]	4.91 [0.0968, 145]	6.18 [0.204, 145]	4.91 [0.0968, 84.6]	7.79 [0.0968, 145]	3.75 [0.131, 84.6]
Missing	4 (0.5%)	2 (0.5%)	2 (0.5%)	1 (0.3%)	3 (0.8%)	2 (0.5%)	2 (0.6%)
HLA-DR+ T cells								0.000464092	0.435777	0.0373471
Mean (SD)	2.36 (2.33)	2.06 (1.92)	2.66 (2.65)	2.43 (2.32)	2.29 (2.33)	2.18 (2.15)	2.54 (2.49)
Median [Min, Max]	1.44 [0.220, 16.4]	1.36 [0.250, 14.7]	1.55 [0.220, 16.4]	1.56 [0.220, 14.7]	1.34 [0.220, 16.4]	1.37 [0.220, 14.7]	1.59 [0.220, 16.4]
Missing	1 (0.1%)	0 (0%)	1 (0.3%)	0 (0%)	1 (0.3%)	1 (0.3%)	0 (0%)
IM								0.906364	0.914122	0.861573
Mean (SD)	24.6 (8.99)	24.6 (8.97)	24.6 (9.02)	24.6 (9.18)	24.6 (8.81)	24.5 (9.27)	24.7 (8.69)
Median [Min, Max]	23.9 [0.0691, 69.5]	23.7 [0.0691, 69.5]	24.0 [0.421, 59.5]	24.0 [0.421, 69.5]	23.8 [0.0691, 61.5]	24.4 [0.0691, 69.5]	23.6 [0.421, 59.5]
Missing	49 (6.6%)	28 (7.5%)	21 (5.7%)	23 (6.4%)	26 (6.9%)	22 (5.8%)	27 (7.5%)
NCM								0.820542	0.201353	0.544674
Mean (SD)	7.74 (4.93)	7.70 (4.68)	7.78 (5.17)	7.49 (4.92)	7.97 (4.93)	7.63 (5.21)	7.85 (4.61)
Median [Min, Max]	6.69 [0, 48.1]	6.75 [0, 38.8]	6.63 [0.112, 48.1]	6.45 [0.112, 48.1]	6.86 [0, 38.8]	6.40 [0, 48.1]	6.87 [0.112, 38.3]
Missing	49 (6.6%)	28 (7.5%)	21 (5.7%)	23 (6.4%)	26 (6.9%)	22 (5.8%)	27 (7.5%)
NK cells								0.00440091	1.97267e-06	0.116845
Mean (SD)	5.99 (4.31)	5.54 (3.98)	6.44 (4.57)	6.75 (4.53)	5.25 (3.95)	6.23 (4.51)	5.73 (4.07)
Median [Min, Max]	4.92 [0.244, 27.0]	4.44 [0.244, 24.0]	5.51 [0.480, 27.0]	5.65 [0.480, 26.7]	4.20 [0.244, 27.0]	5.08 [0.244, 27.0]	4.89 [0.480, 25.4]
Missing	1 (0.1%)	0 (0%)	1 (0.3%)	0 (0%)	1 (0.3%)	1 (0.3%)	0 (0%)
Tc1								1.29113e-06	0.0214517	3.90376e-13
Mean (SD)	39.4 (15.1)	36.8 (14.7)	42.1 (15.1)	40.7 (15.4)	38.2 (14.7)	35.5 (13.6)	43.5 (15.5)
Median [Min, Max]	39.7 [1.57, 87.1]	35.5 [1.57, 78.3]	43.2 [3.68, 87.1]	40.7 [3.68, 87.1]	38.7 [1.57, 76.0]	34.7 [2.50, 69.7]	43.5 [1.57, 87.1]
Missing	4 (0.5%)	2 (0.5%)	2 (0.5%)	1 (0.3%)	3 (0.8%)	2 (0.5%)	2 (0.6%)
Tc17								0.0974707	0.336069	0.168925
Mean (SD)	0.974 (1.81)	0.865 (1.67)	1.09 (1.94)	1.04 (2.06)	0.911 (1.53)	0.884 (1.56)	1.07 (2.04)
Median [Min, Max]	0.412 [0, 21.6]	0.365 [0, 16.5]	0.458 [0, 21.6]	0.438 [0, 21.6]	0.395 [0, 13.6]	0.423 [0, 15.7]	0.398 [0, 21.6]
Missing	4 (0.5%)	2 (0.5%)	2 (0.5%)	1 (0.3%)	3 (0.8%)	2 (0.5%)	2 (0.6%)
TH1								0.00142078	0.512313	1.29832e-25
Mean (SD)	13.1 (7.41)	12.2 (7.29)	14.0 (7.44)	12.9 (7.61)	13.3 (7.22)	10.3 (4.81)	16.0 (8.48)
Median [Min, Max]	11.8 [0.910, 65.8]	10.9 [0.910, 65.8]	12.6 [1.56, 41.8]	11.5 [1.56, 65.8]	12.0 [0.910, 41.8]	9.73 [1.52, 29.9]	14.5 [0.910, 65.8]
Missing	4 (0.5%)	2 (0.5%)	2 (0.5%)	1 (0.3%)	3 (0.8%)	2 (0.5%)	2 (0.6%)
TH17								0.436547	0.123259	0.328746
Mean (SD)	0.413 (0.329)	0.404 (0.338)	0.423 (0.320)	0.432 (0.358)	0.395 (0.299)	0.402 (0.286)	0.425 (0.369)
Median [Min, Max]	0.320 [0, 2.88]	0.318 [0, 2.88]	0.326 [0, 2.20]	0.326 [0, 2.88]	0.313 [0.0393, 2.20]	0.322 [0, 2.03]	0.320 [0, 2.88]
Missing	4 (0.5%)	2 (0.5%)	2 (0.5%)	1 (0.3%)	3 (0.8%)	2 (0.5%)	2 (0.6%)

## Sheet: s4
Table 4. Protein distribution summary. Proteins are measured in Normalized Protein eXpression (NPX) units.
Protein	Overall	Younger	Older	Male	Female	t_test.age.p	t_test.sex.p
	(N=690)	(N=346)	(N=344)	(N=333)	(N=357)
4E-BP1						0.00496745	0.00798511
Mean (SD)	6.45 (0.668)	6.37 (0.721)	6.52 (0.604)	6.51 (0.610)	6.38 (0.714)
Median [Min, Max]	6.43 [3.64, 8.86]	6.31 [4.58, 8.68]	6.51 [3.64, 8.86]	6.50 [3.64, 8.53]	6.32 [4.14, 8.86]
ADA						0.00353373	2.45e-05
Mean (SD)	5.26 (0.336)	5.22 (0.333)	5.30 (0.335)	5.31 (0.332)	5.21 (0.332)
Median [Min, Max]	5.25 [4.02, 6.60]	5.21 [4.23, 6.53]	5.29 [4.02, 6.60]	5.29 [4.02, 6.46]	5.20 [4.23, 6.60]
AXIN1						0.807887	0.322859
Mean (SD)	2.97 (0.768)	2.96 (0.758)	2.98 (0.779)	3.00 (0.754)	2.94 (0.781)
Median [Min, Max]	2.91 [1.33, 6.95]	2.90 [1.50, 5.83]	2.92 [1.33, 6.95]	2.94 [1.33, 5.78]	2.88 [1.48, 6.95]
CASP-8						1.04e-06	0.308264
Mean (SD)	2.12 (0.334)	2.06 (0.299)	2.18 (0.356)	2.14 (0.296)	2.11 (0.366)
Median [Min, Max]	2.10 [1.36, 5.90]	2.03 [1.38, 4.03]	2.15 [1.36, 5.90]	2.11 [1.36, 4.10]	2.07 [1.38, 5.90]
CCL11						3.45e-10	0.000107469
Mean (SD)	7.52 (0.473)	7.41 (0.452)	7.63 (0.467)	7.59 (0.460)	7.45 (0.475)
Median [Min, Max]	7.50 [5.63, 10.4]	7.42 [5.63, 10.4]	7.61 [5.93, 9.46]	7.54 [5.93, 10.4]	7.44 [5.63, 9.07]
CCL19						0.000939517	0.811595
Mean (SD)	8.66 (0.892)	8.55 (0.894)	8.78 (0.878)	8.66 (0.806)	8.67 (0.967)
Median [Min, Max]	8.54 [6.30, 12.1]	8.41 [6.50, 12.1]	8.64 [6.30, 12.1]	8.54 [6.30, 12.1]	8.55 [6.50, 12.1]
CCL20						0.0143916	0.0296644
Mean (SD)	6.92 (0.948)	6.83 (0.952)	7.01 (0.938)	7.00 (0.968)	6.85 (0.924)
Median [Min, Max]	6.79 [4.34, 11.0]	6.69 [5.20, 11.0]	6.86 [4.34, 10.8]	6.90 [5.20, 10.8]	6.68 [4.34, 11.0]
CCL23						0.00407419	0.0147175
Mean (SD)	10.2 (0.465)	10.1 (0.440)	10.2 (0.484)	10.2 (0.466)	10.1 (0.460)
Median [Min, Max]	10.2 [7.35, 11.8]	10.1 [8.35, 11.4]	10.2 [7.35, 11.8]	10.2 [7.35, 11.5]	10.2 [8.35, 11.8]
CCL25						1.54e-09	0.144592
Mean (SD)	6.46 (0.575)	6.33 (0.571)	6.59 (0.550)	6.49 (0.580)	6.43 (0.570)
Median [Min, Max]	6.46 [4.49, 8.66]	6.32 [4.49, 8.66]	6.56 [4.66, 8.33]	6.47 [4.66, 8.66]	6.44 [4.49, 8.04]
CCL28						4.54e-06	0.664422
Mean (SD)	2.37 (0.386)	2.30 (0.386)	2.43 (0.374)	2.36 (0.332)	2.37 (0.430)
Median [Min, Max]	2.33 [1.51, 6.81]	2.26 [1.51, 5.54]	2.41 [1.70, 6.81]	2.34 [1.54, 4.61]	2.32 [1.51, 6.81]
CCL3						3.94e-13	0.000234127
Mean (SD)	5.87 (0.532)	5.73 (0.504)	6.02 (0.522)	5.95 (0.582)	5.80 (0.471)
Median [Min, Max]	5.83 [3.60, 9.44]	5.68 [4.37, 8.85]	5.96 [3.60, 9.44]	5.89 [3.60, 9.44]	5.78 [4.37, 7.54]
CCL4						2.09e-07	1.76e-05
Mean (SD)	5.89 (0.600)	5.77 (0.522)	6.01 (0.649)	5.99 (0.654)	5.79 (0.528)
Median [Min, Max]	5.84 [3.64, 10.7]	5.73 [4.59, 8.89]	5.95 [3.64, 10.7]	5.91 [3.64, 10.7]	5.76 [4.59, 8.89]
CD244						0.00558819	0.170786
Mean (SD)	5.98 (0.316)	5.94 (0.325)	6.01 (0.303)	5.96 (0.294)	5.99 (0.334)
Median [Min, Max]	5.97 [4.49, 8.76]	5.91 [5.10, 8.76]	6.00 [4.49, 6.87]	5.95 [4.49, 6.80]	5.97 [5.14, 8.76]
CD40						1.59e-05	0.268819
Mean (SD)	10.7 (0.344)	10.7 (0.293)	10.8 (0.380)	10.7 (0.334)	10.8 (0.352)
Median [Min, Max]	10.7 [7.81, 12.4]	10.7 [9.87, 11.9]	10.8 [7.81, 12.4]	10.7 [9.07, 12.4]	10.7 [7.81, 11.8]
CD5						2.33e-15	0.00559351
Mean (SD)	6.04 (0.369)	5.93 (0.287)	6.15 (0.408)	6.00 (0.324)	6.07 (0.403)
Median [Min, Max]	6.01 [4.84, 9.80]	5.93 [4.84, 6.72]	6.11 [4.94, 9.80]	5.99 [4.94, 7.49]	6.04 [4.84, 9.80]
CD6						9.11e-05	0.149384
Mean (SD)	5.71 (0.450)	5.65 (0.412)	5.78 (0.476)	5.69 (0.428)	5.74 (0.468)
Median [Min, Max]	5.72 [3.46, 8.74]	5.68 [3.93, 6.58]	5.74 [3.46, 8.74]	5.70 [3.46, 6.74]	5.73 [3.93, 8.74]
CD8A						0.0118829	0.00139277
Mean (SD)	9.27 (0.679)	9.21 (0.654)	9.34 (0.699)	9.36 (0.688)	9.19 (0.662)
Median [Min, Max]	9.28 [6.91, 11.6]	9.19 [6.91, 11.1]	9.35 [7.13, 11.6]	9.31 [6.91, 11.5]	9.19 [7.42, 11.6]
CDCP1						3.99e-23	0.0411549
Mean (SD)	2.81 (0.588)	2.60 (0.534)	3.03 (0.562)	2.86 (0.594)	2.77 (0.579)
Median [Min, Max]	2.80 [1.34, 5.45]	2.57 [1.40, 4.95]	2.97 [1.34, 5.45]	2.82 [1.34, 5.10]	2.78 [1.42, 5.45]
CSF-1						2.37e-05	0.00922657
Mean (SD)	9.48 (0.242)	9.45 (0.230)	9.52 (0.248)	9.46 (0.244)	9.51 (0.238)
Median [Min, Max]	9.49 [7.06, 11.1]	9.44 [8.25, 11.1]	9.53 [7.06, 10.5]	9.47 [7.06, 10.5]	9.50 [8.25, 11.1]
CST5						1.17e-14	0.183812
Mean (SD)	5.60 (0.468)	5.47 (0.413)	5.74 (0.481)	5.62 (0.468)	5.58 (0.468)
Median [Min, Max]	5.58 [3.68, 7.66]	5.48 [3.84, 6.73]	5.69 [3.68, 7.66]	5.59 [3.68, 7.28]	5.56 [3.84, 7.66]
CX3CL1						7.28e-06	0.578874
Mean (SD)	3.84 (0.391)	3.77 (0.334)	3.90 (0.432)	3.83 (0.346)	3.84 (0.430)
Median [Min, Max]	3.84 [1.68, 8.57]	3.78 [2.13, 5.03]	3.87 [1.68, 8.57]	3.84 [1.68, 5.17]	3.83 [2.13, 8.57]
CXCL1						0.175399	0.258284
Mean (SD)	7.85 (1.02)	7.80 (1.01)	7.90 (1.02)	7.80 (0.973)	7.89 (1.05)
Median [Min, Max]	7.74 [5.69, 11.7]	7.70 [5.81, 11.7]	7.78 [5.69, 11.4]	7.69 [5.81, 11.7]	7.79 [5.69, 11.4]
CXCL10						1.87e-12	0.340192
Mean (SD)	9.10 (0.833)	8.88 (0.734)	9.32 (0.869)	9.13 (0.816)	9.07 (0.849)
Median [Min, Max]	9.00 [6.87, 13.2]	8.79 [7.30, 12.5]	9.23 [6.87, 13.2]	9.03 [6.87, 13.2]	8.94 [7.30, 12.9]
CXCL11						8.84e-06	0.124257
Mean (SD)	6.82 (0.735)	6.70 (0.720)	6.94 (0.730)	6.87 (0.822)	6.78 (0.642)
Median [Min, Max]	6.73 [4.61, 10.1]	6.63 [5.15, 10.1]	6.85 [4.61, 10.0]	6.76 [4.61, 10.1]	6.70 [5.15, 9.03]
CXCL5						0.427191	0.000273956
Mean (SD)	8.46 (1.43)	8.41 (1.40)	8.50 (1.46)	8.25 (1.43)	8.65 (1.40)
Median [Min, Max]	8.38 [4.90, 12.4]	8.28 [4.90, 12.0]	8.41 [5.05, 12.4]	8.15 [4.90, 12.0]	8.64 [5.05, 12.4]
CXCL6						0.015998	0.243825
Mean (SD)	7.55 (0.792)	7.47 (0.907)	7.62 (0.649)	7.58 (0.878)	7.51 (0.701)
Median [Min, Max]	7.51 [-3.21, 11.3]	7.46 [-3.21, 11.2]	7.57 [6.03, 11.3]	7.56 [-3.21, 11.3]	7.47 [6.03, 11.2]
CXCL9						3.6e-27	0.80878
Mean (SD)	6.89 (0.805)	6.57 (0.665)	7.20 (0.808)	6.88 (0.789)	6.89 (0.821)
Median [Min, Max]	6.81 [5.01, 10.5]	6.50 [5.11, 10.5]	7.08 [5.01, 10.4]	6.81 [5.01, 10.5]	6.80 [5.11, 10.4]
Missing	1 (0.1%)	1 (0.3%)	0 (0%)	1 (0.3%)	0 (0%)
DNER						0.00174909	0.000174586
Mean (SD)	8.09 (0.329)	8.13 (0.253)	8.05 (0.387)	8.13 (0.251)	8.04 (0.382)
Median [Min, Max]	8.11 [2.87, 8.79]	8.14 [7.01, 8.73]	8.09 [2.87, 8.79]	8.14 [6.51, 8.79]	8.08 [2.87, 8.71]
EN-RAGE						1.5e-05	1.03e-06
Mean (SD)	2.75 (0.570)	2.65 (0.490)	2.84 (0.628)	2.86 (0.514)	2.65 (0.601)
Median [Min, Max]	2.64 [1.56, 8.77]	2.58 [1.88, 5.69]	2.72 [1.56, 8.77]	2.74 [1.88, 5.69]	2.54 [1.56, 8.77]
FGF-19						0.785868	0.855368
Mean (SD)	7.93 (0.948)	7.92 (0.983)	7.94 (0.913)	7.94 (0.958)	7.92 (0.941)
Median [Min, Max]	7.88 [4.57, 10.9]	7.88 [4.57, 10.9]	7.89 [5.03, 10.7]	7.89 [4.91, 10.9]	7.88 [4.57, 10.7]
FGF-21						3.44e-05	0.638757
Mean (SD)	5.71 (1.14)	5.53 (1.16)	5.89 (1.08)	5.69 (1.17)	5.73 (1.11)
Median [Min, Max]	5.66 [2.90, 11.0]	5.52 [2.90, 11.0]	5.79 [3.09, 9.78]	5.65 [2.90, 11.0]	5.68 [3.00, 10.1]
Missing	1 (0.1%)	1 (0.3%)	0 (0%)	1 (0.3%)	0 (0%)
Flt3L						2.49e-08	0.0609045
Mean (SD)	8.82 (0.417)	8.73 (0.411)	8.91 (0.405)	8.79 (0.392)	8.85 (0.438)
Median [Min, Max]	8.81 [6.86, 11.0]	8.70 [6.86, 10.0]	8.93 [7.25, 11.0]	8.80 [7.25, 10.0]	8.84 [6.86, 11.0]
HGF						3.6e-09	2.8e-06
Mean (SD)	8.67 (0.445)	8.57 (0.439)	8.77 (0.429)	8.75 (0.461)	8.59 (0.415)
Median [Min, Max]	8.64 [6.84, 11.2]	8.54 [7.38, 11.2]	8.75 [6.84, 10.3]	8.72 [6.84, 11.2]	8.58 [7.02, 10.1]
IFN-gamma						0.000872288	0.998002
Mean (SD)	6.26 (0.923)	6.15 (0.869)	6.38 (0.961)	6.26 (0.990)	6.26 (0.857)
Median [Min, Max]	6.11 [3.58, 11.8]	6.05 [3.58, 11.8]	6.21 [4.66, 11.8]	6.11 [3.58, 11.8]	6.12 [3.93, 10.2]
IL-10RB						1.81e-09	0.833658
Mean (SD)	6.88 (0.297)	6.82 (0.277)	6.95 (0.302)	6.89 (0.289)	6.88 (0.305)
Median [Min, Max]	6.89 [4.52, 7.75]	6.85 [4.81, 7.57]	6.94 [4.52, 7.75]	6.90 [4.52, 7.57]	6.89 [4.81, 7.75]
IL-12B						9.57e-09	0.018118
Mean (SD)	7.16 (0.628)	7.03 (0.591)	7.30 (0.635)	7.11 (0.597)	7.22 (0.651)
Median [Min, Max]	7.19 [5.07, 9.55]	7.06 [5.17, 8.62]	7.35 [5.07, 9.55]	7.11 [5.07, 8.74]	7.26 [5.43, 9.55]
IL-15RA						7.94e-09	0.856331
Mean (SD)	1.92 (0.360)	1.85 (0.248)	2.00 (0.432)	1.93 (0.239)	1.92 (0.445)
Median [Min, Max]	1.90 [0.914, 8.42]	1.84 [1.14, 3.43]	1.96 [0.914, 8.42]	1.92 [0.914, 3.20]	1.89 [1.14, 8.42]
IL-17C						0.00286235	2.17e-06
Mean (SD)	3.18 (0.668)	3.11 (0.572)	3.26 (0.746)	3.31 (0.662)	3.07 (0.654)
Median [Min, Max]	3.08 [1.70, 7.28]	3.02 [1.77, 5.72]	3.13 [1.70, 7.28]	3.19 [1.78, 7.28]	2.98 [1.70, 6.59]
IL-18R1						0.19632	0.000744985
Mean (SD)	7.72 (0.419)	7.70 (0.413)	7.74 (0.424)	7.78 (0.422)	7.67 (0.409)
Median [Min, Max]	7.70 [5.43, 9.35]	7.68 [6.45, 9.35]	7.73 [5.43, 9.22]	7.76 [5.43, 9.22]	7.65 [6.43, 9.35]
IL10						0.00118912	0.0703139
Mean (SD)	3.39 (0.640)	3.31 (0.624)	3.47 (0.647)	3.44 (0.593)	3.35 (0.679)
Median [Min, Max]	3.33 [1.54, 9.33]	3.25 [1.54, 9.33]	3.37 [1.81, 9.22]	3.37 [1.81, 9.33]	3.27 [1.54, 9.22]
IL18						0.0755781	2e-09
Mean (SD)	8.84 (0.562)	8.81 (0.576)	8.88 (0.545)	8.98 (0.528)	8.72 (0.566)
Median [Min, Max]	8.82 [6.87, 11.0]	8.77 [7.23, 11.0]	8.85 [6.87, 11.0]	8.95 [6.87, 11.0]	8.71 [7.23, 10.5]
IL6						3.53e-06	0.343397
Mean (SD)	3.32 (0.799)	3.18 (0.768)	3.46 (0.805)	3.35 (0.742)	3.29 (0.848)
Median [Min, Max]	3.20 [1.45, 9.50]	3.02 [1.45, 9.50]	3.33 [2.25, 8.62]	3.24 [1.45, 6.85]	3.15 [2.11, 9.50]
IL7						0.840747	0.220114
Mean (SD)	2.15 (0.537)	2.15 (0.540)	2.14 (0.534)	2.12 (0.486)	2.17 (0.580)
Median [Min, Max]	2.04 [1.22, 5.73]	2.03 [1.27, 5.73]	2.04 [1.22, 5.58]	2.02 [1.22, 5.58]	2.05 [1.36, 5.73]
IL8						3.3e-07	0.179939
Mean (SD)	3.85 (0.577)	3.74 (0.620)	3.96 (0.508)	3.88 (0.608)	3.82 (0.546)
Median [Min, Max]	3.79 [2.11, 8.52]	3.64 [2.46, 8.52]	3.91 [2.11, 7.28]	3.81 [2.11, 8.52]	3.76 [2.46, 7.28]
LAP TGF-beta-1						1.41e-06	0.000699972
Mean (SD)	6.62 (0.355)	6.55 (0.359)	6.68 (0.339)	6.66 (0.384)	6.57 (0.319)
Median [Min, Max]	6.60 [4.41, 10.2]	6.54 [5.14, 10.2]	6.66 [4.41, 8.19]	6.62 [4.41, 10.2]	6.59 [5.14, 8.19]
LIF-R						0.000489969	0.876473
Mean (SD)	3.45 (0.311)	3.41 (0.229)	3.49 (0.372)	3.45 (0.236)	3.45 (0.368)
Median [Min, Max]	3.44 [1.92, 8.88]	3.41 [2.08, 4.31]	3.47 [1.92, 8.88]	3.43 [1.92, 4.31]	3.45 [2.08, 8.88]
MCP-1						8.66e-12	0.0581642
Mean (SD)	11.5 (0.409)	11.4 (0.378)	11.6 (0.413)	11.5 (0.390)	11.4 (0.425)
Median [Min, Max]	11.5 [9.11, 13.6]	11.3 [10.1, 13.4]	11.5 [9.11, 13.6]	11.5 [9.11, 13.6]	11.4 [9.92, 13.5]
MCP-2						1.05e-06	0.0116424
Mean (SD)	8.80 (0.564)	8.70 (0.584)	8.90 (0.524)	8.85 (0.524)	8.75 (0.596)
Median [Min, Max]	8.88 [6.38, 11.2]	8.77 [6.38, 11.0]	8.95 [6.99, 11.2]	8.91 [7.08, 11.2]	8.85 [6.38, 10.4]
MCP-4						1.14e-07	0.0088537
Mean (SD)	12.5 (0.625)	12.4 (0.614)	12.7 (0.611)	12.6 (0.621)	12.5 (0.624)
Median [Min, Max]	12.5 [10.3, 15.7]	12.4 [10.3, 14.9]	12.7 [10.4, 15.7]	12.6 [10.6, 15.7]	12.5 [10.3, 15.5]
MMP-1						0.0100454	0.00971661
Mean (SD)	11.8 (1.03)	11.7 (0.940)	11.9 (1.11)	11.9 (1.11)	11.7 (0.939)
Median [Min, Max]	11.7 [1.38, 15.3]	11.6 [8.95, 15.3]	11.8 [1.38, 15.3]	11.8 [1.38, 15.3]	11.7 [9.04, 15.3]
MMP-10						0.000250217	0.023808
Mean (SD)	8.86 (0.643)	8.77 (0.653)	8.95 (0.621)	8.91 (0.617)	8.80 (0.664)
Median [Min, Max]	8.84 [5.57, 11.1]	8.76 [5.57, 11.1]	8.95 [6.02, 11.0]	8.93 [7.05, 11.1]	8.78 [5.57, 11.0]
NT-3						0.578809	0.377705
Mean (SD)	2.60 (0.337)	2.60 (0.317)	2.61 (0.356)	2.59 (0.309)	2.61 (0.362)
Median [Min, Max]	2.59 [1.74, 6.15]	2.57 [1.78, 5.29]	2.60 [1.74, 6.15]	2.59 [1.74, 5.29]	2.58 [1.78, 6.15]
OPG						4.74e-14	0.00608242
Mean (SD)	10.0 (0.383)	9.93 (0.359)	10.1 (0.377)	9.99 (0.380)	10.1 (0.383)
Median [Min, Max]	10.0 [7.44, 11.4]	9.92 [8.97, 11.4]	10.1 [7.44, 11.2]	10.0 [7.44, 11.4]	10.1 [7.73, 11.1]
OSM						0.362153	0.000143646
Mean (SD)	2.76 (0.805)	2.79 (0.907)	2.74 (0.686)	2.88 (0.830)	2.65 (0.764)
Median [Min, Max]	2.61 [1.17, 7.26]	2.57 [1.19, 7.26]	2.63 [1.17, 5.10]	2.72 [1.17, 7.26]	2.51 [1.19, 6.55]
PD-L1						8.57e-05	3.72e-05
Mean (SD)	5.35 (0.386)	5.29 (0.356)	5.41 (0.407)	5.41 (0.352)	5.29 (0.408)
Median [Min, Max]	5.32 [4.17, 9.40]	5.27 [4.17, 7.32]	5.37 [4.33, 9.40]	5.38 [4.33, 7.15]	5.24 [4.17, 9.40]
SCF						0.0593232	0.693192
Mean (SD)	9.04 (0.464)	9.01 (0.455)	9.07 (0.472)	9.03 (0.480)	9.05 (0.449)
Median [Min, Max]	9.12 [6.32, 9.90]	9.09 [6.32, 9.90]	9.17 [6.90, 9.90]	9.12 [6.32, 9.90]	9.14 [6.90, 9.90]
SLAMF1						0.000586414	6.84e-07
Mean (SD)	2.66 (0.435)	2.60 (0.366)	2.72 (0.488)	2.74 (0.368)	2.58 (0.477)
Median [Min, Max]	2.63 [1.55, 8.75]	2.58 [1.55, 4.28]	2.69 [1.56, 8.75]	2.70 [1.92, 4.91]	2.55 [1.55, 8.75]
STAMBP						0.505306	0.126705
Mean (SD)	3.47 (0.471)	3.46 (0.488)	3.49 (0.453)	3.50 (0.430)	3.45 (0.505)
Median [Min, Max]	3.44 [2.11, 5.64]	3.40 [2.49, 5.64]	3.46 [2.11, 5.53]	3.46 [2.11, 5.53]	3.41 [2.49, 5.64]
TGF-alpha						3.21e-05	0.351428
Mean (SD)	2.26 (0.314)	2.21 (0.276)	2.31 (0.342)	2.27 (0.275)	2.24 (0.347)
Median [Min, Max]	2.24 [0.675, 6.72]	2.18 [1.17, 3.87]	2.28 [0.675, 6.72]	2.26 [0.675, 3.87]	2.23 [1.17, 6.72]
TNF						5.45e-12	0.450436
Mean (SD)	3.83 (0.477)	3.70 (0.398)	3.95 (0.518)	3.84 (0.432)	3.81 (0.516)
Median [Min, Max]	3.79 [2.11, 8.29]	3.65 [2.40, 5.38]	3.89 [2.11, 8.29]	3.81 [2.11, 5.68]	3.77 [2.40, 8.29]
TNFB						0.217101	0.00409771
Mean (SD)	4.56 (0.455)	4.54 (0.404)	4.58 (0.500)	4.51 (0.447)	4.61 (0.457)
Median [Min, Max]	4.56 [2.47, 8.02]	4.55 [2.90, 6.40]	4.56 [2.47, 8.02]	4.51 [2.47, 6.64]	4.60 [2.90, 8.02]
TNFRSF9						1.55e-20	0.787924
Mean (SD)	5.76 (0.460)	5.60 (0.355)	5.92 (0.498)	5.75 (0.418)	5.76 (0.497)
Median [Min, Max]	5.72 [3.86, 9.82]	5.59 [4.39, 6.85]	5.87 [3.86, 9.82]	5.72 [3.86, 8.04]	5.71 [4.39, 9.82]
TNFSF14						0.102005	0.922032
Mean (SD)	3.65 (0.453)	3.62 (0.436)	3.68 (0.468)	3.65 (0.431)	3.65 (0.473)
Median [Min, Max]	3.64 [2.15, 6.32]	3.60 [2.15, 5.41]	3.67 [2.56, 6.32]	3.63 [2.64, 5.41]	3.65 [2.15, 6.32]
TRAIL						0.875058	0.0302115
Mean (SD)	7.41 (0.297)	7.40 (0.293)	7.41 (0.301)	7.43 (0.292)	7.38 (0.299)
Median [Min, Max]	7.44 [5.32, 8.34]	7.43 [6.27, 8.34]	7.44 [5.32, 8.16]	7.45 [5.32, 8.16]	7.42 [6.32, 8.34]
TRANCE						0.760877	0.309138
Mean (SD)	4.46 (0.600)	4.46 (0.612)	4.45 (0.589)	4.48 (0.576)	4.43 (0.622)
Median [Min, Max]	4.43 [2.04, 8.87]	4.42 [2.66, 6.14]	4.45 [2.04, 8.87]	4.47 [2.04, 6.14]	4.42 [2.66, 8.87]
TWEAK						0.301912	0.756078
Mean (SD)	8.19 (0.331)	8.18 (0.307)	8.21 (0.353)	8.20 (0.293)	8.19 (0.363)
Median [Min, Max]	8.22 [5.18, 9.01]	8.19 [6.75, 9.01]	8.25 [5.18, 9.00]	8.22 [6.13, 8.93]	8.21 [5.18, 9.01]
uPA						0.00937127	0.827341
Mean (SD)	9.92 (0.336)	9.88 (0.317)	9.95 (0.352)	9.92 (0.308)	9.91 (0.361)
Median [Min, Max]	9.93 [7.56, 11.6]	9.89 [8.67, 11.3]	9.96 [7.56, 11.6]	9.93 [7.72, 11.6]	9.93 [7.56, 11.3]
VEGFA						2.68e-06	0.147297
Mean (SD)	10.3 (0.305)	10.2 (0.270)	10.3 (0.328)	10.3 (0.299)	10.3 (0.311)
Median [Min, Max]	10.3 [7.78, 11.4]	10.2 [9.13, 11.3]	10.3 [7.78, 11.4]	10.3 [8.08, 11.4]	10.3 [7.78, 11.4]

## Sheet: s5
4
DNAm Age Measure	Overall	Younger	Older	Male	Female	CMV.neg.eq	CMV.pos	t_test.age.p	t_test.sex.p	t_test.CMVcat.p
	(N=739)	(N=373)	(N=366)	(N=361)	(N=378)	(N=377)	(N=362)
EAA.PCHorvath1								0.26504	2.83176e-05	0.000101782
Mean (SD)	0.0901 (4.17)	0.260 (4.02)	-0.0827 (4.31)	0.742 (3.86)	-0.532 (4.36)	-0.494 (3.76)	0.698 (4.48)
Median [Min, Max]	-0.200 [-11.7, 25.3]	-0.0467 [-8.37, 25.3]	-0.283 [-11.7, 21.7]	0.583 [-10.7, 19.3]	-0.855 [-11.7, 25.3]	-0.590 [-11.7, 19.3]	0.307 [-10.7, 25.3]
EAA.PCHorvath2								0.767941	0.00128176	1.41596e-11
Mean (SD)	0.115 (4.35)	0.162 (4.09)	0.0677 (4.61)	0.641 (4.10)	-0.386 (4.53)	-0.934 (3.81)	1.21 (4.61)
Median [Min, Max]	-0.200 [-15.2, 22.3]	-0.0508 [-10.9, 22.3]	-0.265 [-15.2, 16.0]	0.354 [-10.4, 15.6]	-0.877 [-15.2, 22.3]	-1.32 [-15.2, 12.1]	1.17 [-15.2, 22.3]
EAA.PCHannum								0.493332	2.75569e-13	0.0107827
Mean (SD)	0.0854 (4.23)	0.191 (4.12)	-0.0224 (4.34)	1.22 (3.68)	-1.00 (4.43)	-0.304 (3.97)	0.491 (4.46)
Median [Min, Max]	-0.0713 [-13.9, 22.5]	0.0234 [-11.0, 22.5]	-0.206 [-13.9, 15.2]	1.19 [-9.96, 15.4]	-1.36 [-13.9, 22.5]	-0.413 [-13.7, 14.9]	0.139 [-13.9, 22.5]
EAA.PCGrimAge								0.936016	6.23004e-23	0.228618
Mean (SD)	0.211 (3.67)	0.200 (3.82)	0.222 (3.51)	1.53 (3.43)	-1.05 (3.44)	0.370 (3.68)	0.0449 (3.65)
Median [Min, Max]	-0.149 [-13.0, 14.3]	-0.361 [-13.0, 12.2]	-0.0356 [-7.92, 14.3]	1.15 [-7.33, 14.3]	-1.63 [-13.0, 10.2]	-0.0990 [-7.33, 11.9]	-0.174 [-13.0, 14.3]
EAA.PCPhenoAge								0.252616	2.57151e-05	0.254037
Mean (SD)	0.0404 (5.20)	0.257 (5.22)	-0.180 (5.17)	0.858 (4.87)	-0.740 (5.38)	-0.174 (4.81)	0.264 (5.57)
Median [Min, Max]	-0.0868 [-14.9, 27.3]	-0.0173 [-14.9, 27.3]	-0.171 [-14.0, 18.1]	0.619 [-13.1, 27.1]	-0.993 [-14.9, 27.3]	-0.270 [-14.9, 15.9]	0.00980 [-14.0, 27.3]
PoA.DunedinPACE								7.18997e-09	1.20273e-08	0.337106
Mean (SD)	1.09 (0.127)	1.06 (0.126)	1.12 (0.123)	1.12 (0.128)	1.06 (0.122)	1.09 (0.127)	1.09 (0.128)
Median [Min, Max]	1.09 [0.559, 1.77]	1.05 [0.559, 1.64]	1.11 [0.735, 1.77]	1.11 [0.744, 1.77]	1.05 [0.559, 1.38]	1.08 [0.797, 1.77]	1.09 [0.559, 1.64]

## Sheet: s6
Table 6. DNAm age predictor summaries for the OLINK protein subsample
DNAm Age Measure	Overall	Younger	Older	Male	Female	t_test.age.p	t_test.sex.p
	(N=690)	(N=346)	(N=344)	(N=333)	(N=357)
EAA.PCHorvath1						0.227466	0.000132997
Mean (SD)	0.129 (4.18)	0.320 (4.03)	-0.0641 (4.32)	0.753 (3.90)	-0.454 (4.35)
Median [Min, Max]	-0.201 [-11.7, 25.3]	-0.0507 [-7.74, 25.3]	-0.283 [-11.7, 21.7]	0.588 [-10.7, 19.3]	-0.846 [-11.7, 25.3]
EAA.PCHorvath2						0.772996	0.00511523
Mean (SD)	0.163 (4.31)	0.211 (4.05)	0.116 (4.56)	0.637 (4.09)	-0.278 (4.47)
Median [Min, Max]	-0.165 [-15.2, 22.3]	-0.0186 [-9.08, 22.3]	-0.234 [-15.2, 16.0]	0.368 [-10.4, 15.6]	-0.851 [-15.2, 22.3]
EAA.PCHannum						0.375705	1.01812e-11
Mean (SD)	0.103 (4.24)	0.246 (4.15)	-0.0405 (4.33)	1.22 (3.71)	-0.935 (4.43)
Median [Min, Max]	-0.0870 [-13.7, 22.5]	0.0573 [-11.0, 22.5]	-0.229 [-13.7, 15.2]	1.16 [-9.96, 15.4]	-1.37 [-13.7, 22.5]
EAA.PCGrimAge						0.8192	8.32243e-23
Mean (SD)	0.180 (3.68)	0.212 (3.83)	0.148 (3.52)	1.56 (3.47)	-1.11 (3.39)
Median [Min, Max]	-0.155 [-13.0, 14.3]	-0.236 [-13.0, 12.2]	-0.105 [-7.92, 14.3]	1.24 [-7.33, 14.3]	-1.64 [-13.0, 10.2]
EAA.PCPhenoAge						0.207711	4.37319e-05
Mean (SD)	0.0348 (5.18)	0.283 (5.20)	-0.215 (5.17)	0.863 (4.89)	-0.738 (5.34)
Median [Min, Max]	-0.162 [-13.2, 27.3]	-0.0733 [-11.0, 27.3]	-0.329 [-13.2, 18.1]	0.619 [-13.1, 27.1]	-1.07 [-13.2, 27.3]
PoA.DunedinPACE						2.4928e-08	1.53647e-09
Mean (SD)	1.09 (0.127)	1.06 (0.126)	1.12 (0.124)	1.12 (0.127)	1.06 (0.121)
Median [Min, Max]	1.09 [0.559, 1.77]	1.05 [0.559, 1.64]	1.11 [0.735, 1.77]	1.11 [0.744, 1.77]	1.05 [0.559, 1.38]
