# Supplementary material for: Immune cells and inflammatory proteins are differentially associated with subsequent DNA methylation biological aging measures in the Framingham Heart Study Offspring Cohort
Source: GeroScience. 2025 Oct 2;48(3):4373–94. doi: 10.1007/s11357-025-01883-4 (PMC13356187; doi:10.1007/s11357-025-01883-4)
Supplement: Supplementary file 3 — (XLSX 825 KB) [file 11357_2025_1883_MOESM3_ESM.xlsx]

## Sheet: Table of Contents
Online Resource 3: Supplementary results files
Rotti et al, Geroscience
Corresponding Author: Kathryn Lunetta, Boston University klunetta@bu.edu
tab s1	Association effect estimates for all immune cell predictors with all outcomes for Models 1 and 2 full sample and by all strata
tab s2	Association effect estimates for all inflammatory protein predictors with all outcomes for Models 1 and 2 full sample and by all strata
tab s3	List by stratum and model of number of unique immune cell phenotypes that have postitive and negative associations with any of the DNAm age outcomes
tab s4	List by stratum and model of number of unique inflammatory proteins that have postitive and negative associations with any of the DNAm age outcomes
tab s5	List by outcome, stratum, and model of the list of immune cell phenotypes siginficiantly associated
tab s6	List by outcome, stratum, and model of the list of inflammatory proteins siginficiantly associated
tab s7	List by immune cell phenotype, model, and stratum of the set of associated DNAm aging outcomes
tsb s8	Notable stratam differences for immune cells
tab s9	List by inflammatory protein, model, and stratum of the set of associated DNAm aging outcomes
tab s10	Notable stratam differences for inflammatory biomarkers

## Sheet: tab s1
tab s1. Association effect estimates for all immune cell predictors with all outcomes for Models 1 and 2 full sample and by all strata
strata	covariates	predictor	outcome	predictor_normalized	outcome_normalized	n	beta	se	t	p	fdr
All	Model1	CD4/CD8	EAA.PCHorvath1	TRUE	TRUE	729	-0.180953	0.0390699	-4.63152	3.62993e-06	7.80435e-05
All	Model1	CD4 Tn/Tm	EAA.PCHorvath1	TRUE	TRUE	729	-0.133142	0.0372939	-3.57006	0.000356896	0.00112782
All	Model1	CD8 Tn/Tm	EAA.PCHorvath1	TRUE	TRUE	733	-0.198992	0.0440321	-4.51925	6.20589e-06	8.8951e-05
All	Model1	CD4 TH17/Treg	EAA.PCHorvath1	TRUE	TRUE	676	0.024059	0.036522	0.658754	0.510053	0.664615
All	Model1	CD8 TC17/Treg	EAA.PCHorvath1	TRUE	TRUE	617	-0.0016738	0.0386161	-0.0433447	0.965427	0.965427
All	Model1	Granzyme B+ CD8/CD4	EAA.PCHorvath1	TRUE	TRUE	735	-0.0265057	0.0375569	-0.705748	0.480345	0.645464
All	Model1	CD4+CD27-	EAA.PCHorvath1	TRUE	TRUE	729	0.123357	0.038897	3.17138	0.00151715	0.00343356
All	Model1	CD8+CD27-	EAA.PCHorvath1	TRUE	TRUE	733	0.164593	0.0430298	3.8251	0.000130719	0.00046841
All	Model1	CD4+CD28-CD27-	EAA.PCHorvath1	TRUE	TRUE	729	0.180719	0.0424074	4.2615	2.03063e-05	0.000118388
All	Model1	CD8+CD28-CD27-	EAA.PCHorvath1	TRUE	TRUE	733	0.190615	0.0438316	4.3488	1.36883e-05	0.000118388
All	Model1	TH17	EAA.PCHorvath1	TRUE	TRUE	735	0.0330339	0.035376	0.933794	0.35041	0.502255
All	Model1	Tc17	EAA.PCHorvath1	TRUE	TRUE	735	0.00588183	0.0358071	0.164264	0.869523	0.911939
All	Model1	CD4+CD25+FoxP3+	EAA.PCHorvath1	TRUE	TRUE	739	0.00833376	0.035728	0.233256	0.815563	0.89921
All	Model1	CD8+CD25+FoxP3+	EAA.PCHorvath1	TRUE	TRUE	739	-0.006101	0.03682	-0.165698	0.868395	0.911939
All	Model1	CD4+ TEMRA	EAA.PCHorvath1	TRUE	TRUE	729	0.181261	0.0420591	4.30968	1.63488e-05	0.000118388
All	Model1	CD8+ TEMRA	EAA.PCHorvath1	TRUE	TRUE	733	0.142613	0.0409041	3.48654	0.000489321	0.00123769
All	Model1	CD4 Tcm	EAA.PCHorvath1	TRUE	TRUE	729	0.0423313	0.0357201	1.18508	0.235984	0.357159
All	Model1	CD4 Tem	EAA.PCHorvath1	TRUE	TRUE	729	0.152609	0.0378102	4.0362	5.4324e-05	0.000233593
All	Model1	CD4 Teff	EAA.PCHorvath1	TRUE	TRUE	729	0.17009	0.0397814	4.27561	1.90617e-05	0.000118388
All	Model1	CD8 Tcm	EAA.PCHorvath1	TRUE	TRUE	733	-0.0712512	0.0372416	-1.91322	0.0557202	0.104173
All	Model1	CD8 Tem	EAA.PCHorvath1	TRUE	TRUE	733	0.0223622	0.036472	0.613132	0.539789	0.682675
All	Model1	CD8 Teff	EAA.PCHorvath1	TRUE	TRUE	733	0.145815	0.0409292	3.5626	0.000367198	0.00112782
All	Model1	CD3_mem4	EAA.PCHorvath1	TRUE	TRUE	729	0.0657051	0.0368226	1.78437	0.0743642	0.123242
All	Model1	CD38+HLADR+ T cells	EAA.PCHorvath1	TRUE	TRUE	738	0.00979011	0.0355598	0.275314	0.783075	0.886111
All	Model1	HLA-DR+ T cells	EAA.PCHorvath1	TRUE	TRUE	738	0.0187732	0.0356639	0.526392	0.598616	0.735442
All	Model1	CD4	EAA.PCHorvath1	TRUE	TRUE	729	-0.191749	0.0378874	-5.06101	4.1704e-07	1.79327e-05
All	Model1	CD4 Tn	EAA.PCHorvath1	TRUE	TRUE	729	-0.120506	0.0372825	-3.23224	0.00122825	0.00293416
All	Model1	CD4+CD25+	EAA.PCHorvath1	TRUE	TRUE	739	-0.0621681	0.034859	-1.78342	0.0745183	0.123242
All	Model1	TH1	EAA.PCHorvath1	TRUE	TRUE	735	0.132282	0.0374693	3.5304	0.000414929	0.0011733
All	Model1	Granzyme B+ CD4	EAA.PCHorvath1	TRUE	TRUE	735	0.175041	0.0447365	3.91271	9.12661e-05	0.000356768
All	Model1	CD8	EAA.PCHorvath1	TRUE	TRUE	733	0.166353	0.0392036	4.2433	2.20256e-05	0.000118388
All	Model1	CD8 Tn	EAA.PCHorvath1	TRUE	TRUE	733	-0.178449	0.0434867	-4.10354	4.06881e-05	0.000194399
All	Model1	CD8+CD25+	EAA.PCHorvath1	TRUE	TRUE	739	-0.0830809	0.0351021	-2.36683	0.017941	0.0367363
All	Model1	Tc1	EAA.PCHorvath1	TRUE	TRUE	735	0.0634706	0.0371401	1.70895	0.0874604	0.139289
All	Model1	Granzyme B+ CD8	EAA.PCHorvath1	TRUE	TRUE	735	0.150365	0.0427546	3.51693	0.000436575	0.0011733
All	Model1	B cells	EAA.PCHorvath1	TRUE	TRUE	719	-0.0103312	0.0362379	-0.285095	0.775572	0.886111
All	Model1	NK cells	EAA.PCHorvath1	TRUE	TRUE	738	-0.0663664	0.0363898	-1.82376	0.0681878	0.12217
All	Model1	CM	EAA.PCHorvath1	TRUE	TRUE	690	0.0145343	0.0362207	0.401271	0.688221	0.822042
All	Model1	IM	EAA.PCHorvath1	TRUE	TRUE	690	-0.00200875	0.0362881	-0.0553556	0.955855	0.965427
All	Model1	NCM	EAA.PCHorvath1	TRUE	TRUE	690	-0.0425287	0.0362625	-1.1728	0.240874	0.357159
All	Model1	gd T cells	EAA.PCHorvath1	TRUE	TRUE	738	0.0933324	0.0356077	2.62113	0.008764	0.0188426
All	Model1	CD14 total	EAA.PCHorvath1	TRUE	TRUE	690	0.079728	0.036312	2.19564	0.0281179	0.0549576
All	Model1	CD38+ T cells	EAA.PCHorvath1	TRUE	TRUE	738	0.0263452	0.0351737	0.749003	0.453855	0.629541
All	Model1	CD4/CD8	EAA.PCHorvath2	TRUE	TRUE	729	-0.260816	0.038132	-6.83982	7.92921e-12	1.70478e-10
All	Model1	CD4 Tn/Tm	EAA.PCHorvath2	TRUE	TRUE	729	-0.195396	0.0366703	-5.32844	9.9059e-08	4.73282e-07
All	Model1	CD8 Tn/Tm	EAA.PCHorvath2	TRUE	TRUE	733	-0.255913	0.0433393	-5.90486	3.52943e-09	3.03531e-08
All	Model1	CD4 TH17/Treg	EAA.PCHorvath2	TRUE	TRUE	676	0.0341373	0.036353	0.939049	0.347706	0.467229
All	Model1	CD8 TC17/Treg	EAA.PCHorvath2	TRUE	TRUE	617	-0.00243147	0.0387442	-0.062757	0.94996	0.972578
All	Model1	Granzyme B+ CD8/CD4	EAA.PCHorvath2	TRUE	TRUE	735	-0.0314856	0.0373561	-0.842851	0.399312	0.505012
All	Model1	CD4+CD27-	EAA.PCHorvath2	TRUE	TRUE	729	0.192185	0.0383099	5.01659	5.25969e-07	1.88472e-06
All	Model1	CD8+CD27-	EAA.PCHorvath2	TRUE	TRUE	733	0.211682	0.0424814	4.98292	6.26312e-07	2.07165e-06
All	Model1	CD4+CD28-CD27-	EAA.PCHorvath2	TRUE	TRUE	729	0.23527	0.0419305	5.61094	2.01228e-08	1.44213e-07
All	Model1	CD8+CD28-CD27-	EAA.PCHorvath2	TRUE	TRUE	733	0.226611	0.0432371	5.24112	1.59603e-07	6.36757e-07
All	Model1	TH17	EAA.PCHorvath2	TRUE	TRUE	735	0.0578089	0.0351622	1.64406	0.100163	0.165655
All	Model1	Tc17	EAA.PCHorvath2	TRUE	TRUE	735	0.00570541	0.0356463	0.160056	0.872837	0.9383
All	Model1	CD4+CD25+FoxP3+	EAA.PCHorvath2	TRUE	TRUE	739	-0.00047623	0.0356783	-0.0133479	0.98935	0.98935
All	Model1	CD8+CD25+FoxP3+	EAA.PCHorvath2	TRUE	TRUE	739	-0.0196012	0.0366524	-0.534788	0.592796	0.670796
All	Model1	CD4+ TEMRA	EAA.PCHorvath2	TRUE	TRUE	729	0.227987	0.0416238	5.47731	4.31834e-08	2.6527e-07
All	Model1	CD8+ TEMRA	EAA.PCHorvath2	TRUE	TRUE	733	0.189407	0.0402742	4.70295	2.56432e-06	6.48622e-06
All	Model1	CD4 Tcm	EAA.PCHorvath2	TRUE	TRUE	729	0.0601619	0.0354326	1.69792	0.0895222	0.153978
All	Model1	CD4 Tem	EAA.PCHorvath2	TRUE	TRUE	729	0.229122	0.0369633	6.19864	5.6952e-10	6.12234e-09
All	Model1	CD4 Teff	EAA.PCHorvath2	TRUE	TRUE	729	0.193009	0.0396698	4.86538	1.14238e-06	3.27483e-06
All	Model1	CD8 Tcm	EAA.PCHorvath2	TRUE	TRUE	733	-0.0889215	0.0369476	-2.40669	0.0160977	0.032962
All	Model1	CD8 Tem	EAA.PCHorvath2	TRUE	TRUE	733	0.0518773	0.036193	1.43335	0.151757	0.232128
All	Model1	CD8 Teff	EAA.PCHorvath2	TRUE	TRUE	733	0.186552	0.0404209	4.61525	3.92625e-06	9.37937e-06
All	Model1	CD3_mem4	EAA.PCHorvath2	TRUE	TRUE	729	0.0321709	0.0365147	0.881039	0.378297	0.492932
All	Model1	CD38+HLADR+ T cells	EAA.PCHorvath2	TRUE	TRUE	738	0.0401895	0.035403	1.1352	0.256292	0.355502
All	Model1	HLA-DR+ T cells	EAA.PCHorvath2	TRUE	TRUE	738	0.0501541	0.0354005	1.41676	0.156552	0.232128
All	Model1	CD4	EAA.PCHorvath2	TRUE	TRUE	729	-0.264264	0.0370015	-7.14198	9.19973e-13	3.95588e-11
All	Model1	CD4 Tn	EAA.PCHorvath2	TRUE	TRUE	729	-0.174265	0.0367571	-4.74099	2.12672e-06	5.71556e-06
All	Model1	CD4+CD25+	EAA.PCHorvath2	TRUE	TRUE	739	-0.0630168	0.0348448	-1.8085	0.0705286	0.127453
All	Model1	TH1	EAA.PCHorvath2	TRUE	TRUE	735	0.182814	0.0370151	4.93892	7.8558e-07	2.41285e-06
All	Model1	Granzyme B+ CD4	EAA.PCHorvath2	TRUE	TRUE	735	0.238603	0.0441875	5.39977	6.67255e-08	3.5865e-07
All	Model1	CD8	EAA.PCHorvath2	TRUE	TRUE	733	0.246603	0.0383246	6.43459	1.23807e-10	1.77457e-09
All	Model1	CD8 Tn	EAA.PCHorvath2	TRUE	TRUE	733	-0.224986	0.042958	-5.23736	1.62891e-07	6.36757e-07
All	Model1	CD8+CD25+	EAA.PCHorvath2	TRUE	TRUE	739	-0.0632946	0.0350739	-1.8046	0.0711365	0.127453
All	Model1	Tc1	EAA.PCHorvath2	TRUE	TRUE	735	0.0588692	0.0369494	1.59324	0.111107	0.176948
All	Model1	Granzyme B+ CD8	EAA.PCHorvath2	TRUE	TRUE	735	0.179759	0.0422802	4.25162	2.12234e-05	4.80319e-05
All	Model1	B cells	EAA.PCHorvath2	TRUE	TRUE	719	-0.0273389	0.0362476	-0.754226	0.450714	0.538352
All	Model1	NK cells	EAA.PCHorvath2	TRUE	TRUE	738	-0.0228949	0.0361592	-0.633169	0.526624	0.612022
All	Model1	CM	EAA.PCHorvath2	TRUE	TRUE	690	0.0112121	0.0366176	0.306193	0.759458	0.837351
All	Model1	IM	EAA.PCHorvath2	TRUE	TRUE	690	-0.00287858	0.0366097	-0.0786289	0.937328	0.972578
All	Model1	NCM	EAA.PCHorvath2	TRUE	TRUE	690	-0.0288822	0.0365735	-0.789704	0.429701	0.527918
All	Model1	gd T cells	EAA.PCHorvath2	TRUE	TRUE	738	0.103415	0.0352737	2.93179	0.00337011	0.00724573
All	Model1	CD14 total	EAA.PCHorvath2	TRUE	TRUE	690	0.0667691	0.0365879	1.8249	0.0680168	0.127453
All	Model1	CD38+ T cells	EAA.PCHorvath2	TRUE	TRUE	738	0.0442575	0.0349785	1.26528	0.205772	0.29494
All	Model1	CD4/CD8	EAA.PCHannum	TRUE	TRUE	729	-0.174821	0.0384347	-4.5485	5.40284e-06	2.90403e-05
All	Model1	CD4 Tn/Tm	EAA.PCHannum	TRUE	TRUE	729	-0.179297	0.0363859	-4.92766	8.32212e-07	8.94628e-06
All	Model1	CD8 Tn/Tm	EAA.PCHannum	TRUE	TRUE	733	-0.259252	0.0429277	-6.03927	1.5481e-09	6.65685e-08
All	Model1	CD4 TH17/Treg	EAA.PCHannum	TRUE	TRUE	676	-0.00326677	0.0361537	-0.0903576	0.928003	0.934843
All	Model1	CD8 TC17/Treg	EAA.PCHannum	TRUE	TRUE	617	0.012643	0.0381567	0.331344	0.740384	0.884348
All	Model1	Granzyme B+ CD8/CD4	EAA.PCHannum	TRUE	TRUE	735	0.0135753	0.0370988	0.365922	0.714423	0.87772
All	Model1	CD4+CD27-	EAA.PCHannum	TRUE	TRUE	729	0.105366	0.0383008	2.75101	0.00594115	0.0127735
All	Model1	CD8+CD27-	EAA.PCHannum	TRUE	TRUE	733	0.165051	0.0423766	3.89487	9.82527e-05	0.00032499
All	Model1	CD4+CD28-CD27-	EAA.PCHannum	TRUE	TRUE	729	0.116625	0.0420593	2.77286	0.00555665	0.0125756
All	Model1	CD8+CD28-CD27-	EAA.PCHannum	TRUE	TRUE	733	0.199365	0.0430557	4.6304	3.64965e-06	2.24193e-05
All	Model1	TH17	EAA.PCHannum	TRUE	TRUE	735	0.0468941	0.0349115	1.34323	0.179198	0.285389
All	Model1	Tc17	EAA.PCHannum	TRUE	TRUE	735	0.0382572	0.0353339	1.08273	0.278927	0.374808
All	Model1	CD4+CD25+FoxP3+	EAA.PCHannum	TRUE	TRUE	739	0.0434955	0.035317	1.23157	0.218109	0.323402
All	Model1	CD8+CD25+FoxP3+	EAA.PCHannum	TRUE	TRUE	739	-0.00567778	0.0363655	-0.156131	0.87593	0.918658
All	Model1	CD4+ TEMRA	EAA.PCHannum	TRUE	TRUE	729	0.124538	0.0416795	2.98798	0.00280826	0.00670861
All	Model1	CD8+ TEMRA	EAA.PCHannum	TRUE	TRUE	733	0.16395	0.0400983	4.0887	4.33798e-05	0.000186533
All	Model1	CD4 Tcm	EAA.PCHannum	TRUE	TRUE	729	0.107088	0.0349216	3.06652	0.0021657	0.00582031
All	Model1	CD4 Tem	EAA.PCHannum	TRUE	TRUE	729	0.178565	0.0369888	4.82755	1.38221e-06	1.01409e-05
All	Model1	CD4 Teff	EAA.PCHannum	TRUE	TRUE	729	0.144876	0.0393469	3.68201	0.000231401	0.000710732
All	Model1	CD8 Tcm	EAA.PCHannum	TRUE	TRUE	733	-0.0413141	0.0367233	-1.12501	0.260585	0.36791
All	Model1	CD8 Tem	EAA.PCHannum	TRUE	TRUE	733	0.0535466	0.0358593	1.49324	0.135374	0.242544
All	Model1	CD8 Teff	EAA.PCHannum	TRUE	TRUE	733	0.193093	0.0400369	4.82288	1.41502e-06	1.01409e-05
All	Model1	CD3_mem4	EAA.PCHannum	TRUE	TRUE	729	-0.00296276	0.0362403	-0.0817532	0.934843	0.934843
All	Model1	CD38+HLADR+ T cells	EAA.PCHannum	TRUE	TRUE	738	0.00820578	0.0351357	0.233545	0.815338	0.909869
All	Model1	HLA-DR+ T cells	EAA.PCHannum	TRUE	TRUE	738	0.0057712	0.035195	0.163978	0.869749	0.918658
All	Model1	CD4	EAA.PCHannum	TRUE	TRUE	729	-0.190727	0.0372491	-5.12032	3.05023e-07	4.372e-06
All	Model1	CD4 Tn	EAA.PCHannum	TRUE	TRUE	729	-0.152803	0.0364844	-4.18819	2.81189e-05	0.000134346
All	Model1	CD4+CD25+	EAA.PCHannum	TRUE	TRUE	739	-0.0499412	0.0345342	-1.44614	0.148139	0.254799
All	Model1	TH1	EAA.PCHannum	TRUE	TRUE	735	0.146385	0.0369058	3.96645	7.29516e-05	0.00026141
All	Model1	Granzyme B+ CD4	EAA.PCHannum	TRUE	TRUE	735	0.133428	0.0444271	3.00329	0.00267075	0.00670861
All	Model1	CD8	EAA.PCHannum	TRUE	TRUE	733	0.1567	0.0386204	4.05745	4.96107e-05	0.000193933
All	Model1	CD8 Tn	EAA.PCHannum	TRUE	TRUE	733	-0.227536	0.0425478	-5.34776	8.90474e-08	1.91452e-06
All	Model1	CD8+CD25+	EAA.PCHannum	TRUE	TRUE	739	-0.0783144	0.0347355	-2.25459	0.0241588	0.049468
All	Model1	Tc1	EAA.PCHannum	TRUE	TRUE	735	0.0590571	0.0366793	1.6101	0.107377	0.200748
All	Model1	Granzyme B+ CD8	EAA.PCHannum	TRUE	TRUE	735	0.138258	0.0422446	3.27281	0.00106485	0.00305257
All	Model1	B cells	EAA.PCHannum	TRUE	TRUE	719	0.0209559	0.0357652	0.585932	0.557921	0.705606
All	Model1	NK cells	EAA.PCHannum	TRUE	TRUE	738	-0.0228265	0.0359439	-0.635059	0.52539	0.684599
All	Model1	CM	EAA.PCHannum	TRUE	TRUE	690	0.00796396	0.036065	0.220823	0.82523	0.909869
All	Model1	IM	EAA.PCHannum	TRUE	TRUE	690	0.00844871	0.0361119	0.233959	0.815017	0.909869
All	Model1	NCM	EAA.PCHannum	TRUE	TRUE	690	-0.0508908	0.0360567	-1.41141	0.158123	0.261511
All	Model1	gd T cells	EAA.PCHannum	TRUE	TRUE	738	0.0695161	0.0351702	1.97656	0.0480914	0.0939969
All	Model1	CD14 total	EAA.PCHannum	TRUE	TRUE	690	0.0467068	0.0362059	1.29003	0.197039	0.302596
All	Model1	CD38+ T cells	EAA.PCHannum	TRUE	TRUE	738	0.0386867	0.0347247	1.1141	0.265237	0.36791
All	Model1	CD4/CD8	EAA.PCGrimAge	TRUE	TRUE	729	-0.0612514	0.037339	-1.64041	0.100919	0.309965
All	Model1	CD4 Tn/Tm	EAA.PCGrimAge	TRUE	TRUE	729	-0.0758895	0.0354267	-2.14215	0.0321811	0.140937
All	Model1	CD8 Tn/Tm	EAA.PCGrimAge	TRUE	TRUE	733	-0.104081	0.0419708	-2.47985	0.0131439	0.114538
All	Model1	CD4 TH17/Treg	EAA.PCGrimAge	TRUE	TRUE	676	-0.0436238	0.0342076	-1.27527	0.202215	0.457644
All	Model1	CD8 TC17/Treg	EAA.PCGrimAge	TRUE	TRUE	617	-0.0407673	0.0372165	-1.09541	0.273338	0.511023
All	Model1	Granzyme B+ CD8/CD4	EAA.PCGrimAge	TRUE	TRUE	735	0.0227703	0.0356059	0.639509	0.522492	0.702098
All	Model1	CD4+CD27-	EAA.PCGrimAge	TRUE	TRUE	729	0.0336404	0.0369535	0.910346	0.36264	0.594499
All	Model1	CD8+CD27-	EAA.PCGrimAge	TRUE	TRUE	733	0.0566078	0.0409284	1.38309	0.166637	0.398077
All	Model1	CD4+CD28-CD27-	EAA.PCGrimAge	TRUE	TRUE	729	0.0476673	0.0406045	1.17394	0.240419	0.492286
All	Model1	CD8+CD28-CD27-	EAA.PCGrimAge	TRUE	TRUE	733	0.0372779	0.0418699	0.890328	0.37329	0.594499
All	Model1	TH17	EAA.PCGrimAge	TRUE	TRUE	735	0.0499211	0.0335089	1.48979	0.13628	0.383113
All	Model1	Tc17	EAA.PCGrimAge	TRUE	TRUE	735	0.0353481	0.0339213	1.04206	0.297383	0.532812
All	Model1	CD4+CD25+FoxP3+	EAA.PCGrimAge	TRUE	TRUE	739	0.112984	0.0336041	3.36222	0.000773174	0.0332465
All	Model1	CD8+CD25+FoxP3+	EAA.PCGrimAge	TRUE	TRUE	739	0.0742186	0.0347658	2.13482	0.032776	0.140937
All	Model1	CD4+ TEMRA	EAA.PCGrimAge	TRUE	TRUE	729	0.0562558	0.0402092	1.39908	0.16179	0.398077
All	Model1	CD8+ TEMRA	EAA.PCGrimAge	TRUE	TRUE	733	0.0140029	0.0389025	0.359949	0.718885	0.824584
All	Model1	CD4 Tcm	EAA.PCGrimAge	TRUE	TRUE	729	0.0755421	0.0336837	2.24269	0.0249166	0.140937
All	Model1	CD4 Tem	EAA.PCGrimAge	TRUE	TRUE	729	-0.00700847	0.0360959	-0.194162	0.846049	0.887319
All	Model1	CD4 Teff	EAA.PCGrimAge	TRUE	TRUE	729	0.0049313	0.0381582	0.129233	0.897173	0.897173
All	Model1	CD8 Tcm	EAA.PCGrimAge	TRUE	TRUE	733	0.0704449	0.0351638	2.00334	0.0451413	0.176461
All	Model1	CD8 Tem	EAA.PCGrimAge	TRUE	TRUE	733	0.0135363	0.0344552	0.392866	0.694418	0.824584
All	Model1	CD8 Teff	EAA.PCGrimAge	TRUE	TRUE	733	0.0295888	0.03896	0.759465	0.447574	0.663644
All	Model1	CD3_mem4	EAA.PCGrimAge	TRUE	TRUE	729	0.0299567	0.0348145	0.860467	0.389532	0.598209
All	Model1	CD38+HLADR+ T cells	EAA.PCGrimAge	TRUE	TRUE	738	-0.0612084	0.0336011	-1.82162	0.0685122	0.245502
All	Model1	HLA-DR+ T cells	EAA.PCGrimAge	TRUE	TRUE	738	-0.00964598	0.0337723	-0.285618	0.775171	0.854676
All	Model1	CD4	EAA.PCGrimAge	TRUE	TRUE	729	-0.0449633	0.0363568	-1.23673	0.216189	0.464807
All	Model1	CD4 Tn	EAA.PCGrimAge	TRUE	TRUE	729	-0.0768287	0.0353736	-2.17192	0.0298614	0.140937
All	Model1	CD4+CD25+	EAA.PCGrimAge	TRUE	TRUE	739	0.0371037	0.0331284	1.12	0.262715	0.511023
All	Model1	TH1	EAA.PCGrimAge	TRUE	TRUE	735	-0.0124117	0.0357837	-0.346852	0.728702	0.824584
All	Model1	Granzyme B+ CD4	EAA.PCGrimAge	TRUE	TRUE	735	0.00651576	0.0428795	0.151955	0.879222	0.897173
All	Model1	CD8	EAA.PCGrimAge	TRUE	TRUE	733	0.0661639	0.0373403	1.77192	0.0764084	0.252736
All	Model1	CD8 Tn	EAA.PCGrimAge	TRUE	TRUE	733	-0.107288	0.0413723	-2.59324	0.00950767	0.114538
All	Model1	CD8+CD25+	EAA.PCGrimAge	TRUE	TRUE	739	0.0240282	0.0334073	0.719251	0.471987	0.676514
All	Model1	Tc1	EAA.PCGrimAge	TRUE	TRUE	735	-0.0869153	0.0351153	-2.47514	0.0133183	0.114538
All	Model1	Granzyme B+ CD8	EAA.PCGrimAge	TRUE	TRUE	735	-0.0226853	0.0408234	-0.555693	0.578421	0.7537
All	Model1	B cells	EAA.PCGrimAge	TRUE	TRUE	719	-0.0785938	0.0340363	-2.30912	0.0209372	0.140937
All	Model1	NK cells	EAA.PCGrimAge	TRUE	TRUE	738	-0.034521	0.0344831	-1.0011	0.316779	0.54486
All	Model1	CM	EAA.PCGrimAge	TRUE	TRUE	690	0.0169598	0.034813	0.487169	0.626139	0.769256
All	Model1	IM	EAA.PCGrimAge	TRUE	TRUE	690	-0.00791365	0.0348226	-0.227256	0.820225	0.881741
All	Model1	NCM	EAA.PCGrimAge	TRUE	TRUE	690	-0.0224764	0.0347977	-0.645916	0.518334	0.702098
All	Model1	gd T cells	EAA.PCGrimAge	TRUE	TRUE	738	-0.0170048	0.0338259	-0.502716	0.615164	0.769256
All	Model1	CD14 total	EAA.PCGrimAge	TRUE	TRUE	690	0.0925626	0.0347151	2.66635	0.00766804	0.114538
All	Model1	CD38+ T cells	EAA.PCGrimAge	TRUE	TRUE	738	-0.0488066	0.0332845	-1.46635	0.142554	0.383113
All	Model1	CD4/CD8	EAA.PCPhenoAge	TRUE	TRUE	729	-0.136009	0.0398703	-3.41128	0.000646592	0.00278035
All	Model1	CD4 Tn/Tm	EAA.PCPhenoAge	TRUE	TRUE	729	-0.215124	0.0373418	-5.76095	8.36415e-09	3.59659e-07
All	Model1	CD8 Tn/Tm	EAA.PCPhenoAge	TRUE	TRUE	733	-0.229712	0.0444887	-5.16338	2.42527e-07	5.21433e-06
All	Model1	CD4 TH17/Treg	EAA.PCPhenoAge	TRUE	TRUE	676	-0.0493423	0.0373566	-1.32084	0.186553	0.320872
All	Model1	CD8 TC17/Treg	EAA.PCPhenoAge	TRUE	TRUE	617	0.0123763	0.0403161	0.306982	0.758857	0.799394
All	Model1	Granzyme B+ CD8/CD4	EAA.PCPhenoAge	TRUE	TRUE	735	-0.0272436	0.038413	-0.709229	0.478182	0.60476
All	Model1	CD4+CD27-	EAA.PCPhenoAge	TRUE	TRUE	729	0.114774	0.0395121	2.90477	0.00367519	0.0112881
All	Model1	CD8+CD27-	EAA.PCPhenoAge	TRUE	TRUE	733	0.127611	0.0438275	2.91167	0.00359504	0.0112881
All	Model1	CD4+CD28-CD27-	EAA.PCPhenoAge	TRUE	TRUE	729	0.107347	0.0435068	2.46737	0.013611	0.0344279
All	Model1	CD8+CD28-CD27-	EAA.PCPhenoAge	TRUE	TRUE	733	0.128921	0.0447347	2.8819	0.00395283	0.0113315
All	Model1	TH17	EAA.PCPhenoAge	TRUE	TRUE	735	0.0544643	0.0361414	1.50698	0.131817	0.257641
All	Model1	Tc17	EAA.PCPhenoAge	TRUE	TRUE	735	0.0512183	0.0365808	1.40014	0.161471	0.301881
All	Model1	CD4+CD25+FoxP3+	EAA.PCPhenoAge	TRUE	TRUE	739	0.107971	0.0363066	2.97388	0.00294056	0.010537
All	Model1	CD8+CD25+FoxP3+	EAA.PCPhenoAge	TRUE	TRUE	739	0.00580089	0.0375709	0.154398	0.877296	0.898184
All	Model1	CD4+ TEMRA	EAA.PCPhenoAge	TRUE	TRUE	729	0.0912489	0.0431516	2.11461	0.0344628	0.074095
All	Model1	CD8+ TEMRA	EAA.PCPhenoAge	TRUE	TRUE	733	0.114641	0.0415491	2.75916	0.00579503	0.0155742
All	Model1	CD4 Tcm	EAA.PCPhenoAge	TRUE	TRUE	729	0.167702	0.0357353	4.6929	2.69364e-06	2.89566e-05
All	Model1	CD4 Tem	EAA.PCPhenoAge	TRUE	TRUE	729	0.161525	0.038279	4.21967	2.44658e-05	0.00015029
All	Model1	CD4 Teff	EAA.PCPhenoAge	TRUE	TRUE	729	0.0910004	0.0409028	2.2248	0.0260948	0.0590567
All	Model1	CD8 Tcm	EAA.PCPhenoAge	TRUE	TRUE	733	0.0140068	0.0378605	0.369959	0.711413	0.799394
All	Model1	CD8 Tem	EAA.PCPhenoAge	TRUE	TRUE	733	0.0233047	0.0369941	0.629957	0.528723	0.634787
All	Model1	CD8 Teff	EAA.PCPhenoAge	TRUE	TRUE	733	0.165947	0.0414295	4.00554	6.18771e-05	0.000332589
All	Model1	CD3_mem4	EAA.PCPhenoAge	TRUE	TRUE	729	-0.0385404	0.0373283	-1.03247	0.301851	0.447573
All	Model1	CD38+HLADR+ T cells	EAA.PCPhenoAge	TRUE	TRUE	738	-0.0109883	0.0363157	-0.302576	0.762213	0.799394
All	Model1	HLA-DR+ T cells	EAA.PCPhenoAge	TRUE	TRUE	738	-0.0303942	0.0363473	-0.836216	0.403033	0.559046
All	Model1	CD4	EAA.PCPhenoAge	TRUE	TRUE	729	-0.141603	0.0387384	-3.65537	0.000256813	0.001227
All	Model1	CD4 Tn	EAA.PCPhenoAge	TRUE	TRUE	729	-0.180849	0.0375272	-4.81914	1.44179e-06	2.06657e-05
All	Model1	CD4+CD25+	EAA.PCPhenoAge	TRUE	TRUE	739	-0.015053	0.0357325	-0.42127	0.673558	0.782784
All	Model1	TH1	EAA.PCPhenoAge	TRUE	TRUE	735	0.170946	0.0380712	4.49016	7.11691e-06	5.84523e-05
All	Model1	Granzyme B+ CD4	EAA.PCPhenoAge	TRUE	TRUE	735	0.10946	0.0461183	2.37346	0.0176223	0.0420977
All	Model1	CD8	EAA.PCPhenoAge	TRUE	TRUE	733	0.124213	0.039952	3.10906	0.00187685	0.00733677
All	Model1	CD8 Tn	EAA.PCPhenoAge	TRUE	TRUE	733	-0.196619	0.0440747	-4.46104	8.15614e-06	5.84523e-05
All	Model1	CD8+CD25+	EAA.PCPhenoAge	TRUE	TRUE	739	-0.0276879	0.0359958	-0.769198	0.441776	0.593636
All	Model1	Tc1	EAA.PCPhenoAge	TRUE	TRUE	735	0.049183	0.0380087	1.29399	0.195668	0.323604
All	Model1	Granzyme B+ CD8	EAA.PCPhenoAge	TRUE	TRUE	735	0.0326677	0.0440123	0.742239	0.457942	0.596713
All	Model1	B cells	EAA.PCPhenoAge	TRUE	TRUE	719	-0.050025	0.0367574	-1.36095	0.173529	0.310906
All	Model1	NK cells	EAA.PCPhenoAge	TRUE	TRUE	738	-0.0127869	0.0371352	-0.344334	0.730595	0.799394
All	Model1	CM	EAA.PCPhenoAge	TRUE	TRUE	690	0.0234199	0.0374243	0.625795	0.531449	0.634787
All	Model1	IM	EAA.PCPhenoAge	TRUE	TRUE	690	-0.00238757	0.0374507	-0.0637525	0.949167	0.949167
All	Model1	NCM	EAA.PCPhenoAge	TRUE	TRUE	690	-0.0633211	0.0373539	-1.69517	0.0900437	0.184375
All	Model1	gd T cells	EAA.PCPhenoAge	TRUE	TRUE	738	0.030508	0.0364027	0.83807	0.401991	0.559046
All	Model1	CD14 total	EAA.PCPhenoAge	TRUE	TRUE	690	0.0426201	0.0375073	1.13632	0.255825	0.392873
All	Model1	CD38+ T cells	EAA.PCPhenoAge	TRUE	TRUE	738	0.0428687	0.0358871	1.19454	0.232266	0.369905
All	Model1	CD4/CD8	PoA.DunedinPACE	TRUE	TRUE	729	-0.0287494	0.0384974	-0.746788	0.455192	0.686376
All	Model1	CD4 Tn/Tm	PoA.DunedinPACE	TRUE	TRUE	729	-0.0802623	0.0364881	-2.19969	0.0278292	0.335744
All	Model1	CD8 Tn/Tm	PoA.DunedinPACE	TRUE	TRUE	733	-0.0696502	0.0433686	-1.60601	0.108272	0.387976
All	Model1	CD4 TH17/Treg	PoA.DunedinPACE	TRUE	TRUE	676	-0.0403689	0.0361756	-1.11591	0.264459	0.548502
All	Model1	CD8 TC17/Treg	PoA.DunedinPACE	TRUE	TRUE	617	-0.0124444	0.038725	-0.321354	0.747942	0.881127
All	Model1	Granzyme B+ CD8/CD4	PoA.DunedinPACE	TRUE	TRUE	735	-0.0570426	0.0366931	-1.55459	0.120044	0.39707
All	Model1	CD4+CD27-	PoA.DunedinPACE	TRUE	TRUE	729	0.0712434	0.0380349	1.87311	0.0610539	0.335744
All	Model1	CD8+CD27-	PoA.DunedinPACE	TRUE	TRUE	733	0.0861989	0.0422269	2.04133	0.0412183	0.335744
All	Model1	CD4+CD28-CD27-	PoA.DunedinPACE	TRUE	TRUE	729	0.0796314	0.0419002	1.9005	0.0573671	0.335744
All	Model1	CD8+CD28-CD27-	PoA.DunedinPACE	TRUE	TRUE	733	0.034131	0.0430607	0.792626	0.427996	0.686376
All	Model1	TH17	PoA.DunedinPACE	TRUE	TRUE	735	0.00417611	0.0346624	0.12048	0.904103	0.969386
All	Model1	Tc17	PoA.DunedinPACE	TRUE	TRUE	735	0.0415456	0.0350524	1.18524	0.235921	0.548502
All	Model1	CD4+CD25+FoxP3+	PoA.DunedinPACE	TRUE	TRUE	739	0.0637659	0.0350478	1.8194	0.0688508	0.335744
All	Model1	CD8+CD25+FoxP3+	PoA.DunedinPACE	TRUE	TRUE	739	0.0388108	0.0359723	1.07891	0.280629	0.548502
All	Model1	CD4+ TEMRA	PoA.DunedinPACE	TRUE	TRUE	729	0.0712458	0.0415446	1.71492	0.0863597	0.337588
All	Model1	CD8+ TEMRA	PoA.DunedinPACE	TRUE	TRUE	733	0.00900094	0.0399537	0.225284	0.821758	0.929884
All	Model1	CD4 Tcm	PoA.DunedinPACE	TRUE	TRUE	729	0.0622527	0.0347407	1.79193	0.0731448	0.335744
All	Model1	CD4 Tem	PoA.DunedinPACE	TRUE	TRUE	729	-0.0176593	0.0370914	-0.476102	0.634002	0.826124
All	Model1	CD4 Teff	PoA.DunedinPACE	TRUE	TRUE	729	0.0159972	0.0396031	0.403939	0.686258	0.867914
All	Model1	CD8 Tcm	PoA.DunedinPACE	TRUE	TRUE	733	0.0219991	0.0363557	0.605109	0.545107	0.772325
All	Model1	CD8 Tem	PoA.DunedinPACE	TRUE	TRUE	733	-0.0501613	0.0354742	-1.41402	0.157355	0.483306
All	Model1	CD8 Teff	PoA.DunedinPACE	TRUE	TRUE	733	0.0542942	0.0400977	1.35405	0.17572	0.503732
All	Model1	CD3_mem4	PoA.DunedinPACE	TRUE	TRUE	729	0.0418503	0.0356591	1.17362	0.240546	0.548502
All	Model1	CD38+HLADR+ T cells	PoA.DunedinPACE	TRUE	TRUE	738	-0.0255781	0.0348442	-0.734072	0.462905	0.686376
All	Model1	HLA-DR+ T cells	PoA.DunedinPACE	TRUE	TRUE	738	0.0204465	0.0347959	0.587612	0.556793	0.772325
All	Model1	CD4	PoA.DunedinPACE	TRUE	TRUE	729	-0.00184131	0.0374973	-0.0491051	0.960836	0.969386
All	Model1	CD4 Tn	PoA.DunedinPACE	TRUE	TRUE	729	-0.0753272	0.0364482	-2.06669	0.0387631	0.335744
All	Model1	CD4+CD25+	PoA.DunedinPACE	TRUE	TRUE	739	0.0255901	0.0343732	0.744476	0.456589	0.686376
All	Model1	TH1	PoA.DunedinPACE	TRUE	TRUE	735	0.0350721	0.0369908	0.94813	0.343063	0.617338
All	Model1	Granzyme B+ CD4	PoA.DunedinPACE	TRUE	TRUE	735	0.0489815	0.0442741	1.10632	0.268586	0.548502
All	Model1	CD8	PoA.DunedinPACE	TRUE	TRUE	733	0.0353425	0.0385234	0.917429	0.358918	0.617338
All	Model1	CD8 Tn	PoA.DunedinPACE	TRUE	TRUE	733	-0.0754001	0.0427939	-1.76194	0.0780801	0.335744
All	Model1	CD8+CD25+	PoA.DunedinPACE	TRUE	TRUE	739	0.00435538	0.0345735	0.125975	0.899752	0.969386
All	Model1	Tc1	PoA.DunedinPACE	TRUE	TRUE	735	-0.0444814	0.0363754	-1.22284	0.221389	0.548502
All	Model1	Granzyme B+ CD8	PoA.DunedinPACE	TRUE	TRUE	735	-0.00161233	0.0420112	-0.0383786	0.969386	0.969386
All	Model1	B cells	PoA.DunedinPACE	TRUE	TRUE	719	-0.0742394	0.0353574	-2.09969	0.0357565	0.335744
All	Model1	NK cells	PoA.DunedinPACE	TRUE	TRUE	738	-0.00271646	0.0354172	-0.0766989	0.938863	0.969386
All	Model1	CM	PoA.DunedinPACE	TRUE	TRUE	690	-0.0110465	0.0352939	-0.312987	0.754291	0.881127
All	Model1	IM	PoA.DunedinPACE	TRUE	TRUE	690	-0.0108583	0.0352687	-0.307873	0.758179	0.881127
All	Model1	NCM	PoA.DunedinPACE	TRUE	TRUE	690	0.0406071	0.0352199	1.15296	0.248927	0.548502
All	Model1	gd T cells	PoA.DunedinPACE	TRUE	TRUE	738	-0.0190594	0.0347565	-0.548371	0.583437	0.783994
All	Model1	CD14 total	PoA.DunedinPACE	TRUE	TRUE	690	0.0760471	0.0352112	2.15974	0.0307927	0.335744
All	Model1	CD38+ T cells	PoA.DunedinPACE	TRUE	TRUE	738	-0.032199	0.034391	-0.936262	0.349138	0.617338
Younger	Model1	CD4/CD8	EAA.PCHorvath1	TRUE	TRUE	368	-0.115377	0.0543258	-2.1238	0.0336866	0.0852072
Younger	Model1	CD4 Tn/Tm	EAA.PCHorvath1	TRUE	TRUE	368	-0.141233	0.0492096	-2.87002	0.00410444	0.0216459
Younger	Model1	CD8 Tn/Tm	EAA.PCHorvath1	TRUE	TRUE	370	-0.188896	0.0555351	-3.40139	0.000670452	0.018131
Younger	Model1	CD4 TH17/Treg	EAA.PCHorvath1	TRUE	TRUE	339	0.0228448	0.0492056	0.464273	0.642452	0.770606
Younger	Model1	CD8 TC17/Treg	EAA.PCHorvath1	TRUE	TRUE	307	-0.0151071	0.0532921	-0.283476	0.776812	0.877526
Younger	Model1	Granzyme B+ CD8/CD4	EAA.PCHorvath1	TRUE	TRUE	371	-0.0117587	0.0517181	-0.227362	0.820142	0.877526
Younger	Model1	CD4+CD27-	EAA.PCHorvath1	TRUE	TRUE	368	0.151227	0.0512328	2.95175	0.00315974	0.0216459
Younger	Model1	CD8+CD27-	EAA.PCHorvath1	TRUE	TRUE	370	0.138501	0.0565125	2.45081	0.0142535	0.0437787
Younger	Model1	CD4+CD28-CD27-	EAA.PCHorvath1	TRUE	TRUE	368	0.184424	0.0587244	3.1405	0.00168661	0.018131
Younger	Model1	CD8+CD28-CD27-	EAA.PCHorvath1	TRUE	TRUE	370	0.16652	0.0571403	2.91424	0.00356559	0.0216459
Younger	Model1	TH17	EAA.PCHorvath1	TRUE	TRUE	371	0.0354668	0.0487363	0.727729	0.46678	0.642111
Younger	Model1	Tc17	EAA.PCHorvath1	TRUE	TRUE	371	-0.0275982	0.0494297	-0.558332	0.576618	0.75135
Younger	Model1	CD4+CD25+FoxP3+	EAA.PCHorvath1	TRUE	TRUE	373	-0.00122366	0.0485087	-0.0252255	0.979875	0.979875
Younger	Model1	CD8+CD25+FoxP3+	EAA.PCHorvath1	TRUE	TRUE	373	-0.024852	0.0504698	-0.492414	0.622426	0.770606
Younger	Model1	CD4+ TEMRA	EAA.PCHorvath1	TRUE	TRUE	368	0.194222	0.0610422	3.18177	0.0014638	0.018131
Younger	Model1	CD8+ TEMRA	EAA.PCHorvath1	TRUE	TRUE	370	0.124157	0.055913	2.22055	0.0263816	0.0709007
Younger	Model1	CD4 Tcm	EAA.PCHorvath1	TRUE	TRUE	368	0.0621455	0.0483374	1.28566	0.198562	0.328391
Younger	Model1	CD4 Tem	EAA.PCHorvath1	TRUE	TRUE	368	0.126353	0.0505757	2.49829	0.0124793	0.0412777
Younger	Model1	CD4 Teff	EAA.PCHorvath1	TRUE	TRUE	368	0.148114	0.0562889	2.63132	0.00850529	0.0304773
Younger	Model1	CD8 Tcm	EAA.PCHorvath1	TRUE	TRUE	370	-0.0232745	0.0505419	-0.460498	0.645159	0.770606
Younger	Model1	CD8 Tem	EAA.PCHorvath1	TRUE	TRUE	370	0.0488581	0.0494966	0.987101	0.323593	0.496947
Younger	Model1	CD8 Teff	EAA.PCHorvath1	TRUE	TRUE	370	0.130468	0.05686	2.29455	0.0217591	0.0623762
Younger	Model1	CD3_mem4	EAA.PCHorvath1	TRUE	TRUE	368	0.0361377	0.050915	0.709765	0.47785	0.642111
Younger	Model1	CD38+HLADR+ T cells	EAA.PCHorvath1	TRUE	TRUE	373	-0.00586443	0.0485564	-0.120776	0.903869	0.925389
Younger	Model1	HLA-DR+ T cells	EAA.PCHorvath1	TRUE	TRUE	373	-0.0352929	0.0481971	-0.732263	0.464008	0.642111
Younger	Model1	CD4	EAA.PCHorvath1	TRUE	TRUE	368	-0.142901	0.0525655	-2.71852	0.00655742	0.0281969
Younger	Model1	CD4 Tn	EAA.PCHorvath1	TRUE	TRUE	368	-0.13933	0.0490832	-2.83865	0.00453055	0.0216459
Younger	Model1	CD4+CD25+	EAA.PCHorvath1	TRUE	TRUE	373	-0.082919	0.0476135	-1.7415	0.0815956	0.167077
Younger	Model1	TH1	EAA.PCHorvath1	TRUE	TRUE	371	0.165614	0.0505631	3.27539	0.00105518	0.018131
Younger	Model1	Granzyme B+ CD4	EAA.PCHorvath1	TRUE	TRUE	371	0.115985	0.0624839	1.85624	0.0634193	0.143528
Younger	Model1	CD8	EAA.PCHorvath1	TRUE	TRUE	370	0.0948704	0.0543728	1.74481	0.0810175	0.167077
Younger	Model1	CD8 Tn	EAA.PCHorvath1	TRUE	TRUE	370	-0.157196	0.0543939	-2.88996	0.00385296	0.0216459
Younger	Model1	CD8+CD25+	EAA.PCHorvath1	TRUE	TRUE	373	-0.0754038	0.0483654	-1.55905	0.118985	0.232562
Younger	Model1	Tc1	EAA.PCHorvath1	TRUE	TRUE	371	0.0739278	0.0510934	1.44692	0.147921	0.268801
Younger	Model1	Granzyme B+ CD8	EAA.PCHorvath1	TRUE	TRUE	371	0.150717	0.0567336	2.65657	0.00789396	0.0304773
Younger	Model1	B cells	EAA.PCHorvath1	TRUE	TRUE	359	0.0370757	0.0504609	0.734742	0.462497	0.642111
Younger	Model1	NK cells	EAA.PCHorvath1	TRUE	TRUE	373	-0.0629257	0.0499808	-1.259	0.208032	0.33131
Younger	Model1	CM	EAA.PCHorvath1	TRUE	TRUE	345	0.0116947	0.0495693	0.235926	0.81349	0.877526
Younger	Model1	IM	EAA.PCHorvath1	TRUE	TRUE	345	-0.0102596	0.0497789	-0.206103	0.836711	0.877526
Younger	Model1	NCM	EAA.PCHorvath1	TRUE	TRUE	345	-0.0167337	0.0501299	-0.333807	0.738525	0.858286
Younger	Model1	gd T cells	EAA.PCHorvath1	TRUE	TRUE	373	0.0947407	0.0488899	1.93784	0.0526431	0.125758
Younger	Model1	CD14 total	EAA.PCHorvath1	TRUE	TRUE	345	0.0725941	0.0504325	1.43943	0.150028	0.268801
Younger	Model1	CD38+ T cells	EAA.PCHorvath1	TRUE	TRUE	373	0.0627245	0.048318	1.29816	0.194232	0.328391
Younger	Model1	CD4/CD8	EAA.PCHorvath2	TRUE	TRUE	368	-0.194871	0.0534976	-3.6426	0.000269895	0.00145069
Younger	Model1	CD4 Tn/Tm	EAA.PCHorvath2	TRUE	TRUE	368	-0.187592	0.0486832	-3.85332	0.000116525	0.00125265
Younger	Model1	CD8 Tn/Tm	EAA.PCHorvath2	TRUE	TRUE	370	-0.198734	0.0552441	-3.59738	0.000321441	0.00153577
Younger	Model1	CD4 TH17/Treg	EAA.PCHorvath2	TRUE	TRUE	339	0.0518756	0.0480255	1.08017	0.280067	0.446032
Younger	Model1	CD8 TC17/Treg	EAA.PCHorvath2	TRUE	TRUE	307	-0.0343555	0.0547902	-0.627037	0.530635	0.689005
Younger	Model1	Granzyme B+ CD8/CD4	EAA.PCHorvath2	TRUE	TRUE	371	-0.0173465	0.0514829	-0.336937	0.736164	0.772075
Younger	Model1	CD4+CD27-	EAA.PCHorvath2	TRUE	TRUE	368	0.188602	0.0507159	3.71879	0.000200177	0.0014346
Younger	Model1	CD8+CD27-	EAA.PCHorvath2	TRUE	TRUE	370	0.146445	0.056166	2.60737	0.00912419	0.0230788
Younger	Model1	CD4+CD28-CD27-	EAA.PCHorvath2	TRUE	TRUE	368	0.231657	0.0580889	3.98796	6.66425e-05	0.000955209
Younger	Model1	CD8+CD28-CD27-	EAA.PCHorvath2	TRUE	TRUE	370	0.183232	0.0568006	3.22587	0.00125589	0.00450028
Younger	Model1	TH17	EAA.PCHorvath2	TRUE	TRUE	371	0.0474151	0.0485059	0.977511	0.328316	0.5042
Younger	Model1	Tc17	EAA.PCHorvath2	TRUE	TRUE	371	-0.0348406	0.0492366	-0.707616	0.479184	0.643903
Younger	Model1	CD4+CD25+FoxP3+	EAA.PCHorvath2	TRUE	TRUE	373	-0.0355231	0.0483527	-0.734666	0.462543	0.641592
Younger	Model1	CD8+CD25+FoxP3+	EAA.PCHorvath2	TRUE	TRUE	373	-0.0291315	0.0502451	-0.579787	0.562058	0.689005
Younger	Model1	CD4+ TEMRA	EAA.PCHorvath2	TRUE	TRUE	368	0.275206	0.0600628	4.58196	4.60632e-06	0.000198072
Younger	Model1	CD8+ TEMRA	EAA.PCHorvath2	TRUE	TRUE	370	0.16402	0.0554466	2.95817	0.00309472	0.00887154
Younger	Model1	CD4 Tcm	EAA.PCHorvath2	TRUE	TRUE	368	0.0966294	0.0479896	2.01355	0.044057	0.0947226
Younger	Model1	CD4 Tem	EAA.PCHorvath2	TRUE	TRUE	368	0.18719	0.0499613	3.7467	0.000179175	0.0014346
Younger	Model1	CD4 Teff	EAA.PCHorvath2	TRUE	TRUE	368	0.181971	0.0559519	3.25228	0.00114484	0.00447529
Younger	Model1	CD8 Tcm	EAA.PCHorvath2	TRUE	TRUE	370	-0.0274287	0.0503077	-0.545219	0.585603	0.689005
Younger	Model1	CD8 Tem	EAA.PCHorvath2	TRUE	TRUE	370	0.0818982	0.0491682	1.66567	0.0957783	0.194954
Younger	Model1	CD8 Teff	EAA.PCHorvath2	TRUE	TRUE	370	0.135298	0.056609	2.39004	0.0168466	0.0402447
Younger	Model1	CD3_mem4	EAA.PCHorvath2	TRUE	TRUE	368	-0.0385386	0.0507345	-0.759614	0.447485	0.641395
Younger	Model1	CD38+HLADR+ T cells	EAA.PCHorvath2	TRUE	TRUE	373	0.0225536	0.0483023	0.466926	0.640553	0.70625
Younger	Model1	HLA-DR+ T cells	EAA.PCHorvath2	TRUE	TRUE	373	0.0281403	0.0479883	0.586399	0.557608	0.689005
Younger	Model1	CD4	EAA.PCHorvath2	TRUE	TRUE	368	-0.227042	0.0515304	-4.40598	1.05306e-05	0.000226408
Younger	Model1	CD4 Tn	EAA.PCHorvath2	TRUE	TRUE	368	-0.169931	0.0487151	-3.48825	0.000486185	0.0020906
Younger	Model1	CD4+CD25+	EAA.PCHorvath2	TRUE	TRUE	373	-0.0664298	0.0475117	-1.39818	0.16206	0.290357
Younger	Model1	TH1	EAA.PCHorvath2	TRUE	TRUE	371	0.183265	0.0502706	3.64557	0.000266799	0.00145069
Younger	Model1	Granzyme B+ CD4	EAA.PCHorvath2	TRUE	TRUE	371	0.166575	0.0619704	2.68798	0.00718855	0.0193192
Younger	Model1	CD8	EAA.PCHorvath2	TRUE	TRUE	370	0.166658	0.053671	3.10519	0.0019016	0.00628991
Younger	Model1	CD8 Tn	EAA.PCHorvath2	TRUE	TRUE	370	-0.161765	0.054169	-2.9863	0.00282374	0.00867293
Younger	Model1	CD8+CD25+	EAA.PCHorvath2	TRUE	TRUE	373	-0.0565807	0.048189	-1.17414	0.240338	0.397482
Younger	Model1	Tc1	EAA.PCHorvath2	TRUE	TRUE	371	0.0462097	0.0509827	0.90638	0.364735	0.540814
Younger	Model1	Granzyme B+ CD8	EAA.PCHorvath2	TRUE	TRUE	371	0.133807	0.056728	2.35874	0.0183372	0.0414999
Younger	Model1	B cells	EAA.PCHorvath2	TRUE	TRUE	359	-0.00020994	0.0505231	-0.00415532	0.996685	0.996685
Younger	Model1	NK cells	EAA.PCHorvath2	TRUE	TRUE	373	0.021741	0.0498161	0.436426	0.662528	0.712217
Younger	Model1	CM	EAA.PCHorvath2	TRUE	TRUE	345	0.0263742	0.0502199	0.525174	0.599463	0.689005
Younger	Model1	IM	EAA.PCHorvath2	TRUE	TRUE	345	-0.0258014	0.0504267	-0.511661	0.608888	0.689005
Younger	Model1	NCM	EAA.PCHorvath2	TRUE	TRUE	345	-0.0100879	0.0508081	-0.19855	0.842615	0.862677
Younger	Model1	gd T cells	EAA.PCHorvath2	TRUE	TRUE	373	0.0801823	0.0487106	1.6461	0.0997439	0.194954
Younger	Model1	CD14 total	EAA.PCHorvath2	TRUE	TRUE	345	0.0821594	0.051061	1.60904	0.107607	0.201178
Younger	Model1	CD38+ T cells	EAA.PCHorvath2	TRUE	TRUE	373	0.0576821	0.0481113	1.19893	0.230556	0.396556
Younger	Model1	CD4/CD8	EAA.PCHannum	TRUE	TRUE	368	-0.0888673	0.0535046	-1.66093	0.0967276	0.198061
Younger	Model1	CD4 Tn/Tm	EAA.PCHannum	TRUE	TRUE	368	-0.185755	0.0478421	-3.88267	0.000103315	0.00222127
Younger	Model1	CD8 Tn/Tm	EAA.PCHannum	TRUE	TRUE	370	-0.236103	0.0542093	-4.3554	1.32827e-05	0.000571155
Younger	Model1	CD4 TH17/Treg	EAA.PCHannum	TRUE	TRUE	339	0.0406764	0.0483973	0.840469	0.400646	0.538368
Younger	Model1	CD8 TC17/Treg	EAA.PCHannum	TRUE	TRUE	307	-0.00032703	0.052272	-0.00625632	0.995008	0.995008
Younger	Model1	Granzyme B+ CD8/CD4	EAA.PCHannum	TRUE	TRUE	371	0.0341051	0.0508195	0.671103	0.502155	0.635078
Younger	Model1	CD4+CD27-	EAA.PCHannum	TRUE	TRUE	368	0.0899451	0.0504044	1.78447	0.0743475	0.16826
Younger	Model1	CD8+CD27-	EAA.PCHannum	TRUE	TRUE	370	0.134675	0.0555375	2.42493	0.0153114	0.0506453
Younger	Model1	CD4+CD28-CD27-	EAA.PCHannum	TRUE	TRUE	368	0.0895108	0.0580309	1.54247	0.12296	0.229882
Younger	Model1	CD8+CD28-CD27-	EAA.PCHannum	TRUE	TRUE	370	0.168841	0.0561605	3.00641	0.00264356	0.0145363
Younger	Model1	TH17	EAA.PCHannum	TRUE	TRUE	371	0.0870435	0.0477363	1.82342	0.0682394	0.163016
Younger	Model1	Tc17	EAA.PCHannum	TRUE	TRUE	371	0.0254467	0.0485879	0.523726	0.600469	0.73772
Younger	Model1	CD4+CD25+FoxP3+	EAA.PCHannum	TRUE	TRUE	373	0.0138603	0.047673	0.290736	0.771253	0.850356
Younger	Model1	CD8+CD25+FoxP3+	EAA.PCHannum	TRUE	TRUE	373	-0.00891935	0.0496557	-0.179624	0.857448	0.92047
Younger	Model1	CD4+ TEMRA	EAA.PCHannum	TRUE	TRUE	368	0.148498	0.060192	2.46707	0.0136223	0.0506453
Younger	Model1	CD8+ TEMRA	EAA.PCHannum	TRUE	TRUE	370	0.133763	0.054898	2.43658	0.014827	0.0506453
Younger	Model1	CD4 Tcm	EAA.PCHannum	TRUE	TRUE	368	0.146341	0.0469104	3.11959	0.00181103	0.012979
Younger	Model1	CD4 Tem	EAA.PCHannum	TRUE	TRUE	368	0.124641	0.0496018	2.51284	0.0119763	0.0506453
Younger	Model1	CD4 Teff	EAA.PCHannum	TRUE	TRUE	368	0.128046	0.0553112	2.31502	0.020612	0.0633083
Younger	Model1	CD8 Tcm	EAA.PCHannum	TRUE	TRUE	370	0.00629892	0.0496587	0.126844	0.899064	0.92047
Younger	Model1	CD8 Tem	EAA.PCHannum	TRUE	TRUE	370	0.100823	0.0484236	2.08211	0.0373323	0.102715
Younger	Model1	CD8 Teff	EAA.PCHannum	TRUE	TRUE	370	0.167125	0.0557179	2.99948	0.00270442	0.0145363
Younger	Model1	CD3_mem4	EAA.PCHannum	TRUE	TRUE	368	-0.0572932	0.0499776	-1.14638	0.251639	0.386446
Younger	Model1	CD38+HLADR+ T cells	EAA.PCHannum	TRUE	TRUE	373	-0.0224978	0.0477381	-0.471275	0.637444	0.740814
Younger	Model1	HLA-DR+ T cells	EAA.PCHannum	TRUE	TRUE	373	-0.0226971	0.0474361	-0.478477	0.632311	0.740814
Younger	Model1	CD4	EAA.PCHannum	TRUE	TRUE	368	-0.107467	0.051854	-2.07249	0.0382196	0.102715
Younger	Model1	CD4 Tn	EAA.PCHannum	TRUE	TRUE	368	-0.164165	0.047889	-3.42803	0.000607986	0.00647876
Younger	Model1	CD4+CD25+	EAA.PCHannum	TRUE	TRUE	373	-0.0763899	0.0467925	-1.63252	0.102569	0.200476
Younger	Model1	TH1	EAA.PCHannum	TRUE	TRUE	371	0.166928	0.0495424	3.36939	0.000753344	0.00647876
Younger	Model1	Granzyme B+ CD4	EAA.PCHannum	TRUE	TRUE	371	0.086235	0.0614805	1.40264	0.160724	0.278032
Younger	Model1	CD8	EAA.PCHannum	TRUE	TRUE	370	0.0694408	0.0535313	1.2972	0.194562	0.309859
Younger	Model1	CD8 Tn	EAA.PCHannum	TRUE	TRUE	370	-0.195353	0.0532461	-3.66887	0.000243623	0.00349193
Younger	Model1	CD8+CD25+	EAA.PCHannum	TRUE	TRUE	373	-0.0938469	0.047476	-1.97672	0.0480729	0.121596
Younger	Model1	Tc1	EAA.PCHannum	TRUE	TRUE	371	0.0863372	0.0502045	1.71971	0.0854852	0.183793
Younger	Model1	Granzyme B+ CD8	EAA.PCHannum	TRUE	TRUE	371	0.135715	0.0559167	2.42709	0.0152205	0.0506453
Younger	Model1	B cells	EAA.PCHannum	TRUE	TRUE	359	0.0692956	0.0495126	1.39956	0.161646	0.278032
Younger	Model1	NK cells	EAA.PCHannum	TRUE	TRUE	373	0.0346816	0.0492679	0.703941	0.48147	0.62737
Younger	Model1	CM	EAA.PCHannum	TRUE	TRUE	345	0.0187899	0.0491452	0.382335	0.702213	0.79461
Younger	Model1	IM	EAA.PCHannum	TRUE	TRUE	345	-0.00696137	0.0493601	-0.141032	0.887844	0.92047
Younger	Model1	NCM	EAA.PCHannum	TRUE	TRUE	345	-0.0435211	0.0496594	-0.876391	0.380817	0.52823
Younger	Model1	gd T cells	EAA.PCHannum	TRUE	TRUE	373	0.065172	0.0482096	1.35185	0.176424	0.291779
Younger	Model1	CD14 total	EAA.PCHannum	TRUE	TRUE	345	0.0495897	0.0500845	0.990122	0.322115	0.477618
Younger	Model1	CD38+ T cells	EAA.PCHannum	TRUE	TRUE	373	0.0453147	0.0476032	0.951925	0.341135	0.48896
Younger	Model1	CD4/CD8	EAA.PCGrimAge	TRUE	TRUE	368	-0.0288723	0.0529985	-0.544776	0.585908	0.808362
Younger	Model1	CD4 Tn/Tm	EAA.PCGrimAge	TRUE	TRUE	368	-0.0985119	0.0480593	-2.0498	0.0403841	0.217065
Younger	Model1	CD8 Tn/Tm	EAA.PCGrimAge	TRUE	TRUE	370	-0.104425	0.0541858	-1.92716	0.0539601	0.232029
Younger	Model1	CD4 TH17/Treg	EAA.PCGrimAge	TRUE	TRUE	339	-0.0435882	0.0479043	-0.909902	0.362874	0.720505
Younger	Model1	CD8 TC17/Treg	EAA.PCGrimAge	TRUE	TRUE	307	-0.0651374	0.0519207	-1.25456	0.20964	0.599275
Younger	Model1	Granzyme B+ CD8/CD4	EAA.PCGrimAge	TRUE	TRUE	371	0.0279576	0.0502394	0.556488	0.577877	0.808362
Younger	Model1	CD4+CD27-	EAA.PCGrimAge	TRUE	TRUE	368	0.0569599	0.0500408	1.13827	0.255008	0.609187
Younger	Model1	CD8+CD27-	EAA.PCGrimAge	TRUE	TRUE	370	0.0878202	0.0547688	1.60347	0.108831	0.389977
Younger	Model1	CD4+CD28-CD27-	EAA.PCGrimAge	TRUE	TRUE	368	0.0517791	0.0575937	0.899041	0.368631	0.720505
Younger	Model1	CD8+CD28-CD27-	EAA.PCGrimAge	TRUE	TRUE	370	0.0311042	0.055919	0.556235	0.57805	0.808362
Younger	Model1	TH17	EAA.PCGrimAge	TRUE	TRUE	371	0.0562774	0.0474417	1.18624	0.235526	0.599275
Younger	Model1	Tc17	EAA.PCGrimAge	TRUE	TRUE	371	0.0160755	0.0480693	0.334424	0.73806	0.906759
Younger	Model1	CD4+CD25+FoxP3+	EAA.PCGrimAge	TRUE	TRUE	373	0.116156	0.0466716	2.48879	0.0128179	0.183723
Younger	Model1	CD8+CD25+FoxP3+	EAA.PCGrimAge	TRUE	TRUE	373	0.0670175	0.0489124	1.37015	0.170639	0.524105
Younger	Model1	CD4+ TEMRA	EAA.PCGrimAge	TRUE	TRUE	368	0.0312365	0.0598238	0.522142	0.601572	0.808362
Younger	Model1	CD8+ TEMRA	EAA.PCGrimAge	TRUE	TRUE	370	-0.011026	0.0545879	-0.201986	0.839927	0.915559
Younger	Model1	CD4 Tcm	EAA.PCGrimAge	TRUE	TRUE	368	0.139206	0.0466897	2.98151	0.00286835	0.123339
Younger	Model1	CD4 Tem	EAA.PCGrimAge	TRUE	TRUE	368	-0.0321551	0.0494693	-0.650002	0.515691	0.808362
Younger	Model1	CD4 Teff	EAA.PCGrimAge	TRUE	TRUE	368	-0.0555897	0.0548217	-1.01401	0.310578	0.667742
Younger	Model1	CD8 Tcm	EAA.PCGrimAge	TRUE	TRUE	370	0.115341	0.048783	2.36437	0.0180609	0.194154
Younger	Model1	CD8 Tem	EAA.PCGrimAge	TRUE	TRUE	370	0.0498455	0.0478724	1.04122	0.297775	0.667742
Younger	Model1	CD8 Teff	EAA.PCGrimAge	TRUE	TRUE	370	0.00779818	0.055464	0.140599	0.888187	0.915559
Younger	Model1	CD3_mem4	EAA.PCGrimAge	TRUE	TRUE	368	-0.00657705	0.049486	-0.132907	0.894267	0.915559
Younger	Model1	CD38+HLADR+ T cells	EAA.PCGrimAge	TRUE	TRUE	373	-0.122514	0.0467228	-2.62215	0.00873771	0.183723
Younger	Model1	HLA-DR+ T cells	EAA.PCGrimAge	TRUE	TRUE	373	-0.0385	0.0468766	-0.821306	0.411472	0.769274
Younger	Model1	CD4	EAA.PCGrimAge	TRUE	TRUE	368	0.000731478	0.0515351	0.0141938	0.988675	0.988675
Younger	Model1	CD4 Tn	EAA.PCGrimAge	TRUE	TRUE	368	-0.103204	0.0480041	-2.1499	0.0315628	0.217065
Younger	Model1	CD4+CD25+	EAA.PCGrimAge	TRUE	TRUE	373	0.0175193	0.0464857	0.376875	0.706266	0.893219
Younger	Model1	TH1	EAA.PCGrimAge	TRUE	TRUE	371	-0.0308259	0.0497489	-0.619629	0.535502	0.808362
Younger	Model1	Granzyme B+ CD4	EAA.PCGrimAge	TRUE	TRUE	371	-0.00998022	0.0609245	-0.163813	0.869878	0.915559
Younger	Model1	CD8	EAA.PCGrimAge	TRUE	TRUE	370	0.0313145	0.0528089	0.592979	0.553196	0.808362
Younger	Model1	CD8 Tn	EAA.PCGrimAge	TRUE	TRUE	370	-0.110253	0.0529151	-2.08358	0.0371981	0.217065
Younger	Model1	CD8+CD25+	EAA.PCGrimAge	TRUE	TRUE	373	0.0267509	0.0471684	0.567136	0.570622	0.808362
Younger	Model1	Tc1	EAA.PCGrimAge	TRUE	TRUE	371	-0.0910609	0.0496354	-1.83459	0.0665657	0.260211
Younger	Model1	Granzyme B+ CD8	EAA.PCGrimAge	TRUE	TRUE	371	-0.0222613	0.0557464	-0.399331	0.689649	0.893219
Younger	Model1	B cells	EAA.PCGrimAge	TRUE	TRUE	359	-0.107535	0.0484	-2.22179	0.0262972	0.217065
Younger	Model1	NK cells	EAA.PCGrimAge	TRUE	TRUE	373	-0.0282301	0.0486679	-0.580056	0.561877	0.808362
Younger	Model1	CM	EAA.PCGrimAge	TRUE	TRUE	345	0.00721582	0.0487317	0.148072	0.882286	0.915559
Younger	Model1	IM	EAA.PCGrimAge	TRUE	TRUE	345	0.00848004	0.0487784	0.173848	0.861985	0.915559
Younger	Model1	NCM	EAA.PCGrimAge	TRUE	TRUE	345	-0.00794262	0.0491607	-0.161564	0.871649	0.915559
Younger	Model1	gd T cells	EAA.PCGrimAge	TRUE	TRUE	373	-0.056293	0.0475964	-1.18271	0.236923	0.599275
Younger	Model1	CD14 total	EAA.PCGrimAge	TRUE	TRUE	345	0.0978389	0.0491317	1.99136	0.0464411	0.221885
Younger	Model1	CD38+ T cells	EAA.PCGrimAge	TRUE	TRUE	373	-0.0679775	0.046937	-1.44827	0.147542	0.488022
Younger	Model1	CD4/CD8	EAA.PCPhenoAge	TRUE	TRUE	368	-0.104684	0.0552166	-1.89588	0.0579757	0.189639
Younger	Model1	CD4 Tn/Tm	EAA.PCPhenoAge	TRUE	TRUE	368	-0.254747	0.0489528	-5.20393	1.95113e-07	8.38985e-06
Younger	Model1	CD8 Tn/Tm	EAA.PCPhenoAge	TRUE	TRUE	370	-0.218435	0.0559859	-3.9016	9.55589e-05	0.00102726
Younger	Model1	CD4 TH17/Treg	EAA.PCPhenoAge	TRUE	TRUE	339	0.000898154	0.0495859	0.0181131	0.985549	0.985549
Younger	Model1	CD8 TC17/Treg	EAA.PCPhenoAge	TRUE	TRUE	307	0.0276901	0.0548942	0.504427	0.613962	0.817413
Younger	Model1	Granzyme B+ CD8/CD4	EAA.PCPhenoAge	TRUE	TRUE	371	0.00249237	0.052712	0.0472827	0.962288	0.9852
Younger	Model1	CD4+CD27-	EAA.PCPhenoAge	TRUE	TRUE	368	0.117555	0.0521586	2.25379	0.0242095	0.130126
Younger	Model1	CD8+CD27-	EAA.PCPhenoAge	TRUE	TRUE	370	0.0963535	0.0573816	1.67917	0.0931187	0.222887
Younger	Model1	CD4+CD28-CD27-	EAA.PCPhenoAge	TRUE	TRUE	368	0.0712102	0.0602033	1.18283	0.236877	0.424405
Younger	Model1	CD8+CD28-CD27-	EAA.PCPhenoAge	TRUE	TRUE	370	0.0938525	0.0583479	1.6085	0.107726	0.243801
Younger	Model1	TH17	EAA.PCPhenoAge	TRUE	TRUE	371	0.107004	0.0494413	2.16427	0.0304438	0.145454
Younger	Model1	Tc17	EAA.PCPhenoAge	TRUE	TRUE	371	0.0515606	0.0503669	1.0237	0.305977	0.487297
Younger	Model1	CD4+CD25+FoxP3+	EAA.PCPhenoAge	TRUE	TRUE	373	0.0825637	0.0491968	1.67823	0.0933016	0.222887
Younger	Model1	CD8+CD25+FoxP3+	EAA.PCPhenoAge	TRUE	TRUE	373	0.0145285	0.0514148	0.282574	0.777503	0.835816
Younger	Model1	CD4+ TEMRA	EAA.PCPhenoAge	TRUE	TRUE	368	0.122442	0.0623789	1.96287	0.049661	0.177952
Younger	Model1	CD8+ TEMRA	EAA.PCPhenoAge	TRUE	TRUE	370	0.0707366	0.0569151	1.24284	0.213925	0.418127
Younger	Model1	CD4 Tcm	EAA.PCPhenoAge	TRUE	TRUE	368	0.238516	0.0476492	5.00567	5.56688e-07	1.19688e-05
Younger	Model1	CD4 Tem	EAA.PCPhenoAge	TRUE	TRUE	368	0.126873	0.0513973	2.46847	0.0135693	0.0833543
Younger	Model1	CD4 Teff	EAA.PCPhenoAge	TRUE	TRUE	368	0.0620984	0.0575791	1.07849	0.280816	0.464426
Younger	Model1	CD8 Tcm	EAA.PCPhenoAge	TRUE	TRUE	370	0.0936159	0.0509506	1.83738	0.0661532	0.189639
Younger	Model1	CD8 Tem	EAA.PCPhenoAge	TRUE	TRUE	370	0.092684	0.0499384	1.85597	0.0634583	0.189639
Younger	Model1	CD8 Teff	EAA.PCPhenoAge	TRUE	TRUE	370	0.11976	0.0576801	2.07629	0.0378673	0.162829
Younger	Model1	CD3_mem4	EAA.PCPhenoAge	TRUE	TRUE	368	-0.0757575	0.0516005	-1.46815	0.142063	0.305435
Younger	Model1	CD38+HLADR+ T cells	EAA.PCPhenoAge	TRUE	TRUE	373	-0.0204939	0.0493846	-0.414985	0.678153	0.817413
Younger	Model1	HLA-DR+ T cells	EAA.PCPhenoAge	TRUE	TRUE	373	0.0162031	0.0490952	0.330034	0.741374	0.817413
Younger	Model1	CD4	EAA.PCPhenoAge	TRUE	TRUE	368	-0.107667	0.0536566	-2.0066	0.0447926	0.175098
Younger	Model1	CD4 Tn	EAA.PCPhenoAge	TRUE	TRUE	368	-0.221755	0.0492632	-4.50144	6.7496e-06	9.67443e-05
Younger	Model1	CD4+CD25+	EAA.PCPhenoAge	TRUE	TRUE	373	-0.019919	0.0486601	-0.40935	0.682283	0.817413
Younger	Model1	TH1	EAA.PCPhenoAge	TRUE	TRUE	371	0.152743	0.0515561	2.96266	0.00304991	0.0218577
Younger	Model1	Granzyme B+ CD4	EAA.PCPhenoAge	TRUE	TRUE	371	0.0731041	0.0638654	1.14466	0.25235	0.434042
Younger	Model1	CD8	EAA.PCPhenoAge	TRUE	TRUE	370	0.0963749	0.0549947	1.75244	0.0796984	0.21419
Younger	Model1	CD8 Tn	EAA.PCPhenoAge	TRUE	TRUE	370	-0.173111	0.0550089	-3.14697	0.00164971	0.0141875
Younger	Model1	CD8+CD25+	EAA.PCPhenoAge	TRUE	TRUE	373	-0.0169256	0.0493477	-0.342986	0.731609	0.817413
Younger	Model1	Tc1	EAA.PCPhenoAge	TRUE	TRUE	371	0.0254726	0.0522316	0.487686	0.625772	0.817413
Younger	Model1	Granzyme B+ CD8	EAA.PCPhenoAge	TRUE	TRUE	371	0.0497394	0.058464	0.85077	0.394897	0.601563
Younger	Model1	B cells	EAA.PCPhenoAge	TRUE	TRUE	359	-0.0220583	0.0508422	-0.433858	0.664392	0.817413
Younger	Model1	NK cells	EAA.PCPhenoAge	TRUE	TRUE	373	0.0652252	0.0508439	1.28285	0.199544	0.40859
Younger	Model1	CM	EAA.PCPhenoAge	TRUE	TRUE	345	0.0174039	0.0508487	0.342269	0.732148	0.817413
Younger	Model1	IM	EAA.PCPhenoAge	TRUE	TRUE	345	-0.00823128	0.0510512	-0.161236	0.871908	0.91444
Younger	Model1	NCM	EAA.PCPhenoAge	TRUE	TRUE	345	-0.0379567	0.0513664	-0.738941	0.459943	0.659252
Younger	Model1	gd T cells	EAA.PCPhenoAge	TRUE	TRUE	373	0.0605135	0.0498733	1.21334	0.224998	0.420648
Younger	Model1	CD14 total	EAA.PCPhenoAge	TRUE	TRUE	345	0.0207706	0.0518336	0.400717	0.688628	0.817413
Younger	Model1	CD38+ T cells	EAA.PCPhenoAge	TRUE	TRUE	373	0.0409633	0.0492658	0.831476	0.405705	0.601563
Younger	Model1	CD4/CD8	PoA.DunedinPACE	TRUE	TRUE	368	-0.0281224	0.0538034	-0.522689	0.601191	0.838506
Younger	Model1	CD4 Tn/Tm	PoA.DunedinPACE	TRUE	TRUE	368	-0.090682	0.0485164	-1.8691	0.0616092	0.838506
Younger	Model1	CD8 Tn/Tm	PoA.DunedinPACE	TRUE	TRUE	370	-0.0388333	0.0551732	-0.703844	0.48153	0.838506
Younger	Model1	CD4 TH17/Treg	PoA.DunedinPACE	TRUE	TRUE	339	-0.0188144	0.0487715	-0.385767	0.699669	0.838506
Younger	Model1	CD8 TC17/Treg	PoA.DunedinPACE	TRUE	TRUE	307	-0.0442066	0.0536298	-0.824291	0.409774	0.838506
Younger	Model1	Granzyme B+ CD8/CD4	PoA.DunedinPACE	TRUE	TRUE	371	-0.050297	0.0510447	-0.985353	0.324451	0.838506
Younger	Model1	CD4+CD27-	PoA.DunedinPACE	TRUE	TRUE	368	0.039579	0.0505958	0.782259	0.434063	0.838506
Younger	Model1	CD8+CD27-	PoA.DunedinPACE	TRUE	TRUE	370	0.0248378	0.0557291	0.445689	0.655822	0.838506
Younger	Model1	CD4+CD28-CD27-	PoA.DunedinPACE	TRUE	TRUE	368	0.0503226	0.0583036	0.863112	0.388076	0.838506
Younger	Model1	CD8+CD28-CD27-	PoA.DunedinPACE	TRUE	TRUE	370	-0.0301091	0.0567082	-0.530949	0.595454	0.838506
Younger	Model1	TH17	PoA.DunedinPACE	TRUE	TRUE	371	0.0267298	0.0481638	0.554977	0.578911	0.838506
Younger	Model1	Tc17	PoA.DunedinPACE	TRUE	TRUE	371	0.0266175	0.0488331	0.545072	0.585704	0.838506
Younger	Model1	CD4+CD25+FoxP3+	PoA.DunedinPACE	TRUE	TRUE	373	0.0561718	0.0477838	1.17554	0.239778	0.838506
Younger	Model1	CD8+CD25+FoxP3+	PoA.DunedinPACE	TRUE	TRUE	373	0.0648306	0.0497606	1.30285	0.192626	0.838506
Younger	Model1	CD4+ TEMRA	PoA.DunedinPACE	TRUE	TRUE	368	0.00104291	0.0606645	0.0171914	0.986284	0.997538
Younger	Model1	CD8+ TEMRA	PoA.DunedinPACE	TRUE	TRUE	370	-0.0269642	0.055339	-0.487254	0.626078	0.838506
Younger	Model1	CD4 Tcm	PoA.DunedinPACE	TRUE	TRUE	368	0.117402	0.0472649	2.48391	0.0129947	0.558773
Younger	Model1	CD4 Tem	PoA.DunedinPACE	TRUE	TRUE	368	-0.0206936	0.050162	-0.412536	0.679947	0.838506
Younger	Model1	CD4 Teff	PoA.DunedinPACE	TRUE	TRUE	368	-0.0470477	0.055618	-0.845907	0.397605	0.838506
Younger	Model1	CD8 Tcm	PoA.DunedinPACE	TRUE	TRUE	370	0.0658749	0.0495938	1.32829	0.184082	0.838506
Younger	Model1	CD8 Tem	PoA.DunedinPACE	TRUE	TRUE	370	-0.0434757	0.0486575	-0.893505	0.371587	0.838506
Younger	Model1	CD8 Teff	PoA.DunedinPACE	TRUE	TRUE	370	-0.00266781	0.0562762	-0.0474056	0.96219	0.997538
Younger	Model1	CD3_mem4	PoA.DunedinPACE	TRUE	TRUE	368	-0.000154976	0.0502348	-0.00308504	0.997538	0.997538
Younger	Model1	CD38+HLADR+ T cells	PoA.DunedinPACE	TRUE	TRUE	373	-0.0903231	0.0477385	-1.89204	0.0584856	0.838506
Younger	Model1	HLA-DR+ T cells	PoA.DunedinPACE	TRUE	TRUE	373	-0.00304811	0.0476635	-0.0639505	0.94901	0.997538
Younger	Model1	CD4	PoA.DunedinPACE	TRUE	TRUE	368	0.0131327	0.0522856	0.251173	0.80168	0.918028
Younger	Model1	CD4 Tn	PoA.DunedinPACE	TRUE	TRUE	368	-0.0737395	0.0484166	-1.52302	0.127754	0.838506
Younger	Model1	CD4+CD25+	PoA.DunedinPACE	TRUE	TRUE	373	0.039807	0.0471088	0.845001	0.39811	0.838506
Younger	Model1	TH1	PoA.DunedinPACE	TRUE	TRUE	371	0.011239	0.0505476	0.222344	0.824046	0.918028
Younger	Model1	Granzyme B+ CD4	PoA.DunedinPACE	TRUE	TRUE	371	0.0385787	0.061899	0.623252	0.533119	0.838506
Younger	Model1	CD8	PoA.DunedinPACE	TRUE	TRUE	370	0.0455611	0.0536034	0.849968	0.395343	0.838506
Younger	Model1	CD8 Tn	PoA.DunedinPACE	TRUE	TRUE	370	-0.0479364	0.0538285	-0.89054	0.373176	0.838506
Younger	Model1	CD8+CD25+	PoA.DunedinPACE	TRUE	TRUE	373	0.010127	0.0479206	0.21133	0.83263	0.918028
Younger	Model1	Tc1	PoA.DunedinPACE	TRUE	TRUE	371	-0.0691837	0.0505368	-1.36898	0.171007	0.838506
Younger	Model1	Granzyme B+ CD8	PoA.DunedinPACE	TRUE	TRUE	371	-0.0294995	0.0566117	-0.521085	0.602308	0.838506
Younger	Model1	B cells	PoA.DunedinPACE	TRUE	TRUE	359	-0.0271472	0.0498551	-0.544522	0.586083	0.838506
Younger	Model1	NK cells	PoA.DunedinPACE	TRUE	TRUE	373	0.018941	0.049504	0.382615	0.702005	0.838506
Younger	Model1	CM	PoA.DunedinPACE	TRUE	TRUE	345	-0.0456823	0.0489792	-0.932689	0.35098	0.838506
Younger	Model1	IM	PoA.DunedinPACE	TRUE	TRUE	345	0.021512	0.0492321	0.436951	0.662147	0.838506
Younger	Model1	NCM	PoA.DunedinPACE	TRUE	TRUE	345	0.0424066	0.0495459	0.855906	0.39205	0.838506
Younger	Model1	gd T cells	PoA.DunedinPACE	TRUE	TRUE	373	-0.0401823	0.0484516	-0.829329	0.406918	0.838506
Younger	Model1	CD14 total	PoA.DunedinPACE	TRUE	TRUE	345	0.0406261	0.0499896	0.812692	0.416394	0.838506
Younger	Model1	CD38+ T cells	PoA.DunedinPACE	TRUE	TRUE	373	-0.0673572	0.0477264	-1.41132	0.158151	0.838506
Older	Model1	CD4/CD8	EAA.PCHorvath1	TRUE	TRUE	361	-0.220145	0.0559908	-3.93181	8.43083e-05	0.00181263
Older	Model1	CD4 Tn/Tm	EAA.PCHorvath1	TRUE	TRUE	361	-0.102898	0.0535938	-1.91996	0.0548633	0.138772
Older	Model1	CD8 Tn/Tm	EAA.PCHorvath1	TRUE	TRUE	363	-0.169991	0.0584529	-2.90817	0.00363547	0.0195407
Older	Model1	CD4 TH17/Treg	EAA.PCHorvath1	TRUE	TRUE	337	0.034512	0.053534	0.644675	0.519138	0.69317
Older	Model1	CD8 TC17/Treg	EAA.PCHorvath1	TRUE	TRUE	310	0.0106056	0.0548851	0.193233	0.846777	0.910285
Older	Model1	Granzyme B+ CD8/CD4	EAA.PCHorvath1	TRUE	TRUE	364	-0.0311671	0.0539468	-0.577739	0.563441	0.712587
Older	Model1	CD4+CD27-	EAA.PCHorvath1	TRUE	TRUE	361	0.0762192	0.056683	1.34466	0.178736	0.307426
Older	Model1	CD8+CD27-	EAA.PCHorvath1	TRUE	TRUE	363	0.1727	0.0584328	2.95552	0.00312138	0.0191742
Older	Model1	CD4+CD28-CD27-	EAA.PCHorvath1	TRUE	TRUE	361	0.153493	0.0592564	2.59031	0.00958898	0.0294519
Older	Model1	CD8+CD28-CD27-	EAA.PCHorvath1	TRUE	TRUE	363	0.188766	0.0603897	3.1258	0.00177322	0.0152497
Older	Model1	TH17	EAA.PCHorvath1	TRUE	TRUE	364	0.0357567	0.0510085	0.700994	0.483307	0.670393
Older	Model1	Tc17	EAA.PCHorvath1	TRUE	TRUE	364	0.0268263	0.051746	0.518424	0.604163	0.742257
Older	Model1	CD4+CD25+FoxP3+	EAA.PCHorvath1	TRUE	TRUE	366	0.0139592	0.0524696	0.266044	0.790206	0.89418
Older	Model1	CD8+CD25+FoxP3+	EAA.PCHorvath1	TRUE	TRUE	366	-0.00358777	0.053135	-0.0675218	0.946166	0.946166
Older	Model1	CD4+ TEMRA	EAA.PCHorvath1	TRUE	TRUE	361	0.154666	0.0576615	2.68232	0.00731139	0.0261992
Older	Model1	CD8+ TEMRA	EAA.PCHorvath1	TRUE	TRUE	363	0.148223	0.056762	2.61131	0.00901949	0.0294519
Older	Model1	CD4 Tcm	EAA.PCHorvath1	TRUE	TRUE	361	0.0140152	0.0513846	0.272752	0.785044	0.89418
Older	Model1	CD4 Tem	EAA.PCHorvath1	TRUE	TRUE	361	0.163409	0.0548737	2.9779	0.00290229	0.0191742
Older	Model1	CD4 Teff	EAA.PCHorvath1	TRUE	TRUE	361	0.160236	0.0558395	2.86959	0.00411011	0.0196372
Older	Model1	CD8 Tcm	EAA.PCHorvath1	TRUE	TRUE	363	-0.105971	0.0546689	-1.93842	0.0525722	0.138772
Older	Model1	CD8 Tem	EAA.PCHorvath1	TRUE	TRUE	363	-0.00410474	0.0528209	-0.0777105	0.938058	0.946166
Older	Model1	CD8 Teff	EAA.PCHorvath1	TRUE	TRUE	363	0.15324	0.0554343	2.76434	0.00570376	0.0222965
Older	Model1	CD3_mem4	EAA.PCHorvath1	TRUE	TRUE	361	0.0882013	0.0524047	1.68308	0.0923592	0.194758
Older	Model1	CD38+HLADR+ T cells	EAA.PCHorvath1	TRUE	TRUE	365	0.00529341	0.0509358	0.103923	0.91723	0.946166
Older	Model1	HLA-DR+ T cells	EAA.PCHorvath1	TRUE	TRUE	365	0.0493624	0.0517534	0.9538	0.340185	0.492113
Older	Model1	CD4	EAA.PCHorvath1	TRUE	TRUE	361	-0.218446	0.0548335	-3.98381	6.78194e-05	0.00181263
Older	Model1	CD4 Tn	EAA.PCHorvath1	TRUE	TRUE	361	-0.0767638	0.0536461	-1.43093	0.152451	0.285016
Older	Model1	CD4+CD25+	EAA.PCHorvath1	TRUE	TRUE	366	-0.0480849	0.050744	-0.947597	0.343335	0.492113
Older	Model1	TH1	EAA.PCHorvath1	TRUE	TRUE	364	0.0893168	0.0541455	1.64957	0.0990306	0.194758
Older	Model1	Granzyme B+ CD4	EAA.PCHorvath1	TRUE	TRUE	364	0.199363	0.0613768	3.24819	0.00116143	0.0124854
Older	Model1	CD8	EAA.PCHorvath1	TRUE	TRUE	363	0.211863	0.0563321	3.76097	0.000169255	0.00242598
Older	Model1	CD8 Tn	EAA.PCHorvath1	TRUE	TRUE	363	-0.160154	0.0575452	-2.7831	0.00538419	0.0222965
Older	Model1	CD8+CD25+	EAA.PCHorvath1	TRUE	TRUE	366	-0.0939433	0.0510611	-1.83982	0.0657946	0.157176
Older	Model1	Tc1	EAA.PCHorvath1	TRUE	TRUE	364	0.0591096	0.0525467	1.1249	0.260633	0.411066
Older	Model1	Granzyme B+ CD8	EAA.PCHorvath1	TRUE	TRUE	364	0.139076	0.0595965	2.33362	0.0196156	0.0562313
Older	Model1	B cells	EAA.PCHorvath1	TRUE	TRUE	360	-0.0633841	0.0513857	-1.2335	0.21739	0.35953
Older	Model1	NK cells	EAA.PCHorvath1	TRUE	TRUE	365	-0.0582265	0.0525301	-1.10844	0.267671	0.411066
Older	Model1	CM	EAA.PCHorvath1	TRUE	TRUE	345	0.0331075	0.0529715	0.625006	0.531967	0.69317
Older	Model1	IM	EAA.PCHorvath1	TRUE	TRUE	345	-0.0110635	0.0530358	-0.208605	0.834757	0.910285
Older	Model1	NCM	EAA.PCHorvath1	TRUE	TRUE	345	-0.0720547	0.0525862	-1.37022	0.170618	0.305691
Older	Model1	gd T cells	EAA.PCHorvath1	TRUE	TRUE	365	0.0846071	0.0513834	1.64658	0.0996438	0.194758
Older	Model1	CD14 total	EAA.PCHorvath1	TRUE	TRUE	345	0.0946453	0.0526353	1.79813	0.0721557	0.1633
Older	Model1	CD38+ T cells	EAA.PCHorvath1	TRUE	TRUE	365	-0.0158656	0.0511546	-0.31015	0.756447	0.89418
Older	Model1	CD4/CD8	EAA.PCHorvath2	TRUE	TRUE	361	-0.304058	0.0541678	-5.61326	1.98547e-08	6.08502e-07
Older	Model1	CD4 Tn/Tm	EAA.PCHorvath2	TRUE	TRUE	361	-0.179591	0.0522622	-3.43634	0.000589636	0.00181102
Older	Model1	CD8 Tn/Tm	EAA.PCHorvath2	TRUE	TRUE	363	-0.265235	0.0568615	-4.66458	3.09241e-06	2.65948e-05
Older	Model1	CD4 TH17/Treg	EAA.PCHorvath2	TRUE	TRUE	337	0.0141732	0.0536688	0.264086	0.791714	0.810564
Older	Model1	CD8 TC17/Treg	EAA.PCHorvath2	TRUE	TRUE	310	0.036726	0.0544235	0.674819	0.499791	0.596973
Older	Model1	Granzyme B+ CD8/CD4	EAA.PCHorvath2	TRUE	TRUE	364	-0.0261296	0.0536786	-0.486778	0.626416	0.708839
Older	Model1	CD4+CD27-	EAA.PCHorvath2	TRUE	TRUE	361	0.181276	0.055505	3.26595	0.00109099	0.00268381
Older	Model1	CD8+CD27-	EAA.PCHorvath2	TRUE	TRUE	363	0.246826	0.0575702	4.2874	1.80778e-05	0.000103722
Older	Model1	CD4+CD28-CD27-	EAA.PCHorvath2	TRUE	TRUE	361	0.230074	0.0585177	3.9317	8.43471e-05	0.000329721
Older	Model1	CD8+CD28-CD27-	EAA.PCHorvath2	TRUE	TRUE	363	0.244599	0.0591788	4.13322	3.5772e-05	0.000165656
Older	Model1	TH17	EAA.PCHorvath2	TRUE	TRUE	364	0.0694342	0.0503583	1.3788	0.167955	0.30092
Older	Model1	Tc17	EAA.PCHorvath2	TRUE	TRUE	364	0.0443229	0.051516	0.860371	0.389585	0.523504
Older	Model1	CD4+CD25+FoxP3+	EAA.PCHorvath2	TRUE	TRUE	366	0.0356799	0.052009	0.686034	0.492692	0.596973
Older	Model1	CD8+CD25+FoxP3+	EAA.PCHorvath2	TRUE	TRUE	366	-0.0268511	0.0525617	-0.510849	0.609457	0.708288
Older	Model1	CD4+ TEMRA	EAA.PCHorvath2	TRUE	TRUE	361	0.187882	0.0576744	3.25763	0.00112346	0.00268381
Older	Model1	CD8+ TEMRA	EAA.PCHorvath2	TRUE	TRUE	363	0.200017	0.0550765	3.63163	0.000281639	0.00100921
Older	Model1	CD4 Tcm	EAA.PCHorvath2	TRUE	TRUE	361	0.0193281	0.0507383	0.380937	0.70325	0.737555
Older	Model1	CD4 Tem	EAA.PCHorvath2	TRUE	TRUE	361	0.260241	0.0528022	4.9286	8.28201e-07	8.90317e-06
Older	Model1	CD4 Teff	EAA.PCHorvath2	TRUE	TRUE	361	0.184969	0.0556121	3.32606	0.000880839	0.00236726
Older	Model1	CD8 Tcm	EAA.PCHorvath2	TRUE	TRUE	363	-0.144188	0.0538227	-2.67895	0.00738535	0.0158785
Older	Model1	CD8 Tem	EAA.PCHorvath2	TRUE	TRUE	363	0.0205534	0.0522005	0.393739	0.693774	0.737555
Older	Model1	CD8 Teff	EAA.PCHorvath2	TRUE	TRUE	363	0.221954	0.0539227	4.11615	3.85246e-05	0.000165656
Older	Model1	CD3_mem4	EAA.PCHorvath2	TRUE	TRUE	361	0.0839289	0.0515034	1.62958	0.103191	0.201691
Older	Model1	CD38+HLADR+ T cells	EAA.PCHorvath2	TRUE	TRUE	365	0.0381662	0.0508421	0.750681	0.452844	0.583607
Older	Model1	HLA-DR+ T cells	EAA.PCHorvath2	TRUE	TRUE	365	0.0512263	0.0513453	0.997683	0.318433	0.441698
Older	Model1	CD4	EAA.PCHorvath2	TRUE	TRUE	361	-0.293563	0.0531698	-5.52124	3.36624e-08	6.08502e-07
Older	Model1	CD4 Tn	EAA.PCHorvath2	TRUE	TRUE	361	-0.155391	0.0524421	-2.96309	0.00304565	0.00689278
Older	Model1	CD4+CD25+	EAA.PCHorvath2	TRUE	TRUE	366	-0.0550128	0.0504759	-1.08988	0.275765	0.395263
Older	Model1	TH1	EAA.PCHorvath2	TRUE	TRUE	364	0.179873	0.052773	3.40843	0.000653369	0.00187299
Older	Model1	Granzyme B+ CD4	EAA.PCHorvath2	TRUE	TRUE	364	0.278907	0.0609095	4.57904	4.67126e-06	3.34773e-05
Older	Model1	CD8	EAA.PCHorvath2	TRUE	TRUE	363	0.298653	0.0544955	5.48033	4.24536e-08	6.08502e-07
Older	Model1	CD8 Tn	EAA.PCHorvath2	TRUE	TRUE	363	-0.240358	0.0562522	-4.27287	1.92971e-05	0.000103722
Older	Model1	CD8+CD25+	EAA.PCHorvath2	TRUE	TRUE	366	-0.0681916	0.0509896	-1.33736	0.181105	0.3115
Older	Model1	Tc1	EAA.PCHorvath2	TRUE	TRUE	364	0.0803259	0.0517824	1.55122	0.120849	0.225935
Older	Model1	Granzyme B+ CD8	EAA.PCHorvath2	TRUE	TRUE	364	0.205813	0.0580828	3.54344	0.000394946	0.00130636
Older	Model1	B cells	EAA.PCHorvath2	TRUE	TRUE	360	-0.0598504	0.0516714	-1.15829	0.246747	0.380332
Older	Model1	NK cells	EAA.PCHorvath2	TRUE	TRUE	365	-0.0587216	0.051688	-1.13608	0.255924	0.380332
Older	Model1	CM	EAA.PCHorvath2	TRUE	TRUE	345	0.0220512	0.0525386	0.419714	0.674694	0.737555
Older	Model1	IM	EAA.PCHorvath2	TRUE	TRUE	345	-0.000420667	0.0525372	-0.00800704	0.993611	0.993611
Older	Model1	NCM	EAA.PCHorvath2	TRUE	TRUE	345	-0.0604895	0.0522471	-1.15776	0.246963	0.380332
Older	Model1	gd T cells	EAA.PCHorvath2	TRUE	TRUE	365	0.115945	0.0505069	2.29563	0.021697	0.0444271
Older	Model1	CD14 total	EAA.PCHorvath2	TRUE	TRUE	345	0.059309	0.0522686	1.1347	0.256503	0.380332
Older	Model1	CD38+ T cells	EAA.PCHorvath2	TRUE	TRUE	365	0.0371417	0.0504335	0.73645	0.461457	0.583607
Older	Model1	CD4/CD8	EAA.PCHannum	TRUE	TRUE	361	-0.229764	0.0551206	-4.1684	3.06747e-05	0.000659505
Older	Model1	CD4 Tn/Tm	EAA.PCHannum	TRUE	TRUE	361	-0.146574	0.0525195	-2.79085	0.00525702	0.0205502
Older	Model1	CD8 Tn/Tm	EAA.PCHannum	TRUE	TRUE	363	-0.229101	0.0572612	-4.00098	6.308e-05	0.000678111
Older	Model1	CD4 TH17/Treg	EAA.PCHannum	TRUE	TRUE	337	-0.0435296	0.0536771	-0.810954	0.417392	0.613117
Older	Model1	CD8 TC17/Treg	EAA.PCHannum	TRUE	TRUE	310	0.0340124	0.0551904	0.616273	0.537714	0.745862
Older	Model1	Granzyme B+ CD8/CD4	EAA.PCHannum	TRUE	TRUE	364	0.000979834	0.0537939	0.0182146	0.985468	0.985468
Older	Model1	CD4+CD27-	EAA.PCHannum	TRUE	TRUE	361	0.0971184	0.0559432	1.73602	0.0825605	0.197228
Older	Model1	CD8+CD27-	EAA.PCHannum	TRUE	TRUE	363	0.172396	0.05807	2.96877	0.00298992	0.0128567
Older	Model1	CD4+CD28-CD27-	EAA.PCHannum	TRUE	TRUE	361	0.114682	0.0591405	1.93915	0.0524832	0.132752
Older	Model1	CD8+CD28-CD27-	EAA.PCHannum	TRUE	TRUE	363	0.200756	0.0596428	3.36596	0.000762765	0.00385602
Older	Model1	TH17	EAA.PCHannum	TRUE	TRUE	364	0.00779235	0.0507109	0.153662	0.877876	0.898778
Older	Model1	Tc17	EAA.PCHannum	TRUE	TRUE	364	0.0498187	0.0514967	0.967415	0.333336	0.51191
Older	Model1	CD4+CD25+FoxP3+	EAA.PCHannum	TRUE	TRUE	366	0.0662747	0.0520043	1.27441	0.202519	0.362846
Older	Model1	CD8+CD25+FoxP3+	EAA.PCHannum	TRUE	TRUE	366	-0.0220964	0.0526446	-0.419727	0.674685	0.784093
Older	Model1	CD4+ TEMRA	EAA.PCHannum	TRUE	TRUE	361	0.0952489	0.0578081	1.64767	0.0994195	0.213752
Older	Model1	CD8+ TEMRA	EAA.PCHannum	TRUE	TRUE	363	0.185188	0.0552741	3.35036	0.000807074	0.00385602
Older	Model1	CD4 Tcm	EAA.PCHannum	TRUE	TRUE	361	0.0555945	0.0506029	1.09864	0.271924	0.44972
Older	Model1	CD4 Tem	EAA.PCHannum	TRUE	TRUE	361	0.215152	0.0533793	4.03063	5.56264e-05	0.000678111
Older	Model1	CD4 Teff	EAA.PCHannum	TRUE	TRUE	361	0.132695	0.0556397	2.38491	0.0170835	0.0591109
Older	Model1	CD8 Tcm	EAA.PCHannum	TRUE	TRUE	363	-0.0893138	0.0541316	-1.64994	0.0989552	0.213752
Older	Model1	CD8 Tem	EAA.PCHannum	TRUE	TRUE	363	0.00833588	0.0521907	0.15972	0.873102	0.898778
Older	Model1	CD8 Teff	EAA.PCHannum	TRUE	TRUE	363	0.202186	0.0542439	3.72735	0.000193504	0.00138678
Older	Model1	CD3_mem4	EAA.PCHannum	TRUE	TRUE	361	0.0410229	0.0517288	0.793037	0.427756	0.613117
Older	Model1	CD38+HLADR+ T cells	EAA.PCHannum	TRUE	TRUE	365	0.0173094	0.0506913	0.341467	0.732752	0.807907
Older	Model1	HLA-DR+ T cells	EAA.PCHannum	TRUE	TRUE	365	0.0231078	0.0514046	0.449528	0.653051	0.784093
Older	Model1	CD4	EAA.PCHannum	TRUE	TRUE	361	-0.24941	0.0536875	-4.64558	3.3912e-06	0.000145822
Older	Model1	CD4 Tn	EAA.PCHannum	TRUE	TRUE	361	-0.113773	0.0526946	-2.15911	0.0308419	0.0884136
Older	Model1	CD4+CD25+	EAA.PCHannum	TRUE	TRUE	366	-0.0286203	0.0505061	-0.56667	0.570939	0.766552
Older	Model1	TH1	EAA.PCHannum	TRUE	TRUE	364	0.109423	0.0535724	2.04252	0.0410997	0.110455
Older	Model1	Granzyme B+ CD4	EAA.PCHannum	TRUE	TRUE	364	0.146848	0.0620061	2.36829	0.0178707	0.0591109
Older	Model1	CD8	EAA.PCHannum	TRUE	TRUE	363	0.211987	0.0556525	3.80912	0.000139465	0.0011994
Older	Model1	CD8 Tn	EAA.PCHannum	TRUE	TRUE	363	-0.205913	0.056544	-3.64164	0.000270903	0.00166412
Older	Model1	CD8+CD25+	EAA.PCHannum	TRUE	TRUE	366	-0.0659028	0.0509364	-1.29382	0.195726	0.362846
Older	Model1	Tc1	EAA.PCHannum	TRUE	TRUE	364	0.0282548	0.0521957	0.541324	0.588284	0.766552
Older	Model1	Granzyme B+ CD8	EAA.PCHannum	TRUE	TRUE	364	0.128642	0.059119	2.17598	0.0295568	0.0884136
Older	Model1	B cells	EAA.PCHannum	TRUE	TRUE	360	-0.0225273	0.0512028	-0.439963	0.659964	0.784093
Older	Model1	NK cells	EAA.PCHannum	TRUE	TRUE	365	-0.0628903	0.05191	-1.21153	0.225694	0.388193
Older	Model1	CM	EAA.PCHannum	TRUE	TRUE	345	0.0112248	0.0528737	0.212295	0.831877	0.894268
Older	Model1	IM	EAA.PCHannum	TRUE	TRUE	345	0.0194351	0.0528819	0.367518	0.713233	0.807079
Older	Model1	NCM	EAA.PCHannum	TRUE	TRUE	345	-0.0742812	0.0524805	-1.41541	0.15695	0.321373
Older	Model1	gd T cells	EAA.PCHannum	TRUE	TRUE	365	0.0692418	0.0508961	1.36045	0.173687	0.339479
Older	Model1	CD14 total	EAA.PCHannum	TRUE	TRUE	345	0.0553406	0.052626	1.05158	0.292991	0.466615
Older	Model1	CD38+ T cells	EAA.PCHannum	TRUE	TRUE	365	0.0246089	0.0506231	0.486119	0.626883	0.784093
Older	Model1	CD4/CD8	EAA.PCGrimAge	TRUE	TRUE	361	-0.0873631	0.052108	-1.67658	0.0936256	0.646572
Older	Model1	CD4 Tn/Tm	EAA.PCGrimAge	TRUE	TRUE	361	-0.0323932	0.049208	-0.658291	0.510351	0.871778
Older	Model1	CD8 Tn/Tm	EAA.PCGrimAge	TRUE	TRUE	363	-0.0873016	0.0539643	-1.61777	0.105713	0.646572
Older	Model1	CD4 TH17/Treg	EAA.PCGrimAge	TRUE	TRUE	337	-0.066958	0.0485605	-1.37886	0.167939	0.680306
Older	Model1	CD8 TC17/Treg	EAA.PCGrimAge	TRUE	TRUE	310	-0.0155805	0.0520594	-0.299283	0.764724	0.938454
Older	Model1	Granzyme B+ CD8/CD4	EAA.PCGrimAge	TRUE	TRUE	364	0.0241656	0.049609	0.487122	0.626172	0.871778
Older	Model1	CD4+CD27-	EAA.PCGrimAge	TRUE	TRUE	361	0.00376781	0.0519913	0.0724701	0.942228	0.964662
Older	Model1	CD8+CD27-	EAA.PCGrimAge	TRUE	TRUE	363	0.0246456	0.0541091	0.455479	0.648765	0.871778
Older	Model1	CD4+CD28-CD27-	EAA.PCGrimAge	TRUE	TRUE	361	0.0313711	0.0548413	0.572033	0.567299	0.871778
Older	Model1	CD8+CD28-CD27-	EAA.PCGrimAge	TRUE	TRUE	363	0.0493681	0.0560273	0.881144	0.37824	0.813216
Older	Model1	TH17	EAA.PCGrimAge	TRUE	TRUE	364	0.0413707	0.0467475	0.884982	0.376167	0.813216
Older	Model1	Tc17	EAA.PCGrimAge	TRUE	TRUE	364	0.0568554	0.0473985	1.19952	0.230326	0.761846
Older	Model1	CD4+CD25+FoxP3+	EAA.PCGrimAge	TRUE	TRUE	366	0.120735	0.0477753	2.52714	0.0114996	0.494481
Older	Model1	CD8+CD25+FoxP3+	EAA.PCGrimAge	TRUE	TRUE	366	0.0887923	0.0484503	1.83265	0.0668548	0.646572
Older	Model1	CD4+ TEMRA	EAA.PCGrimAge	TRUE	TRUE	361	0.0699202	0.0533329	1.31101	0.189853	0.680306
Older	Model1	CD8+ TEMRA	EAA.PCGrimAge	TRUE	TRUE	363	0.0313508	0.0523631	0.598721	0.549359	0.871778
Older	Model1	CD4 Tcm	EAA.PCGrimAge	TRUE	TRUE	361	-0.00426131	0.0470348	-0.0905992	0.927811	0.964662
Older	Model1	CD4 Tem	EAA.PCGrimAge	TRUE	TRUE	361	0.014348	0.0507816	0.282544	0.777526	0.938454
Older	Model1	CD4 Teff	EAA.PCGrimAge	TRUE	TRUE	361	0.0539831	0.0517339	1.04348	0.296728	0.787153
Older	Model1	CD8 Tcm	EAA.PCGrimAge	TRUE	TRUE	363	0.0247453	0.0503061	0.491893	0.622795	0.871778
Older	Model1	CD8 Tem	EAA.PCGrimAge	TRUE	TRUE	363	-0.00780357	0.0483709	-0.161328	0.871835	0.962632
Older	Model1	CD8 Teff	EAA.PCGrimAge	TRUE	TRUE	363	0.0508981	0.0512231	0.993654	0.320391	0.787153
Older	Model1	CD3_mem4	EAA.PCGrimAge	TRUE	TRUE	361	0.0651798	0.0479687	1.3588	0.174211	0.680306
Older	Model1	CD38+HLADR+ T cells	EAA.PCGrimAge	TRUE	TRUE	365	-0.000666718	0.0467779	-0.0142528	0.988628	0.988628
Older	Model1	HLA-DR+ T cells	EAA.PCGrimAge	TRUE	TRUE	365	0.0252516	0.0474913	0.531709	0.594927	0.871778
Older	Model1	CD4	EAA.PCGrimAge	TRUE	TRUE	361	-0.08467	0.050982	-1.66078	0.0967574	0.646572
Older	Model1	CD4 Tn	EAA.PCGrimAge	TRUE	TRUE	361	-0.0307783	0.0491725	-0.625926	0.531363	0.871778
Older	Model1	CD4+CD25+	EAA.PCGrimAge	TRUE	TRUE	366	0.0505183	0.0466118	1.08381	0.27845	0.787153
Older	Model1	TH1	EAA.PCGrimAge	TRUE	TRUE	364	0.00470448	0.0497438	0.0945744	0.924653	0.964662
Older	Model1	Granzyme B+ CD4	EAA.PCGrimAge	TRUE	TRUE	364	0.0156512	0.057558	0.271921	0.785683	0.938454
Older	Model1	CD8	EAA.PCGrimAge	TRUE	TRUE	363	0.0919544	0.0523485	1.75658	0.0789893	0.646572
Older	Model1	CD8 Tn	EAA.PCGrimAge	TRUE	TRUE	363	-0.0898034	0.0530711	-1.69213	0.0906204	0.646572
Older	Model1	CD8+CD25+	EAA.PCGrimAge	TRUE	TRUE	366	0.0224642	0.0471287	0.476656	0.633607	0.871778
Older	Model1	Tc1	EAA.PCGrimAge	TRUE	TRUE	364	-0.071563	0.0480618	-1.48898	0.136493	0.652133
Older	Model1	Granzyme B+ CD8	EAA.PCGrimAge	TRUE	TRUE	364	-0.0100925	0.0549722	-0.183593	0.854333	0.962632
Older	Model1	B cells	EAA.PCGrimAge	TRUE	TRUE	360	-0.0464404	0.0476258	-0.975109	0.329506	0.787153
Older	Model1	NK cells	EAA.PCGrimAge	TRUE	TRUE	365	-0.0534846	0.0480534	-1.11302	0.265698	0.787153
Older	Model1	CM	EAA.PCGrimAge	TRUE	TRUE	345	0.0147829	0.0490238	0.301546	0.762998	0.938454
Older	Model1	IM	EAA.PCGrimAge	TRUE	TRUE	345	-0.00783614	0.0490552	-0.159741	0.873085	0.962632
Older	Model1	NCM	EAA.PCGrimAge	TRUE	TRUE	345	-0.0375319	0.0487391	-0.770057	0.441266	0.871778
Older	Model1	gd T cells	EAA.PCGrimAge	TRUE	TRUE	365	0.0220878	0.0471853	0.468108	0.639707	0.871778
Older	Model1	CD14 total	EAA.PCGrimAge	TRUE	TRUE	345	0.0756983	0.0487261	1.55355	0.120292	0.646572
Older	Model1	CD38+ T cells	EAA.PCGrimAge	TRUE	TRUE	365	-0.035577	0.0468053	-0.760106	0.447191	0.871778
Older	Model1	CD4/CD8	EAA.PCPhenoAge	TRUE	TRUE	361	-0.160923	0.0571165	-2.81745	0.00484066	0.0260186
Older	Model1	CD4 Tn/Tm	EAA.PCPhenoAge	TRUE	TRUE	361	-0.15795	0.0538661	-2.93226	0.00336502	0.0206708
Older	Model1	CD8 Tn/Tm	EAA.PCPhenoAge	TRUE	TRUE	363	-0.193379	0.0591602	-3.26874	0.00108026	0.0163343
Older	Model1	CD4 TH17/Treg	EAA.PCPhenoAge	TRUE	TRUE	337	-0.0933442	0.0551123	-1.69371	0.0903206	0.20441
Older	Model1	CD8 TC17/Treg	EAA.PCPhenoAge	TRUE	TRUE	310	0.0202961	0.0571503	0.355136	0.722487	0.862971
Older	Model1	Granzyme B+ CD8/CD4	EAA.PCPhenoAge	TRUE	TRUE	364	-0.0435156	0.0550622	-0.790298	0.429354	0.596194
Older	Model1	CD4+CD27-	EAA.PCPhenoAge	TRUE	TRUE	361	0.0980033	0.0572213	1.71271	0.0867664	0.20441
Older	Model1	CD8+CD27-	EAA.PCPhenoAge	TRUE	TRUE	363	0.132966	0.059257	2.24388	0.0248403	0.0762951
Older	Model1	CD4+CD28-CD27-	EAA.PCPhenoAge	TRUE	TRUE	361	0.109762	0.0601438	1.825	0.0680013	0.182754
Older	Model1	CD8+CD28-CD27-	EAA.PCPhenoAge	TRUE	TRUE	363	0.140991	0.0616654	2.28639	0.0222316	0.0762951
Older	Model1	TH17	EAA.PCPhenoAge	TRUE	TRUE	364	0.0140676	0.052095	0.270037	0.787132	0.890702
Older	Model1	Tc17	EAA.PCPhenoAge	TRUE	TRUE	364	0.0496592	0.0526229	0.94368	0.345333	0.530333
Older	Model1	CD4+CD25+FoxP3+	EAA.PCPhenoAge	TRUE	TRUE	366	0.120034	0.0531812	2.25707	0.0240038	0.0762951
Older	Model1	CD8+CD25+FoxP3+	EAA.PCPhenoAge	TRUE	TRUE	366	-0.031302	0.0540547	-0.57908	0.562535	0.691115
Older	Model1	CD4+ TEMRA	EAA.PCPhenoAge	TRUE	TRUE	361	0.0508873	0.0587371	0.866357	0.386294	0.572781
Older	Model1	CD8+ TEMRA	EAA.PCPhenoAge	TRUE	TRUE	363	0.138534	0.0576223	2.40417	0.0162091	0.0696991
Older	Model1	CD4 Tcm	EAA.PCPhenoAge	TRUE	TRUE	361	0.0960147	0.0517872	1.85402	0.0637361	0.18271
Older	Model1	CD4 Tem	EAA.PCPhenoAge	TRUE	TRUE	361	0.187983	0.0553372	3.39706	0.000681152	0.0163343
Older	Model1	CD4 Teff	EAA.PCPhenoAge	TRUE	TRUE	361	0.0898433	0.0567741	1.58247	0.113543	0.232492
Older	Model1	CD8 Tcm	EAA.PCPhenoAge	TRUE	TRUE	363	-0.0560055	0.0556314	-1.00672	0.314068	0.500182
Older	Model1	CD8 Tem	EAA.PCPhenoAge	TRUE	TRUE	363	-0.0339181	0.0535297	-0.633631	0.526322	0.665642
Older	Model1	CD8 Teff	EAA.PCPhenoAge	TRUE	TRUE	363	0.174208	0.0560958	3.10554	0.00189934	0.0163343
Older	Model1	CD3_mem4	EAA.PCPhenoAge	TRUE	TRUE	361	-0.0123533	0.0532423	-0.232021	0.816522	0.900268
Older	Model1	CD38+HLADR+ T cells	EAA.PCPhenoAge	TRUE	TRUE	365	-0.00797034	0.0518753	-0.153644	0.87789	0.94273
Older	Model1	HLA-DR+ T cells	EAA.PCPhenoAge	TRUE	TRUE	365	-0.0648344	0.0526823	-1.23067	0.218447	0.391384
Older	Model1	CD4	EAA.PCPhenoAge	TRUE	TRUE	361	-0.173456	0.0557776	-3.10979	0.00187222	0.0163343
Older	Model1	CD4 Tn	EAA.PCPhenoAge	TRUE	TRUE	361	-0.12414	0.0540383	-2.29725	0.0216043	0.0762951
Older	Model1	CD4+CD25+	EAA.PCPhenoAge	TRUE	TRUE	366	-0.0167749	0.0517584	-0.324101	0.745862	0.866812
Older	Model1	TH1	EAA.PCPhenoAge	TRUE	TRUE	364	0.17016	0.0546996	3.11081	0.00186577	0.0163343
Older	Model1	Granzyme B+ CD4	EAA.PCPhenoAge	TRUE	TRUE	364	0.103824	0.0635569	1.63356	0.102351	0.220055
Older	Model1	CD8	EAA.PCPhenoAge	TRUE	TRUE	363	0.147663	0.05759	2.56403	0.0103464	0.0494326
Older	Model1	CD8 Tn	EAA.PCPhenoAge	TRUE	TRUE	363	-0.176812	0.0582947	-3.03306	0.00242087	0.0173495
Older	Model1	CD8+CD25+	EAA.PCPhenoAge	TRUE	TRUE	366	-0.0400261	0.0522538	-0.765995	0.44368	0.596194
Older	Model1	Tc1	EAA.PCPhenoAge	TRUE	TRUE	364	0.0636596	0.0536064	1.18754	0.235015	0.404226
Older	Model1	Granzyme B+ CD8	EAA.PCPhenoAge	TRUE	TRUE	364	0.00778474	0.0612614	0.127074	0.898882	0.94273
Older	Model1	B cells	EAA.PCPhenoAge	TRUE	TRUE	360	-0.0696181	0.0525637	-1.32445	0.185353	0.346529
Older	Model1	NK cells	EAA.PCPhenoAge	TRUE	TRUE	365	-0.0761826	0.0534016	-1.4266	0.153696	0.300406
Older	Model1	CM	EAA.PCPhenoAge	TRUE	TRUE	345	0.0386728	0.0544855	0.709781	0.47784	0.62264
Older	Model1	IM	EAA.PCPhenoAge	TRUE	TRUE	345	0.00242152	0.0545387	0.0443999	0.964586	0.981673
Older	Model1	NCM	EAA.PCPhenoAge	TRUE	TRUE	345	-0.0955937	0.0540373	-1.76903	0.0768886	0.194483
Older	Model1	gd T cells	EAA.PCPhenoAge	TRUE	TRUE	365	-0.00120545	0.0524754	-0.0229717	0.981673	0.981673
Older	Model1	CD14 total	EAA.PCPhenoAge	TRUE	TRUE	345	0.0580675	0.0542796	1.06979	0.284716	0.470876
Older	Model1	CD38+ T cells	EAA.PCPhenoAge	TRUE	TRUE	365	0.0398742	0.052043	0.766179	0.44357	0.596194
Older	Model1	CD4/CD8	PoA.DunedinPACE	TRUE	TRUE	361	-0.0340287	0.0562864	-0.604563	0.545469	0.824028
Older	Model1	CD4 Tn/Tm	PoA.DunedinPACE	TRUE	TRUE	361	-0.0381427	0.0529146	-0.720835	0.471011	0.801668
Older	Model1	CD8 Tn/Tm	PoA.DunedinPACE	TRUE	TRUE	363	-0.0916523	0.0582074	-1.57458	0.115353	0.497723
Older	Model1	CD4 TH17/Treg	PoA.DunedinPACE	TRUE	TRUE	337	-0.0883985	0.0534014	-1.65536	0.0978513	0.497723
Older	Model1	CD8 TC17/Treg	PoA.DunedinPACE	TRUE	TRUE	310	0.0198733	0.0565834	0.351222	0.725422	0.866476
Older	Model1	Granzyme B+ CD8/CD4	PoA.DunedinPACE	TRUE	TRUE	364	-0.0396306	0.0536731	-0.73837	0.46029	0.801668
Older	Model1	CD4+CD27-	PoA.DunedinPACE	TRUE	TRUE	361	0.0784562	0.0560001	1.401	0.161213	0.577681
Older	Model1	CD8+CD27-	PoA.DunedinPACE	TRUE	TRUE	363	0.148183	0.0583578	2.53922	0.0111099	0.362191
Older	Model1	CD4+CD28-CD27-	PoA.DunedinPACE	TRUE	TRUE	361	0.0724109	0.0594583	1.21784	0.223283	0.738551
Older	Model1	CD8+CD28-CD27-	PoA.DunedinPACE	TRUE	TRUE	363	0.0947036	0.0602108	1.57287	0.11575	0.497723
Older	Model1	TH17	PoA.DunedinPACE	TRUE	TRUE	364	-0.0383659	0.0504658	-0.760236	0.447114	0.801668
Older	Model1	Tc17	PoA.DunedinPACE	TRUE	TRUE	364	0.0442114	0.0515329	0.857925	0.390934	0.801668
Older	Model1	CD4+CD25+FoxP3+	PoA.DunedinPACE	TRUE	TRUE	366	0.074321	0.0517066	1.43736	0.150616	0.577681
Older	Model1	CD8+CD25+FoxP3+	PoA.DunedinPACE	TRUE	TRUE	366	0.00484842	0.0523878	0.0925487	0.926262	0.971446
Older	Model1	CD4+ TEMRA	PoA.DunedinPACE	TRUE	TRUE	361	0.10546	0.0580779	1.81583	0.0693959	0.497723
Older	Model1	CD8+ TEMRA	PoA.DunedinPACE	TRUE	TRUE	363	0.0496508	0.055878	0.888556	0.374242	0.801668
Older	Model1	CD4 Tcm	PoA.DunedinPACE	TRUE	TRUE	361	-0.00854212	0.0505961	-0.16883	0.865931	0.930875
Older	Model1	CD4 Tem	PoA.DunedinPACE	TRUE	TRUE	361	-0.033655	0.0543592	-0.619122	0.535836	0.824028
Older	Model1	CD4 Teff	PoA.DunedinPACE	TRUE	TRUE	361	0.0556636	0.0562142	0.990206	0.322073	0.801668
Older	Model1	CD8 Tcm	PoA.DunedinPACE	TRUE	TRUE	363	-0.0306247	0.054203	-0.565001	0.572073	0.824028
Older	Model1	CD8 Tem	PoA.DunedinPACE	TRUE	TRUE	363	-0.0596825	0.051997	-1.14781	0.251049	0.771079
Older	Model1	CD8 Teff	PoA.DunedinPACE	TRUE	TRUE	363	0.0984568	0.0547964	1.79678	0.0723712	0.497723
Older	Model1	CD3_mem4	PoA.DunedinPACE	TRUE	TRUE	361	0.102493	0.0512562	1.99961	0.0455422	0.489579
Older	Model1	CD38+HLADR+ T cells	PoA.DunedinPACE	TRUE	TRUE	365	0.024257	0.0507085	0.478361	0.632393	0.824028
Older	Model1	HLA-DR+ T cells	PoA.DunedinPACE	TRUE	TRUE	365	0.0443729	0.051204	0.866591	0.386166	0.801668
Older	Model1	CD4	PoA.DunedinPACE	TRUE	TRUE	361	-0.0199633	0.0551951	-0.361686	0.717587	0.866476
Older	Model1	CD4 Tn	PoA.DunedinPACE	TRUE	TRUE	361	-0.0398172	0.0528772	-0.753014	0.451442	0.801668
Older	Model1	CD4+CD25+	PoA.DunedinPACE	TRUE	TRUE	366	0.0118644	0.0503693	0.235548	0.813783	0.912908
Older	Model1	TH1	PoA.DunedinPACE	TRUE	TRUE	364	0.0444936	0.053575	0.830492	0.406261	0.801668
Older	Model1	Granzyme B+ CD4	PoA.DunedinPACE	TRUE	TRUE	364	0.025074	0.0626456	0.400251	0.688972	0.866476
Older	Model1	CD8	PoA.DunedinPACE	TRUE	TRUE	363	0.0276872	0.0565558	0.489555	0.624449	0.824028
Older	Model1	CD8 Tn	PoA.DunedinPACE	TRUE	TRUE	363	-0.0934417	0.057307	-1.63055	0.102986	0.497723
Older	Model1	CD8+CD25+	PoA.DunedinPACE	TRUE	TRUE	366	0.00210365	0.0509273	0.0413069	0.967051	0.988676
Older	Model1	Tc1	PoA.DunedinPACE	TRUE	TRUE	364	-0.0254967	0.0519528	-0.490767	0.623591	0.824028
Older	Model1	Granzyme B+ CD8	PoA.DunedinPACE	TRUE	TRUE	364	0.0312458	0.0590723	0.528941	0.596847	0.824028
Older	Model1	B cells	PoA.DunedinPACE	TRUE	TRUE	360	-0.11684	0.0511577	-2.28393	0.0223759	0.362191
Older	Model1	NK cells	PoA.DunedinPACE	TRUE	TRUE	365	-0.047802	0.0515589	-0.927135	0.353856	0.801668
Older	Model1	CM	PoA.DunedinPACE	TRUE	TRUE	345	0.0117698	0.0515096	0.228496	0.81926	0.912908
Older	Model1	IM	PoA.DunedinPACE	TRUE	TRUE	345	-0.0359577	0.0514626	-0.698716	0.484729	0.801668
Older	Model1	NCM	PoA.DunedinPACE	TRUE	TRUE	345	0.0427438	0.0512624	0.833824	0.40438	0.801668
Older	Model1	gd T cells	PoA.DunedinPACE	TRUE	TRUE	365	0.000719779	0.0507132	0.0141931	0.988676	0.988676
Older	Model1	CD14 total	PoA.DunedinPACE	TRUE	TRUE	345	0.114017	0.0509629	2.23726	0.0252692	0.362191
Older	Model1	CD38+ T cells	PoA.DunedinPACE	TRUE	TRUE	365	-0.010932	0.050312	-0.217285	0.827987	0.912908
Male	Model1	CD4/CD8	EAA.PCHorvath1	TRUE	TRUE	356	-0.212277	0.055797	-3.80446	0.000142114	0.00305545
Male	Model1	CD4 Tn/Tm	EAA.PCHorvath1	TRUE	TRUE	356	-0.150283	0.0547305	-2.74588	0.0060349	0.0216251
Male	Model1	CD8 Tn/Tm	EAA.PCHorvath1	TRUE	TRUE	357	-0.180444	0.06061	-2.97714	0.00290953	0.0139011
Male	Model1	CD4 TH17/Treg	EAA.PCHorvath1	TRUE	TRUE	330	-0.0551576	0.0530934	-1.03888	0.298861	0.443139
Male	Model1	CD8 TC17/Treg	EAA.PCHorvath1	TRUE	TRUE	304	0.0728586	0.0543003	1.34177	0.17967	0.286142
Male	Model1	Granzyme B+ CD8/CD4	EAA.PCHorvath1	TRUE	TRUE	360	0.0152375	0.0546335	0.278904	0.780318	0.860351
Male	Model1	CD4+CD27-	EAA.PCHorvath1	TRUE	TRUE	356	0.116479	0.0559687	2.08115	0.0374202	0.0766224
Male	Model1	CD8+CD27-	EAA.PCHorvath1	TRUE	TRUE	357	0.1676	0.0593086	2.8259	0.00471476	0.0197442
Male	Model1	CD4+CD28-CD27-	EAA.PCHorvath1	TRUE	TRUE	356	0.141749	0.0616857	2.29792	0.0215662	0.0502058
Male	Model1	CD8+CD28-CD27-	EAA.PCHorvath1	TRUE	TRUE	357	0.19801	0.0606966	3.26229	0.00110516	0.00950441
Male	Model1	TH17	EAA.PCHorvath1	TRUE	TRUE	360	0.0277114	0.0505814	0.547857	0.58379	0.738323
Male	Model1	Tc17	EAA.PCHorvath1	TRUE	TRUE	360	-0.00414582	0.0515205	-0.0804693	0.935864	0.958146
Male	Model1	CD4+CD25+FoxP3+	EAA.PCHorvath1	TRUE	TRUE	361	0.0235721	0.0517135	0.45582	0.648519	0.77462
Male	Model1	CD8+CD25+FoxP3+	EAA.PCHorvath1	TRUE	TRUE	361	-0.0561653	0.052994	-1.05984	0.289216	0.443139
Male	Model1	CD4+ TEMRA	EAA.PCHorvath1	TRUE	TRUE	356	0.164533	0.0612359	2.68688	0.00721237	0.0238563
Male	Model1	CD8+ TEMRA	EAA.PCHorvath1	TRUE	TRUE	357	0.141241	0.0567444	2.48907	0.0128076	0.0367151
Male	Model1	CD4 Tcm	EAA.PCHorvath1	TRUE	TRUE	356	0.0327396	0.0512298	0.639073	0.522776	0.702435
Male	Model1	CD4 Tem	EAA.PCHorvath1	TRUE	TRUE	356	0.122969	0.0552771	2.2246	0.0261079	0.0561321
Male	Model1	CD4 Teff	EAA.PCHorvath1	TRUE	TRUE	356	0.103388	0.0581412	1.77822	0.0753685	0.135035
Male	Model1	CD8 Tcm	EAA.PCHorvath1	TRUE	TRUE	357	-0.16283	0.0532848	-3.05584	0.00224428	0.0124636
Male	Model1	CD8 Tem	EAA.PCHorvath1	TRUE	TRUE	357	0.0127675	0.0516681	0.247107	0.804825	0.865187
Male	Model1	CD8 Teff	EAA.PCHorvath1	TRUE	TRUE	357	0.173249	0.0568768	3.04603	0.00231881	0.0124636
Male	Model1	CD3_mem4	EAA.PCHorvath1	TRUE	TRUE	356	0.128847	0.0512291	2.51511	0.0118995	0.0365484
Male	Model1	CD38+HLADR+ T cells	EAA.PCHorvath1	TRUE	TRUE	361	-0.0169628	0.0514183	-0.329899	0.741477	0.839039
Male	Model1	HLA-DR+ T cells	EAA.PCHorvath1	TRUE	TRUE	361	-0.00802363	0.0519409	-0.154476	0.877234	0.920026
Male	Model1	CD4	EAA.PCHorvath1	TRUE	TRUE	356	-0.218416	0.0545648	-4.00287	6.25774e-05	0.00269083
Male	Model1	CD4 Tn	EAA.PCHorvath1	TRUE	TRUE	356	-0.131997	0.0546946	-2.41334	0.015807	0.0424814
Male	Model1	CD4+CD25+	EAA.PCHorvath1	TRUE	TRUE	361	-0.117211	0.0511399	-2.29197	0.0219076	0.0502058
Male	Model1	TH1	EAA.PCHorvath1	TRUE	TRUE	360	0.183031	0.0549982	3.32795	0.000874887	0.00940504
Male	Model1	Granzyme B+ CD4	EAA.PCHorvath1	TRUE	TRUE	360	0.182328	0.0650296	2.80377	0.00505084	0.0197442
Male	Model1	CD8	EAA.PCHorvath1	TRUE	TRUE	357	0.196091	0.0560641	3.49762	0.000469436	0.00672858
Male	Model1	CD8 Tn	EAA.PCHorvath1	TRUE	TRUE	357	-0.138376	0.0605001	-2.2872	0.022184	0.0502058
Male	Model1	CD8+CD25+	EAA.PCHorvath1	TRUE	TRUE	361	-0.100591	0.0513774	-1.95788	0.0502441	0.0982044
Male	Model1	Tc1	EAA.PCHorvath1	TRUE	TRUE	360	0.0920903	0.0528831	1.74139	0.0816145	0.140377
Male	Model1	Granzyme B+ CD8	EAA.PCHorvath1	TRUE	TRUE	360	0.185406	0.0584218	3.17357	0.00150576	0.0107913
Male	Model1	B cells	EAA.PCHorvath1	TRUE	TRUE	352	-0.0257588	0.0515109	-0.500065	0.617029	0.758065
Male	Model1	NK cells	EAA.PCHorvath1	TRUE	TRUE	361	-0.0953066	0.0511869	-1.86193	0.0626127	0.117058
Male	Model1	CM	EAA.PCHorvath1	TRUE	TRUE	338	-0.0394126	0.0528872	-0.74522	0.456138	0.632708
Male	Model1	IM	EAA.PCHorvath1	TRUE	TRUE	338	0.0326474	0.0531537	0.614207	0.539078	0.702435
Male	Model1	NCM	EAA.PCHorvath1	TRUE	TRUE	338	-0.00177638	0.0530942	-0.0334571	0.97331	0.97331
Male	Model1	gd T cells	EAA.PCHorvath1	TRUE	TRUE	361	0.0845298	0.0514376	1.64335	0.100311	0.165899
Male	Model1	CD14 total	EAA.PCHorvath1	TRUE	TRUE	338	0.0416062	0.0533746	0.779512	0.435678	0.624472
Male	Model1	CD38+ T cells	EAA.PCHorvath1	TRUE	TRUE	361	0.019081	0.0505787	0.377253	0.705986	0.82047
Male	Model1	CD4/CD8	EAA.PCHorvath2	TRUE	TRUE	356	-0.260466	0.0546443	-4.76657	1.87385e-06	4.2971e-05
Male	Model1	CD4 Tn/Tm	EAA.PCHorvath2	TRUE	TRUE	356	-0.199566	0.0538569	-3.70549	0.000210984	0.00100803
Male	Model1	CD8 Tn/Tm	EAA.PCHorvath2	TRUE	TRUE	357	-0.2076	0.0597628	-3.47374	0.000513254	0.00200635
Male	Model1	CD4 TH17/Treg	EAA.PCHorvath2	TRUE	TRUE	330	-0.0310547	0.0524869	-0.591666	0.554074	0.68072
Male	Model1	CD8 TC17/Treg	EAA.PCHorvath2	TRUE	TRUE	304	0.0319487	0.0539001	0.592739	0.553356	0.68072
Male	Model1	Granzyme B+ CD8/CD4	EAA.PCHorvath2	TRUE	TRUE	360	-0.0115062	0.0539401	-0.213314	0.831082	0.850869
Male	Model1	CD4+CD27-	EAA.PCHorvath2	TRUE	TRUE	356	0.205399	0.0547824	3.74936	0.000177289	0.000972927
Male	Model1	CD8+CD27-	EAA.PCHorvath2	TRUE	TRUE	357	0.205298	0.058379	3.51665	0.00043703	0.00187923
Male	Model1	CD4+CD28-CD27-	EAA.PCHorvath2	TRUE	TRUE	356	0.199454	0.0606203	3.29023	0.00100107	0.00307471
Male	Model1	CD8+CD28-CD27-	EAA.PCHorvath2	TRUE	TRUE	357	0.20111	0.0599541	3.35439	0.000795397	0.00285017
Male	Model1	TH17	EAA.PCHorvath2	TRUE	TRUE	360	0.0709293	0.0499286	1.42062	0.155428	0.257055
Male	Model1	Tc17	EAA.PCHorvath2	TRUE	TRUE	360	0.0179953	0.050904	0.353514	0.723703	0.777981
Male	Model1	CD4+CD25+FoxP3+	EAA.PCHorvath2	TRUE	TRUE	361	0.0417474	0.0511826	0.815656	0.414697	0.594399
Male	Model1	CD8+CD25+FoxP3+	EAA.PCHorvath2	TRUE	TRUE	361	-0.019709	0.0526274	-0.3745	0.708033	0.777981
Male	Model1	CD4+ TEMRA	EAA.PCHorvath2	TRUE	TRUE	356	0.182997	0.0604389	3.02779	0.00246348	0.00623116
Male	Model1	CD8+ TEMRA	EAA.PCHorvath2	TRUE	TRUE	357	0.163501	0.0558003	2.93012	0.00338836	0.00809441
Male	Model1	CD4 Tcm	EAA.PCHorvath2	TRUE	TRUE	356	0.0199945	0.050866	0.393081	0.69426	0.777981
Male	Model1	CD4 Tem	EAA.PCHorvath2	TRUE	TRUE	356	0.223858	0.0538024	4.16075	3.1721e-05	0.000272801
Male	Model1	CD4 Teff	EAA.PCHorvath2	TRUE	TRUE	356	0.142159	0.0573347	2.47946	0.013158	0.0282897
Male	Model1	CD8 Tcm	EAA.PCHorvath2	TRUE	TRUE	357	-0.167341	0.0527341	-3.1733	0.00150716	0.00405049
Male	Model1	CD8 Tem	EAA.PCHorvath2	TRUE	TRUE	357	0.0339372	0.0511941	0.662914	0.507386	0.68072
Male	Model1	CD8 Teff	EAA.PCHorvath2	TRUE	TRUE	357	0.208921	0.0557995	3.74414	0.00018101	0.000972927
Male	Model1	CD3_mem4	EAA.PCHorvath2	TRUE	TRUE	356	0.110196	0.0508083	2.16887	0.0300929	0.0588179
Male	Model1	CD38+HLADR+ T cells	EAA.PCHorvath2	TRUE	TRUE	361	0.0215624	0.0508621	0.423939	0.67161	0.777981
Male	Model1	HLA-DR+ T cells	EAA.PCHorvath2	TRUE	TRUE	361	0.0115375	0.05124	0.225165	0.821851	0.850869
Male	Model1	CD4	EAA.PCHorvath2	TRUE	TRUE	356	-0.254497	0.0535383	-4.75356	1.99865e-06	4.2971e-05
Male	Model1	CD4 Tn	EAA.PCHorvath2	TRUE	TRUE	356	-0.179189	0.0538877	-3.32524	0.000883439	0.00292214
Male	Model1	CD4+CD25+	EAA.PCHorvath2	TRUE	TRUE	361	-0.110533	0.0506845	-2.1808	0.0291985	0.0588179
Male	Model1	TH1	EAA.PCHorvath2	TRUE	TRUE	360	0.23641	0.0537193	4.40083	1.07836e-05	0.000132142
Male	Model1	Granzyme B+ CD4	EAA.PCHorvath2	TRUE	TRUE	360	0.250985	0.0635803	3.94752	7.89646e-05	0.000565913
Male	Model1	CD8	EAA.PCHorvath2	TRUE	TRUE	357	0.240436	0.0549903	4.37234	1.22923e-05	0.000132142
Male	Model1	CD8 Tn	EAA.PCHorvath2	TRUE	TRUE	357	-0.156628	0.0597719	-2.62043	0.00878189	0.0198748
Male	Model1	CD8+CD25+	EAA.PCHorvath2	TRUE	TRUE	361	-0.0924782	0.0508308	-1.81933	0.0688609	0.123376
Male	Model1	Tc1	EAA.PCHorvath2	TRUE	TRUE	360	0.0970876	0.0522521	1.85806	0.0631603	0.118082
Male	Model1	Granzyme B+ CD8	EAA.PCHorvath2	TRUE	TRUE	360	0.184429	0.0575691	3.20361	0.00135714	0.00389048
Male	Model1	B cells	EAA.PCHorvath2	TRUE	TRUE	352	-0.0507427	0.051231	-0.990469	0.321945	0.494416
Male	Model1	NK cells	EAA.PCHorvath2	TRUE	TRUE	361	-0.0781713	0.0505334	-1.54692	0.121882	0.209637
Male	Model1	CM	EAA.PCHorvath2	TRUE	TRUE	338	-0.0281397	0.0525163	-0.535827	0.592078	0.707204
Male	Model1	IM	EAA.PCHorvath2	TRUE	TRUE	338	0.00605644	0.0526324	0.115071	0.908389	0.908389
Male	Model1	NCM	EAA.PCHorvath2	TRUE	TRUE	338	0.0313837	0.0525624	0.597075	0.550457	0.68072
Male	Model1	gd T cells	EAA.PCHorvath2	TRUE	TRUE	361	0.0398584	0.0509032	0.783023	0.433614	0.601464
Male	Model1	CD14 total	EAA.PCHorvath2	TRUE	TRUE	338	0.0438731	0.0530071	0.827684	0.407849	0.594399
Male	Model1	CD38+ T cells	EAA.PCHorvath2	TRUE	TRUE	361	0.0614046	0.0499639	1.22898	0.21908	0.348905
Male	Model1	CD4/CD8	EAA.PCHannum	TRUE	TRUE	356	-0.206933	0.0560167	-3.69413	0.000220638	0.00128812
Male	Model1	CD4 Tn/Tm	EAA.PCHannum	TRUE	TRUE	356	-0.19955	0.0543278	-3.67307	0.000239651	0.00128812
Male	Model1	CD8 Tn/Tm	EAA.PCHannum	TRUE	TRUE	357	-0.27248	0.0597285	-4.56197	5.06757e-06	0.000217905
Male	Model1	CD4 TH17/Treg	EAA.PCHannum	TRUE	TRUE	330	-0.0884614	0.0532695	-1.66064	0.0967864	0.180949
Male	Model1	CD8 TC17/Treg	EAA.PCHannum	TRUE	TRUE	304	0.0527849	0.0567303	0.930452	0.352137	0.44535
Male	Model1	Granzyme B+ CD8/CD4	EAA.PCHannum	TRUE	TRUE	360	0.0137498	0.0546181	0.251745	0.801238	0.820315
Male	Model1	CD4+CD27-	EAA.PCHannum	TRUE	TRUE	356	0.132084	0.0558913	2.36323	0.0181162	0.0486874
Male	Model1	CD8+CD27-	EAA.PCHannum	TRUE	TRUE	357	0.169132	0.0593507	2.8497	0.00437611	0.0134409
Male	Model1	CD4+CD28-CD27-	EAA.PCHannum	TRUE	TRUE	356	0.128717	0.061908	2.07916	0.0376026	0.0851007
Male	Model1	CD8+CD28-CD27-	EAA.PCHannum	TRUE	TRUE	357	0.20752	0.0608774	3.40881	0.000652463	0.00311732
Male	Model1	TH17	EAA.PCHannum	TRUE	TRUE	360	0.0351405	0.0504577	0.696434	0.486157	0.564993
Male	Model1	Tc17	EAA.PCHannum	TRUE	TRUE	360	0.0249905	0.0514002	0.486194	0.62683	0.657407
Male	Model1	CD4+CD25+FoxP3+	EAA.PCHannum	TRUE	TRUE	361	0.074922	0.0514337	1.45667	0.145207	0.24015
Male	Model1	CD8+CD25+FoxP3+	EAA.PCHannum	TRUE	TRUE	361	-0.0676171	0.0524723	-1.28862	0.197529	0.292887
Male	Model1	CD4+ TEMRA	EAA.PCHannum	TRUE	TRUE	356	0.110704	0.0617755	1.79204	0.0731273	0.149737
Male	Model1	CD8+ TEMRA	EAA.PCHannum	TRUE	TRUE	357	0.147304	0.0570996	2.57977	0.00988663	0.0283417
Male	Model1	CD4 Tcm	EAA.PCHannum	TRUE	TRUE	356	0.0717506	0.050993	1.40707	0.159407	0.253871
Male	Model1	CD4 Tem	EAA.PCHannum	TRUE	TRUE	356	0.213493	0.0547676	3.89816	9.69247e-05	0.000833553
Male	Model1	CD4 Teff	EAA.PCHannum	TRUE	TRUE	356	0.1142	0.0582546	1.96036	0.0499534	0.1074
Male	Model1	CD8 Tcm	EAA.PCHannum	TRUE	TRUE	357	-0.115612	0.053666	-2.15429	0.0312171	0.0745742
Male	Model1	CD8 Tem	EAA.PCHannum	TRUE	TRUE	357	0.0613059	0.0514298	1.19203	0.23325	0.317691
Male	Model1	CD8 Teff	EAA.PCHannum	TRUE	TRUE	357	0.226842	0.0567383	3.99804	6.38691e-05	0.000686593
Male	Model1	CD3_mem4	EAA.PCHannum	TRUE	TRUE	356	0.0613463	0.0518137	1.18398	0.236422	0.317691
Male	Model1	CD38+HLADR+ T cells	EAA.PCHannum	TRUE	TRUE	361	0.0645726	0.0512948	1.25885	0.208084	0.298253
Male	Model1	HLA-DR+ T cells	EAA.PCHannum	TRUE	TRUE	361	0.0336306	0.052225	0.643954	0.519605	0.587974
Male	Model1	CD4	EAA.PCHannum	TRUE	TRUE	356	-0.224827	0.0547799	-4.10419	4.05733e-05	0.000581551
Male	Model1	CD4 Tn	EAA.PCHannum	TRUE	TRUE	356	-0.170229	0.0544387	-3.12698	0.0017661	0.00687056
Male	Model1	CD4+CD25+	EAA.PCHannum	TRUE	TRUE	361	-0.0778044	0.0510091	-1.52531	0.127183	0.22787
Male	Model1	TH1	EAA.PCHannum	TRUE	TRUE	360	0.236336	0.054742	4.31727	1.57968e-05	0.00033963
Male	Model1	Granzyme B+ CD4	EAA.PCHannum	TRUE	TRUE	360	0.193797	0.0651081	2.97654	0.00291523	0.00964267
Male	Model1	CD8	EAA.PCHannum	TRUE	TRUE	357	0.178234	0.0562253	3.17	0.00152439	0.00655487
Male	Model1	CD8 Tn	EAA.PCHannum	TRUE	TRUE	357	-0.222639	0.0598666	-3.71893	0.000200072	0.00128812
Male	Model1	CD8+CD25+	EAA.PCHannum	TRUE	TRUE	361	-0.0763888	0.051611	-1.48009	0.13885	0.238822
Male	Model1	Tc1	EAA.PCHannum	TRUE	TRUE	360	0.117731	0.0528073	2.22944	0.0257846	0.0652199
Male	Model1	Granzyme B+ CD8	EAA.PCHannum	TRUE	TRUE	360	0.18267	0.0588738	3.10274	0.00191736	0.00687056
Male	Model1	B cells	EAA.PCHannum	TRUE	TRUE	352	0.0281109	0.051518	0.545651	0.585306	0.629204
Male	Model1	NK cells	EAA.PCHannum	TRUE	TRUE	361	-0.0707329	0.0517203	-1.3676	0.171436	0.263277
Male	Model1	CM	EAA.PCHannum	TRUE	TRUE	338	-0.0435948	0.0531348	-0.820458	0.411955	0.492058
Male	Model1	IM	EAA.PCHannum	TRUE	TRUE	338	0.030312	0.0535234	0.566332	0.571168	0.629204
Male	Model1	NCM	EAA.PCHannum	TRUE	TRUE	338	-0.0109084	0.0534397	-0.204125	0.838256	0.838256
Male	Model1	gd T cells	EAA.PCHannum	TRUE	TRUE	361	0.0430761	0.0518654	0.830537	0.406235	0.492058
Male	Model1	CD14 total	EAA.PCHannum	TRUE	TRUE	338	-0.0550883	0.0535363	-1.02899	0.303484	0.395449
Male	Model1	CD38+ T cells	EAA.PCHannum	TRUE	TRUE	361	0.0845814	0.0503433	1.68009	0.0929394	0.180949
Male	Model1	CD4/CD8	EAA.PCGrimAge	TRUE	TRUE	356	-0.0307447	0.056976	-0.539607	0.589468	0.801223
Male	Model1	CD4 Tn/Tm	EAA.PCGrimAge	TRUE	TRUE	356	-0.00613345	0.0553254	-0.110861	0.911726	0.969494
Male	Model1	CD8 Tn/Tm	EAA.PCGrimAge	TRUE	TRUE	357	-0.0328475	0.0612133	-0.536607	0.591539	0.801223
Male	Model1	CD4 TH17/Treg	EAA.PCGrimAge	TRUE	TRUE	330	-0.0506319	0.0533923	-0.948298	0.342978	0.801223
Male	Model1	CD8 TC17/Treg	EAA.PCGrimAge	TRUE	TRUE	304	-0.01598	0.0577128	-0.276889	0.781866	0.908655
Male	Model1	Granzyme B+ CD8/CD4	EAA.PCGrimAge	TRUE	TRUE	360	0.0429921	0.0548799	0.783385	0.433401	0.801223
Male	Model1	CD4+CD27-	EAA.PCGrimAge	TRUE	TRUE	356	-0.0450177	0.0562885	-0.799767	0.423846	0.801223
Male	Model1	CD8+CD27-	EAA.PCGrimAge	TRUE	TRUE	357	-0.0175315	0.0598503	-0.292923	0.769581	0.908655
Male	Model1	CD4+CD28-CD27-	EAA.PCGrimAge	TRUE	TRUE	356	-0.0501013	0.0621889	-0.805631	0.420456	0.801223
Male	Model1	CD8+CD28-CD27-	EAA.PCGrimAge	TRUE	TRUE	357	-0.0498217	0.061525	-0.809779	0.418067	0.801223
Male	Model1	TH17	EAA.PCGrimAge	TRUE	TRUE	360	-0.00236543	0.0508021	-0.0465616	0.962863	0.970927
Male	Model1	Tc17	EAA.PCGrimAge	TRUE	TRUE	360	0.00696243	0.0517326	0.134585	0.89294	0.969494
Male	Model1	CD4+CD25+FoxP3+	EAA.PCGrimAge	TRUE	TRUE	361	0.109298	0.0516603	2.11571	0.0343697	0.801223
Male	Model1	CD8+CD25+FoxP3+	EAA.PCGrimAge	TRUE	TRUE	361	0.0327651	0.0530723	0.617367	0.536993	0.801223
Male	Model1	CD4+ TEMRA	EAA.PCGrimAge	TRUE	TRUE	356	-0.0333137	0.0619714	-0.537566	0.590877	0.801223
Male	Model1	CD8+ TEMRA	EAA.PCGrimAge	TRUE	TRUE	357	-0.0684017	0.0572025	-1.19578	0.231781	0.801223
Male	Model1	CD4 Tcm	EAA.PCGrimAge	TRUE	TRUE	356	0.0822205	0.0510464	1.6107	0.107245	0.801223
Male	Model1	CD4 Tem	EAA.PCGrimAge	TRUE	TRUE	356	-0.0814114	0.0556362	-1.46328	0.143391	0.801223
Male	Model1	CD4 Teff	EAA.PCGrimAge	TRUE	TRUE	356	-0.0744169	0.0583829	-1.27463	0.202439	0.801223
Male	Model1	CD8 Tcm	EAA.PCGrimAge	TRUE	TRUE	357	0.0626481	0.0537943	1.16459	0.244186	0.801223
Male	Model1	CD8 Tem	EAA.PCGrimAge	TRUE	TRUE	357	0.0188751	0.0515332	0.366271	0.714163	0.8774
Male	Model1	CD8 Teff	EAA.PCGrimAge	TRUE	TRUE	357	-0.0438535	0.057609	-0.761226	0.446522	0.801223
Male	Model1	CD3_mem4	EAA.PCGrimAge	TRUE	TRUE	356	0.0319588	0.0517912	0.61707	0.537189	0.801223
Male	Model1	CD38+HLADR+ T cells	EAA.PCGrimAge	TRUE	TRUE	361	-0.0467152	0.0516401	-0.904631	0.365661	0.801223
Male	Model1	HLA-DR+ T cells	EAA.PCGrimAge	TRUE	TRUE	361	0.00190598	0.052297	0.0364452	0.970927	0.970927
Male	Model1	CD4	EAA.PCGrimAge	TRUE	TRUE	356	-0.0296213	0.0559118	-0.529787	0.596259	0.801223
Male	Model1	CD4 Tn	EAA.PCGrimAge	TRUE	TRUE	356	-0.00523515	0.0551697	-0.0948918	0.924401	0.969494
Male	Model1	CD4+CD25+	EAA.PCGrimAge	TRUE	TRUE	361	0.0290298	0.0516137	0.562444	0.573814	0.801223
Male	Model1	TH1	EAA.PCGrimAge	TRUE	TRUE	360	-0.0490109	0.056086	-0.873853	0.382198	0.801223
Male	Model1	Granzyme B+ CD4	EAA.PCGrimAge	TRUE	TRUE	360	-0.0655172	0.0660602	-0.991781	0.321305	0.801223
Male	Model1	CD8	EAA.PCGrimAge	TRUE	TRUE	357	0.0255511	0.0568432	0.449502	0.65307	0.825941
Male	Model1	CD8 Tn	EAA.PCGrimAge	TRUE	TRUE	357	-0.0532468	0.0607615	-0.876326	0.380853	0.801223
Male	Model1	CD8+CD25+	EAA.PCGrimAge	TRUE	TRUE	361	0.0378266	0.0519029	0.728796	0.466126	0.801223
Male	Model1	Tc1	EAA.PCGrimAge	TRUE	TRUE	360	-0.0886085	0.0531284	-1.66782	0.0953516	0.801223
Male	Model1	Granzyme B+ CD8	EAA.PCGrimAge	TRUE	TRUE	360	-0.0630654	0.059539	-1.05923	0.289496	0.801223
Male	Model1	B cells	EAA.PCGrimAge	TRUE	TRUE	352	-0.0918711	0.0516144	-1.77995	0.0750841	0.801223
Male	Model1	NK cells	EAA.PCGrimAge	TRUE	TRUE	361	-0.0500173	0.0517387	-0.96673	0.333679	0.801223
Male	Model1	CM	EAA.PCGrimAge	TRUE	TRUE	338	0.00779532	0.0531691	0.146614	0.883437	0.969494
Male	Model1	IM	EAA.PCGrimAge	TRUE	TRUE	338	-0.033415	0.0534155	-0.625566	0.531599	0.801223
Male	Model1	NCM	EAA.PCGrimAge	TRUE	TRUE	338	0.0257486	0.0533366	0.482757	0.629269	0.819956
Male	Model1	gd T cells	EAA.PCGrimAge	TRUE	TRUE	361	-0.0503245	0.0519067	-0.969519	0.332286	0.801223
Male	Model1	CD14 total	EAA.PCGrimAge	TRUE	TRUE	338	0.0639695	0.0535785	1.19394	0.232501	0.801223
Male	Model1	CD38+ T cells	EAA.PCGrimAge	TRUE	TRUE	361	-0.0326075	0.050809	-0.641765	0.521026	0.801223
Male	Model1	CD4/CD8	EAA.PCPhenoAge	TRUE	TRUE	356	-0.140221	0.0567307	-2.4717	0.0134474	0.0578238
Male	Model1	CD4 Tn/Tm	EAA.PCPhenoAge	TRUE	TRUE	356	-0.177267	0.0546455	-3.24396	0.00117882	0.0101378
Male	Model1	CD8 Tn/Tm	EAA.PCPhenoAge	TRUE	TRUE	357	-0.213914	0.0603422	-3.54503	0.000392576	0.00844038
Male	Model1	CD4 TH17/Treg	EAA.PCPhenoAge	TRUE	TRUE	330	-0.126864	0.0534211	-2.37479	0.0175588	0.0629192
Male	Model1	CD8 TC17/Treg	EAA.PCPhenoAge	TRUE	TRUE	304	0.0444362	0.0579918	0.76625	0.443528	0.636343
Male	Model1	Granzyme B+ CD8/CD4	EAA.PCPhenoAge	TRUE	TRUE	360	-0.0196891	0.055147	-0.357031	0.721069	0.824551
Male	Model1	CD4+CD27-	EAA.PCPhenoAge	TRUE	TRUE	356	0.108715	0.0561401	1.9365	0.0528067	0.151379
Male	Model1	CD8+CD27-	EAA.PCPhenoAge	TRUE	TRUE	357	0.131985	0.0596639	2.21214	0.0269568	0.0891649
Male	Model1	CD4+CD28-CD27-	EAA.PCPhenoAge	TRUE	TRUE	356	0.0748608	0.0623415	1.20082	0.229822	0.429667
Male	Model1	CD8+CD28-CD27-	EAA.PCPhenoAge	TRUE	TRUE	357	0.113843	0.0616681	1.84606	0.0648839	0.174376
Male	Model1	TH17	EAA.PCPhenoAge	TRUE	TRUE	360	0.0502152	0.0509197	0.986165	0.324052	0.55737
Male	Model1	Tc17	EAA.PCPhenoAge	TRUE	TRUE	360	0.0397177	0.0518831	0.765523	0.44396	0.636343
Male	Model1	CD4+CD25+FoxP3+	EAA.PCPhenoAge	TRUE	TRUE	361	0.16679	0.0512823	3.2524	0.00114437	0.0101378
Male	Model1	CD8+CD25+FoxP3+	EAA.PCPhenoAge	TRUE	TRUE	361	-0.044068	0.0530125	-0.831275	0.405818	0.623221
Male	Model1	CD4+ TEMRA	EAA.PCPhenoAge	TRUE	TRUE	356	0.0276229	0.062234	0.443856	0.657147	0.807352
Male	Model1	CD8+ TEMRA	EAA.PCPhenoAge	TRUE	TRUE	357	0.0910426	0.0575414	1.58221	0.113601	0.244243
Male	Model1	CD4 Tcm	EAA.PCPhenoAge	TRUE	TRUE	356	0.122158	0.0508864	2.40061	0.0163679	0.0629192
Male	Model1	CD4 Tem	EAA.PCPhenoAge	TRUE	TRUE	356	0.15057	0.0555229	2.71186	0.00669076	0.0343722
Male	Model1	CD4 Teff	EAA.PCPhenoAge	TRUE	TRUE	356	0.0171263	0.0587468	0.291528	0.770647	0.824551
Male	Model1	CD8 Tcm	EAA.PCPhenoAge	TRUE	TRUE	357	-0.0591909	0.0540091	-1.09594	0.273103	0.48931
Male	Model1	CD8 Tem	EAA.PCPhenoAge	TRUE	TRUE	357	0.0302481	0.0515862	0.586361	0.557633	0.710179
Male	Model1	CD8 Teff	EAA.PCPhenoAge	TRUE	TRUE	357	0.1933	0.0572113	3.37871	0.000728272	0.0101378
Male	Model1	CD3_mem4	EAA.PCPhenoAge	TRUE	TRUE	356	0.0141267	0.0520803	0.271248	0.7862	0.824551
Male	Model1	CD38+HLADR+ T cells	EAA.PCPhenoAge	TRUE	TRUE	361	0.0171886	0.0518717	0.331367	0.740368	0.824551
Male	Model1	HLA-DR+ T cells	EAA.PCPhenoAge	TRUE	TRUE	361	-0.0160248	0.0527305	-0.3039	0.761204	0.824551
Male	Model1	CD4	EAA.PCPhenoAge	TRUE	TRUE	356	-0.149868	0.0556753	-2.69181	0.00710645	0.0343722
Male	Model1	CD4 Tn	EAA.PCPhenoAge	TRUE	TRUE	356	-0.147152	0.0547498	-2.68772	0.00719418	0.0343722
Male	Model1	CD4+CD25+	EAA.PCPhenoAge	TRUE	TRUE	361	-0.0340287	0.0515895	-0.659605	0.509507	0.68465
Male	Model1	TH1	EAA.PCPhenoAge	TRUE	TRUE	360	0.205044	0.0556065	3.68741	0.000226551	0.00844038
Male	Model1	Granzyme B+ CD4	EAA.PCPhenoAge	TRUE	TRUE	360	0.112567	0.0662977	1.69791	0.0895251	0.226446
Male	Model1	CD8	EAA.PCPhenoAge	TRUE	TRUE	357	0.122496	0.0566541	2.16218	0.0306044	0.0939992
Male	Model1	CD8 Tn	EAA.PCPhenoAge	TRUE	TRUE	357	-0.163915	0.0603791	-2.71476	0.00663243	0.0343722
Male	Model1	CD8+CD25+	EAA.PCPhenoAge	TRUE	TRUE	361	-0.034461	0.0522077	-0.660075	0.509206	0.68465
Male	Model1	Tc1	EAA.PCPhenoAge	TRUE	TRUE	360	0.0746922	0.0535085	1.39589	0.162747	0.333243
Male	Model1	Granzyme B+ CD8	EAA.PCPhenoAge	TRUE	TRUE	360	0.0243852	0.0602396	0.404804	0.685622	0.818937
Male	Model1	B cells	EAA.PCPhenoAge	TRUE	TRUE	352	-0.064676	0.0515873	-1.25372	0.209945	0.410346
Male	Model1	NK cells	EAA.PCPhenoAge	TRUE	TRUE	361	-0.0828101	0.0521531	-1.58783	0.112326	0.244243
Male	Model1	CM	EAA.PCPhenoAge	TRUE	TRUE	338	-0.0102176	0.0528571	-0.193307	0.846719	0.866879
Male	Model1	IM	EAA.PCPhenoAge	TRUE	TRUE	338	0.0033068	0.0532184	0.0621365	0.950454	0.950454
Male	Model1	NCM	EAA.PCPhenoAge	TRUE	TRUE	338	-0.03082	0.0530866	-0.58056	0.561537	0.710179
Male	Model1	gd T cells	EAA.PCPhenoAge	TRUE	TRUE	361	-0.0497439	0.052327	-0.950636	0.341789	0.565267
Male	Model1	CD14 total	EAA.PCPhenoAge	TRUE	TRUE	338	-0.0465313	0.0532291	-0.874169	0.382026	0.608412
Male	Model1	CD38+ T cells	EAA.PCPhenoAge	TRUE	TRUE	361	0.0809156	0.050827	1.59198	0.111389	0.244243
Male	Model1	CD4/CD8	PoA.DunedinPACE	TRUE	TRUE	356	-0.0255968	0.0552278	-0.463476	0.643023	0.813235
Male	Model1	CD4 Tn/Tm	PoA.DunedinPACE	TRUE	TRUE	356	-0.0508151	0.0537111	-0.94608	0.344108	0.795675
Male	Model1	CD8 Tn/Tm	PoA.DunedinPACE	TRUE	TRUE	357	-0.0339341	0.059358	-0.571685	0.567536	0.813235
Male	Model1	CD4 TH17/Treg	PoA.DunedinPACE	TRUE	TRUE	330	-0.0673226	0.0522573	-1.28829	0.197645	0.776641
Male	Model1	CD8 TC17/Treg	PoA.DunedinPACE	TRUE	TRUE	304	-0.0401432	0.0558657	-0.718566	0.472408	0.813235
Male	Model1	Granzyme B+ CD8/CD4	PoA.DunedinPACE	TRUE	TRUE	360	-0.0674761	0.0530424	-1.27212	0.203332	0.776641
Male	Model1	CD4+CD27-	PoA.DunedinPACE	TRUE	TRUE	356	0.0184696	0.0547087	0.337598	0.735666	0.854963
Male	Model1	CD8+CD27-	PoA.DunedinPACE	TRUE	TRUE	357	0.0596711	0.057998	1.02885	0.303551	0.795675
Male	Model1	CD4+CD28-CD27-	PoA.DunedinPACE	TRUE	TRUE	356	0.00851672	0.0602744	0.141299	0.887634	0.930933
Male	Model1	CD8+CD28-CD27-	PoA.DunedinPACE	TRUE	TRUE	357	-0.0321654	0.059414	-0.541377	0.588248	0.813235
Male	Model1	TH17	PoA.DunedinPACE	TRUE	TRUE	360	-0.0253486	0.0494935	-0.512161	0.608538	0.813235
Male	Model1	Tc17	PoA.DunedinPACE	TRUE	TRUE	360	-0.0209133	0.0502378	-0.416287	0.6772	0.831989
Male	Model1	CD4+CD25+FoxP3+	PoA.DunedinPACE	TRUE	TRUE	361	0.0797592	0.0503541	1.58397	0.113201	0.776641
Male	Model1	CD8+CD25+FoxP3+	PoA.DunedinPACE	TRUE	TRUE	361	0.019753	0.0519469	0.380254	0.703757	0.840598
Male	Model1	CD4+ TEMRA	PoA.DunedinPACE	TRUE	TRUE	356	0.00591506	0.0598446	0.0988404	0.921265	0.9432
Male	Model1	CD8+ TEMRA	PoA.DunedinPACE	TRUE	TRUE	357	-0.0765218	0.0548483	-1.39515	0.16297	0.776641
Male	Model1	CD4 Tcm	PoA.DunedinPACE	TRUE	TRUE	356	0.0816314	0.0497996	1.6392	0.101172	0.776641
Male	Model1	CD4 Tem	PoA.DunedinPACE	TRUE	TRUE	356	-0.0364356	0.0539521	-0.675332	0.499465	0.813235
Male	Model1	CD4 Teff	PoA.DunedinPACE	TRUE	TRUE	356	-0.0507031	0.056568	-0.896321	0.370081	0.795675
Male	Model1	CD8 Tcm	PoA.DunedinPACE	TRUE	TRUE	357	0.0263819	0.0523131	0.504308	0.614045	0.813235
Male	Model1	CD8 Tem	PoA.DunedinPACE	TRUE	TRUE	357	0.0108043	0.0501429	0.215471	0.8294	0.914467
Male	Model1	CD8 Teff	PoA.DunedinPACE	TRUE	TRUE	357	-0.0257042	0.0554391	-0.463647	0.6429	0.813235
Male	Model1	CD3_mem4	PoA.DunedinPACE	TRUE	TRUE	356	0.0257603	0.0499785	0.515426	0.606255	0.813235
Male	Model1	CD38+HLADR+ T cells	PoA.DunedinPACE	TRUE	TRUE	361	-0.0484225	0.0500359	-0.967755	0.333167	0.795675
Male	Model1	HLA-DR+ T cells	PoA.DunedinPACE	TRUE	TRUE	361	0.0602099	0.0502133	1.19908	0.230496	0.776641
Male	Model1	CD4	PoA.DunedinPACE	TRUE	TRUE	356	0.0128063	0.0540962	0.236733	0.812864	0.914467
Male	Model1	CD4 Tn	PoA.DunedinPACE	TRUE	TRUE	356	-0.0369231	0.0535788	-0.689136	0.490738	0.813235
Male	Model1	CD4+CD25+	PoA.DunedinPACE	TRUE	TRUE	361	0.0596151	0.0501773	1.18809	0.234798	0.776641
Male	Model1	TH1	PoA.DunedinPACE	TRUE	TRUE	360	0.049864	0.0543479	0.917497	0.358882	0.795675
Male	Model1	Granzyme B+ CD4	PoA.DunedinPACE	TRUE	TRUE	360	0.0475416	0.064016	0.742653	0.457692	0.813235
Male	Model1	CD8	PoA.DunedinPACE	TRUE	TRUE	357	0.0320725	0.0551648	0.581394	0.560975	0.813235
Male	Model1	CD8 Tn	PoA.DunedinPACE	TRUE	TRUE	357	-0.0630045	0.0588717	-1.0702	0.284529	0.795675
Male	Model1	CD8+CD25+	PoA.DunedinPACE	TRUE	TRUE	361	0.0479745	0.050233	0.955039	0.339558	0.795675
Male	Model1	Tc1	PoA.DunedinPACE	TRUE	TRUE	360	-0.0359868	0.0518945	-0.693461	0.48802	0.813235
Male	Model1	Granzyme B+ CD8	PoA.DunedinPACE	TRUE	TRUE	360	-0.00233501	0.0574987	-0.0406097	0.967607	0.967607
Male	Model1	B cells	PoA.DunedinPACE	TRUE	TRUE	352	-0.0742154	0.0501469	-1.47996	0.138884	0.776641
Male	Model1	NK cells	PoA.DunedinPACE	TRUE	TRUE	361	0.0304886	0.0497078	0.613357	0.53964	0.813235
Male	Model1	CM	PoA.DunedinPACE	TRUE	TRUE	338	-0.00942522	0.0507523	-0.18571	0.852672	0.916623
Male	Model1	IM	PoA.DunedinPACE	TRUE	TRUE	338	-0.065481	0.0506325	-1.29326	0.195921	0.776641
Male	Model1	NCM	PoA.DunedinPACE	TRUE	TRUE	338	0.11644	0.0503685	2.31176	0.0207911	0.776641
Male	Model1	gd T cells	PoA.DunedinPACE	TRUE	TRUE	361	-0.0658538	0.049914	-1.31934	0.187054	0.776641
Male	Model1	CD14 total	PoA.DunedinPACE	TRUE	TRUE	338	0.0855912	0.0510705	1.67594	0.0937496	0.776641
Male	Model1	CD38+ T cells	PoA.DunedinPACE	TRUE	TRUE	361	-0.0599969	0.0492368	-1.21854	0.22302	0.776641
Female	Model1	CD4/CD8	EAA.PCHorvath1	TRUE	TRUE	373	-0.128893	0.0528874	-2.43711	0.0148051	0.071535
Female	Model1	CD4 Tn/Tm	EAA.PCHorvath1	TRUE	TRUE	373	-0.121315	0.0514155	-2.3595	0.0182997	0.071535
Female	Model1	CD8 Tn/Tm	EAA.PCHorvath1	TRUE	TRUE	376	-0.189694	0.0612726	-3.0959	0.00196218	0.0140623
Female	Model1	CD4 TH17/Treg	EAA.PCHorvath1	TRUE	TRUE	346	0.104641	0.0509845	2.05241	0.0401294	0.101504
Female	Model1	CD8 TC17/Treg	EAA.PCHorvath1	TRUE	TRUE	313	-0.0570574	0.0553001	-1.03178	0.302176	0.455442
Female	Model1	Granzyme B+ CD8/CD4	EAA.PCHorvath1	TRUE	TRUE	375	-0.072798	0.0518056	-1.40522	0.159957	0.2978
Female	Model1	CD4+CD27-	EAA.PCHorvath1	TRUE	TRUE	373	0.128151	0.0541291	2.36751	0.0179084	0.071535
Female	Model1	CD8+CD27-	EAA.PCHorvath1	TRUE	TRUE	376	0.134758	0.0610233	2.2083	0.0272231	0.0836137
Female	Model1	CD4+CD28-CD27-	EAA.PCHorvath1	TRUE	TRUE	373	0.204237	0.0608077	3.35874	0.000783	0.011408
Female	Model1	CD8+CD28-CD27-	EAA.PCHorvath1	TRUE	TRUE	376	0.15496	0.0637331	2.43138	0.0150413	0.071535
Female	Model1	TH17	EAA.PCHorvath1	TRUE	TRUE	375	0.0415774	0.0502512	0.82739	0.408016	0.565958
Female	Model1	Tc17	EAA.PCHorvath1	TRUE	TRUE	375	0.0326121	0.0508128	0.641809	0.520997	0.664041
Female	Model1	CD4+CD25+FoxP3+	EAA.PCHorvath1	TRUE	TRUE	378	-0.0113237	0.0509292	-0.222342	0.824047	0.843668
Female	Model1	CD8+CD25+FoxP3+	EAA.PCHorvath1	TRUE	TRUE	378	0.0273012	0.051821	0.526837	0.598307	0.695329
Female	Model1	CD4+ TEMRA	EAA.PCHorvath1	TRUE	TRUE	373	0.194455	0.059889	3.24692	0.00116663	0.0125412
Female	Model1	CD8+ TEMRA	EAA.PCHorvath1	TRUE	TRUE	376	0.113934	0.0590465	1.92956	0.0536618	0.126002
Female	Model1	CD4 Tcm	EAA.PCHorvath1	TRUE	TRUE	373	0.056146	0.0507182	1.10702	0.268286	0.443704
Female	Model1	CD4 Tem	EAA.PCHorvath1	TRUE	TRUE	373	0.174426	0.0520022	3.35421	0.000795908	0.011408
Female	Model1	CD4 Teff	EAA.PCHorvath1	TRUE	TRUE	373	0.224038	0.0564135	3.97135	7.14667e-05	0.00307307
Female	Model1	CD8 Tcm	EAA.PCHorvath1	TRUE	TRUE	376	0.0215408	0.0523802	0.411239	0.680898	0.731965
Female	Model1	CD8 Tem	EAA.PCHorvath1	TRUE	TRUE	376	0.0489559	0.0505505	0.968455	0.332817	0.477038
Female	Model1	CD8 Teff	EAA.PCHorvath1	TRUE	TRUE	376	0.0834445	0.0600606	1.38934	0.16473	0.2978
Female	Model1	CD3_mem4	EAA.PCHorvath1	TRUE	TRUE	373	-0.00440377	0.051438	-0.0856131	0.931774	0.931774
Female	Model1	CD38+HLADR+ T cells	EAA.PCHorvath1	TRUE	TRUE	377	0.0234491	0.0502285	0.466848	0.640609	0.706312
Female	Model1	HLA-DR+ T cells	EAA.PCHorvath1	TRUE	TRUE	377	0.028662	0.0502892	0.569945	0.568715	0.695329
Female	Model1	CD4	EAA.PCHorvath1	TRUE	TRUE	373	-0.1413	0.0518285	-2.72629	0.00640501	0.0393451
Female	Model1	CD4 Tn	EAA.PCHorvath1	TRUE	TRUE	373	-0.106173	0.0513961	-2.06578	0.0388492	0.101504
Female	Model1	CD4+CD25+	EAA.PCHorvath1	TRUE	TRUE	378	-0.0386832	0.0490788	-0.788185	0.430589	0.578603
Female	Model1	TH1	EAA.PCHorvath1	TRUE	TRUE	375	0.0990193	0.0517459	1.91357	0.0556754	0.126002
Female	Model1	Granzyme B+ CD4	EAA.PCHorvath1	TRUE	TRUE	375	0.144322	0.0621096	2.32367	0.0201429	0.0721789
Female	Model1	CD8	EAA.PCHorvath1	TRUE	TRUE	376	0.115069	0.0529541	2.17299	0.0297809	0.085372
Female	Model1	CD8 Tn	EAA.PCHorvath1	TRUE	TRUE	376	-0.190449	0.0599246	-3.17814	0.00148225	0.0127474
Female	Model1	CD8+CD25+	EAA.PCHorvath1	TRUE	TRUE	378	-0.076107	0.0495553	-1.5358	0.124587	0.255108
Female	Model1	Tc1	EAA.PCHorvath1	TRUE	TRUE	375	0.0539414	0.0528215	1.0212	0.307159	0.455442
Female	Model1	Granzyme B+ CD8	EAA.PCHorvath1	TRUE	TRUE	375	0.0801972	0.0614049	1.30604	0.191539	0.329447
Female	Model1	B cells	EAA.PCHorvath1	TRUE	TRUE	367	0.0160348	0.0513755	0.312109	0.754957	0.791785
Female	Model1	NK cells	EAA.PCHorvath1	TRUE	TRUE	377	-0.0319081	0.0502037	-0.635571	0.525056	0.664041
Female	Model1	CM	EAA.PCHorvath1	TRUE	TRUE	352	0.0556178	0.0514544	1.08091	0.279735	0.445505
Female	Model1	IM	EAA.PCHorvath1	TRUE	TRUE	352	-0.0242753	0.0511189	-0.47488	0.634873	0.706312
Female	Model1	NCM	EAA.PCHorvath1	TRUE	TRUE	352	-0.0709269	0.0512303	-1.38447	0.166214	0.2978
Female	Model1	gd T cells	EAA.PCHorvath1	TRUE	TRUE	377	0.0860866	0.0502391	1.71354	0.0866135	0.186219
Female	Model1	CD14 total	EAA.PCHorvath1	TRUE	TRUE	352	0.112701	0.0508685	2.21553	0.0267237	0.0836137
Female	Model1	CD38+ T cells	EAA.PCHorvath1	TRUE	TRUE	377	0.0263372	0.0495454	0.531578	0.595019	0.695329
Female	Model1	CD4/CD8	EAA.PCHorvath2	TRUE	TRUE	373	-0.22846	0.0507649	-4.50034	6.78442e-06	5.94489e-05
Female	Model1	CD4 Tn/Tm	EAA.PCHorvath2	TRUE	TRUE	373	-0.208327	0.0492441	-4.2305	2.33173e-05	0.000111405
Female	Model1	CD8 Tn/Tm	EAA.PCHorvath2	TRUE	TRUE	376	-0.264814	0.0588953	-4.49636	6.91267e-06	5.94489e-05
Female	Model1	CD4 TH17/Treg	EAA.PCHorvath2	TRUE	TRUE	346	0.0926658	0.0502249	1.84501	0.0650354	0.127115
Female	Model1	CD8 TC17/Treg	EAA.PCHorvath2	TRUE	TRUE	313	-0.020532	0.0545152	-0.376629	0.706449	0.778906
Female	Model1	Granzyme B+ CD8/CD4	EAA.PCHorvath2	TRUE	TRUE	375	-0.0670357	0.0506996	-1.32221	0.186098	0.296378
Female	Model1	CD4+CD27-	EAA.PCHorvath2	TRUE	TRUE	373	0.18198	0.0522347	3.48389	0.000494175	0.00163458
Female	Model1	CD8+CD27-	EAA.PCHorvath2	TRUE	TRUE	376	0.183575	0.0590996	3.1062	0.00189509	0.00452716
Female	Model1	CD4+CD28-CD27-	EAA.PCHorvath2	TRUE	TRUE	373	0.255879	0.0585935	4.36702	1.25953e-05	7.73711e-05
Female	Model1	CD8+CD28-CD27-	EAA.PCHorvath2	TRUE	TRUE	376	0.218887	0.0615684	3.55518	0.00037772	0.0013535
Female	Model1	TH17	EAA.PCHorvath2	TRUE	TRUE	375	0.0349632	0.0491755	0.710988	0.477091	0.554458
Female	Model1	Tc17	EAA.PCHorvath2	TRUE	TRUE	375	0.00703143	0.0497393	0.141365	0.887581	0.930878
Female	Model1	CD4+CD25+FoxP3+	EAA.PCHorvath2	TRUE	TRUE	378	-0.0489458	0.0497516	-0.983804	0.325212	0.4511
Female	Model1	CD8+CD25+FoxP3+	EAA.PCHorvath2	TRUE	TRUE	378	-0.0381112	0.0506643	-0.75223	0.451913	0.554458
Female	Model1	CD4+ TEMRA	EAA.PCHorvath2	TRUE	TRUE	373	0.267748	0.0574801	4.65809	3.19151e-06	4.57449e-05
Female	Model1	CD8+ TEMRA	EAA.PCHorvath2	TRUE	TRUE	376	0.185878	0.0570287	3.25938	0.00111655	0.00320079
Female	Model1	CD4 Tcm	EAA.PCHorvath2	TRUE	TRUE	373	0.109257	0.0491184	2.22435	0.0261248	0.0591246
Female	Model1	CD4 Tem	EAA.PCHorvath2	TRUE	TRUE	373	0.237792	0.0498731	4.76793	1.86125e-06	4.00168e-05
Female	Model1	CD4 Teff	EAA.PCHorvath2	TRUE	TRUE	373	0.230108	0.054934	4.1888	2.80433e-05	0.000120586
Female	Model1	CD8 Tcm	EAA.PCHorvath2	TRUE	TRUE	376	-0.000186484	0.0510473	-0.00365317	0.997085	0.997085
Female	Model1	CD8 Tem	EAA.PCHorvath2	TRUE	TRUE	376	0.0738097	0.0491672	1.5012	0.133305	0.229284
Female	Model1	CD8 Teff	EAA.PCHorvath2	TRUE	TRUE	376	0.12545	0.0583179	2.15115	0.0314647	0.0644278
Female	Model1	CD3_mem4	EAA.PCHorvath2	TRUE	TRUE	373	-0.0603459	0.049966	-1.20774	0.227147	0.348834
Female	Model1	CD38+HLADR+ T cells	EAA.PCHorvath2	TRUE	TRUE	377	0.0470837	0.0490197	0.960504	0.336801	0.452577
Female	Model1	HLA-DR+ T cells	EAA.PCHorvath2	TRUE	TRUE	377	0.0671731	0.0490236	1.37022	0.170619	0.282177
Female	Model1	CD4	EAA.PCHorvath2	TRUE	TRUE	373	-0.236785	0.0495885	-4.77499	1.79714e-06	4.00168e-05
Female	Model1	CD4 Tn	EAA.PCHorvath2	TRUE	TRUE	373	-0.18142	0.0494215	-3.67086	0.000241731	0.000944949
Female	Model1	CD4+CD25+	EAA.PCHorvath2	TRUE	TRUE	378	-0.0477505	0.0479788	-0.995243	0.319618	0.4511
Female	Model1	TH1	EAA.PCHorvath2	TRUE	TRUE	375	0.157952	0.0502143	3.14556	0.00165771	0.00419303
Female	Model1	Granzyme B+ CD4	EAA.PCHorvath2	TRUE	TRUE	375	0.207389	0.0602809	3.44037	0.000580916	0.00178424
Female	Model1	CD8	EAA.PCHorvath2	TRUE	TRUE	376	0.216951	0.0508815	4.26385	2.00934e-05	0.000108002
Female	Model1	CD8 Tn	EAA.PCHorvath2	TRUE	TRUE	376	-0.25321	0.057707	-4.38786	1.14472e-05	7.73711e-05
Female	Model1	CD8+CD25+	EAA.PCHorvath2	TRUE	TRUE	378	-0.0533389	0.0485415	-1.09883	0.271841	0.403075
Female	Model1	Tc1	EAA.PCHorvath2	TRUE	TRUE	375	0.0417112	0.0517053	0.806711	0.419833	0.53847
Female	Model1	Granzyme B+ CD8	EAA.PCHorvath2	TRUE	TRUE	375	0.130438	0.0598501	2.17941	0.0293011	0.0629973
Female	Model1	B cells	EAA.PCHorvath2	TRUE	TRUE	367	0.0142014	0.0503107	0.282273	0.777734	0.836064
Female	Model1	NK cells	EAA.PCHorvath2	TRUE	TRUE	377	0.0355461	0.0490335	0.724935	0.468492	0.554458
Female	Model1	CM	EAA.PCHorvath2	TRUE	TRUE	352	0.0408843	0.0513328	0.796456	0.425767	0.53847
Female	Model1	IM	EAA.PCHorvath2	TRUE	TRUE	352	0.00164637	0.0509828	0.0322927	0.974239	0.997085
Female	Model1	NCM	EAA.PCHorvath2	TRUE	TRUE	352	-0.0833924	0.0510152	-1.63466	0.102121	0.182967
Female	Model1	gd T cells	EAA.PCHorvath2	TRUE	TRUE	377	0.153266	0.0486299	3.15169	0.00162331	0.00419303
Female	Model1	CD14 total	EAA.PCHorvath2	TRUE	TRUE	352	0.0899068	0.0508539	1.76794	0.0770704	0.144088
Female	Model1	CD38+ T cells	EAA.PCHorvath2	TRUE	TRUE	377	0.0268234	0.0483968	0.55424	0.579415	0.655653
Female	Model1	CD4/CD8	EAA.PCHannum	TRUE	TRUE	373	-0.136585	0.0542926	-2.51572	0.0118791	0.0425667
Female	Model1	CD4 Tn/Tm	EAA.PCHannum	TRUE	TRUE	373	-0.169827	0.0520927	-3.2601	0.00111374	0.0159636
Female	Model1	CD8 Tn/Tm	EAA.PCHannum	TRUE	TRUE	376	-0.243167	0.0626962	-3.87849	0.000105105	0.00451953
Female	Model1	CD4 TH17/Treg	EAA.PCHannum	TRUE	TRUE	346	0.0635648	0.0518694	1.22548	0.220395	0.339055
Female	Model1	CD8 TC17/Treg	EAA.PCHannum	TRUE	TRUE	313	-0.0197337	0.0556817	-0.354401	0.723038	0.797196
Female	Model1	Granzyme B+ CD8/CD4	EAA.PCHannum	TRUE	TRUE	375	-0.00330769	0.0531749	-0.062204	0.9504	0.972689
Female	Model1	CD4+CD27-	EAA.PCHannum	TRUE	TRUE	373	0.0848882	0.0555455	1.52826	0.126447	0.258915
Female	Model1	CD8+CD27-	EAA.PCHannum	TRUE	TRUE	376	0.146704	0.0632893	2.31799	0.0204496	0.0628096
Female	Model1	CD4+CD28-CD27-	EAA.PCHannum	TRUE	TRUE	373	0.102073	0.0624822	1.63364	0.102335	0.232321
Female	Model1	CD8+CD28-CD27-	EAA.PCHannum	TRUE	TRUE	376	0.185743	0.0649629	2.85922	0.00424688	0.0217306
Female	Model1	TH17	EAA.PCHannum	TRUE	TRUE	375	0.0580593	0.0513025	1.1317	0.257759	0.382195
Female	Model1	Tc17	EAA.PCHannum	TRUE	TRUE	375	0.0656149	0.0518636	1.26514	0.20582	0.339055
Female	Model1	CD4+CD25+FoxP3+	EAA.PCHannum	TRUE	TRUE	378	0.0155218	0.0521935	0.29739	0.766169	0.823632
Female	Model1	CD8+CD25+FoxP3+	EAA.PCHannum	TRUE	TRUE	378	0.0414391	0.0529964	0.781924	0.43426	0.60236
Female	Model1	CD4+ TEMRA	EAA.PCHannum	TRUE	TRUE	373	0.150875	0.0612812	2.46201	0.0138162	0.0456998
Female	Model1	CD8+ TEMRA	EAA.PCHannum	TRUE	TRUE	376	0.177398	0.059847	2.9642	0.00303476	0.0217306
Female	Model1	CD4 Tcm	EAA.PCHannum	TRUE	TRUE	373	0.14501	0.0511068	2.8374	0.00454827	0.0217306
Female	Model1	CD4 Tem	EAA.PCHannum	TRUE	TRUE	373	0.157047	0.0531419	2.95523	0.00312434	0.0217306
Female	Model1	CD4 Teff	EAA.PCHannum	TRUE	TRUE	373	0.179351	0.0582189	3.08063	0.00206564	0.0217306
Female	Model1	CD8 Tcm	EAA.PCHannum	TRUE	TRUE	376	0.0321128	0.0533849	0.601534	0.547484	0.672624
Female	Model1	CD8 Tem	EAA.PCHannum	TRUE	TRUE	376	0.0630616	0.0515017	1.22446	0.22078	0.339055
Female	Model1	CD8 Teff	EAA.PCHannum	TRUE	TRUE	376	0.158688	0.0610517	2.59923	0.00934323	0.0365235
Female	Model1	CD3_mem4	EAA.PCHannum	TRUE	TRUE	373	-0.0762629	0.0522192	-1.46044	0.14417	0.269535
Female	Model1	CD38+HLADR+ T cells	EAA.PCHannum	TRUE	TRUE	377	-0.0462368	0.0515738	-0.896518	0.369976	0.530299
Female	Model1	HLA-DR+ T cells	EAA.PCHannum	TRUE	TRUE	377	-0.0218174	0.0514257	-0.42425	0.671383	0.766064
Female	Model1	CD4	EAA.PCHannum	TRUE	TRUE	373	-0.154089	0.0529894	-2.90792	0.00363843	0.0217306
Female	Model1	CD4 Tn	EAA.PCHannum	TRUE	TRUE	373	-0.139499	0.0523058	-2.66698	0.00765358	0.0329104
Female	Model1	CD4+CD25+	EAA.PCHannum	TRUE	TRUE	378	-0.0360121	0.0504657	-0.713596	0.475477	0.619561
Female	Model1	TH1	EAA.PCHannum	TRUE	TRUE	375	0.0856366	0.05329	1.60699	0.108056	0.232321
Female	Model1	Granzyme B+ CD4	EAA.PCHannum	TRUE	TRUE	375	0.0919161	0.0642812	1.42991	0.152744	0.273667
Female	Model1	CD8	EAA.PCHannum	TRUE	TRUE	376	0.122952	0.0544693	2.25728	0.0239907	0.064475
Female	Model1	CD8 Tn	EAA.PCHannum	TRUE	TRUE	376	-0.22654	0.0615841	-3.67854	0.000234572	0.00504331
Female	Model1	CD8+CD25+	EAA.PCHannum	TRUE	TRUE	378	-0.0818554	0.0506754	-1.61529	0.106248	0.232321
Female	Model1	Tc1	EAA.PCHannum	TRUE	TRUE	375	0.0225082	0.0540311	0.416579	0.676987	0.766064
Female	Model1	Granzyme B+ CD8	EAA.PCHannum	TRUE	TRUE	375	0.0806859	0.0631862	1.27695	0.201619	0.339055
Female	Model1	B cells	EAA.PCHannum	TRUE	TRUE	367	0.0228326	0.0527996	0.432439	0.665422	0.766064
Female	Model1	NK cells	EAA.PCHannum	TRUE	TRUE	377	0.0349176	0.0514863	0.678193	0.497649	0.62938
Female	Model1	CM	EAA.PCHannum	TRUE	TRUE	352	0.0386367	0.0530561	0.728224	0.466477	0.619561
Female	Model1	IM	EAA.PCHannum	TRUE	TRUE	352	0.00529552	0.0527777	0.100336	0.920077	0.964959
Female	Model1	NCM	EAA.PCHannum	TRUE	TRUE	352	-0.0790281	0.0527695	-1.49761	0.134234	0.262367
Female	Model1	gd T cells	EAA.PCHannum	TRUE	TRUE	377	0.0870024	0.0513546	1.69415	0.0902372	0.228247
Female	Model1	CD14 total	EAA.PCHannum	TRUE	TRUE	352	0.118794	0.0524217	2.26612	0.0234438	0.064475
Female	Model1	CD38+ T cells	EAA.PCHannum	TRUE	TRUE	377	-0.00174456	0.0509578	-0.0342354	0.972689	0.972689
Female	Model1	CD4/CD8	EAA.PCGrimAge	TRUE	TRUE	373	-0.0816252	0.0537948	-1.51734	0.12918	0.272176
Female	Model1	CD4 Tn/Tm	EAA.PCGrimAge	TRUE	TRUE	373	-0.137872	0.0519515	-2.65386	0.00795765	0.0881995
Female	Model1	CD8 Tn/Tm	EAA.PCGrimAge	TRUE	TRUE	376	-0.177208	0.0622542	-2.84652	0.00442001	0.0881995
Female	Model1	CD4 TH17/Treg	EAA.PCGrimAge	TRUE	TRUE	346	-0.0323618	0.0516514	-0.626543	0.530959	0.713476
Female	Model1	CD8 TC17/Treg	EAA.PCGrimAge	TRUE	TRUE	313	-0.0641833	0.05553	-1.15583	0.247751	0.426131
Female	Model1	Granzyme B+ CD8/CD4	EAA.PCGrimAge	TRUE	TRUE	375	0.0216868	0.0526264	0.412091	0.680273	0.835764
Female	Model1	CD4+CD27-	EAA.PCGrimAge	TRUE	TRUE	373	0.113982	0.0548881	2.07662	0.0378368	0.167738
Female	Model1	CD8+CD27-	EAA.PCGrimAge	TRUE	TRUE	376	0.133136	0.0618996	2.15083	0.0314893	0.167738
Female	Model1	CD4+CD28-CD27-	EAA.PCGrimAge	TRUE	TRUE	373	0.119494	0.0621736	1.92195	0.0546126	0.180642
Female	Model1	CD8+CD28-CD27-	EAA.PCGrimAge	TRUE	TRUE	376	0.116621	0.0648532	1.79823	0.0721405	0.206803
Female	Model1	TH17	EAA.PCGrimAge	TRUE	TRUE	375	0.100286	0.0507084	1.9777	0.0479622	0.175319
Female	Model1	Tc17	EAA.PCGrimAge	TRUE	TRUE	375	0.0900269	0.0513129	1.75447	0.0793502	0.213254
Female	Model1	CD4+CD25+FoxP3+	EAA.PCGrimAge	TRUE	TRUE	378	0.127726	0.0512376	2.49282	0.0126734	0.108991
Female	Model1	CD8+CD25+FoxP3+	EAA.PCGrimAge	TRUE	TRUE	378	0.121616	0.052204	2.32962	0.019826	0.138134
Female	Model1	CD4+ TEMRA	EAA.PCGrimAge	TRUE	TRUE	373	0.126176	0.0611288	2.06409	0.0390088	0.167738
Female	Model1	CD8+ TEMRA	EAA.PCGrimAge	TRUE	TRUE	376	0.0949284	0.0599689	1.58296	0.11343	0.256711
Female	Model1	CD4 Tcm	EAA.PCGrimAge	TRUE	TRUE	373	0.0937489	0.0511977	1.83112	0.0670831	0.206041
Female	Model1	CD4 Tem	EAA.PCGrimAge	TRUE	TRUE	373	0.0357281	0.053398	0.66909	0.503438	0.698317
Female	Model1	CD4 Teff	EAA.PCGrimAge	TRUE	TRUE	373	0.0598172	0.058219	1.02745	0.304208	0.492581
Female	Model1	CD8 Tcm	EAA.PCGrimAge	TRUE	TRUE	376	0.0723125	0.0529948	1.36452	0.172404	0.322321
Female	Model1	CD8 Tem	EAA.PCGrimAge	TRUE	TRUE	376	0.0149682	0.0513166	0.291683	0.770529	0.853133
Female	Model1	CD8 Teff	EAA.PCGrimAge	TRUE	TRUE	376	0.0914753	0.060875	1.50267	0.132923	0.272176
Female	Model1	CD3_mem4	EAA.PCGrimAge	TRUE	TRUE	373	0.00793483	0.0520702	0.152387	0.878881	0.921754
Female	Model1	CD38+HLADR+ T cells	EAA.PCGrimAge	TRUE	TRUE	377	-0.0813044	0.0507831	-1.60101	0.109374	0.256711
Female	Model1	HLA-DR+ T cells	EAA.PCGrimAge	TRUE	TRUE	377	-0.0239952	0.0510096	-0.470406	0.638065	0.822117
Female	Model1	CD4	EAA.PCGrimAge	TRUE	TRUE	373	-0.0486525	0.0529249	-0.919273	0.357953	0.549714
Female	Model1	CD4 Tn	EAA.PCGrimAge	TRUE	TRUE	373	-0.138928	0.0518372	-2.68009	0.00736016	0.0881995
Female	Model1	CD4+CD25+	EAA.PCGrimAge	TRUE	TRUE	378	0.0334111	0.0497886	0.671059	0.502183	0.698317
Female	Model1	TH1	EAA.PCGrimAge	TRUE	TRUE	375	-0.00101111	0.0526945	-0.0191882	0.984691	0.989447
Female	Model1	Granzyme B+ CD4	EAA.PCGrimAge	TRUE	TRUE	375	0.0455434	0.0633494	0.718924	0.472188	0.698317
Female	Model1	CD8	EAA.PCGrimAge	TRUE	TRUE	376	0.085284	0.0538507	1.58371	0.113259	0.256711
Female	Model1	CD8 Tn	EAA.PCGrimAge	TRUE	TRUE	376	-0.161297	0.0610158	-2.64353	0.00820461	0.0881995
Female	Model1	CD8+CD25+	EAA.PCGrimAge	TRUE	TRUE	378	0.00840368	0.0504154	0.166689	0.867615	0.921754
Female	Model1	Tc1	EAA.PCGrimAge	TRUE	TRUE	375	-0.105018	0.0533293	-1.96923	0.0489263	0.175319
Female	Model1	Granzyme B+ CD8	EAA.PCGrimAge	TRUE	TRUE	375	0.0203221	0.0623605	0.32588	0.744515	0.853133
Female	Model1	B cells	EAA.PCGrimAge	TRUE	TRUE	367	-0.0710161	0.0517236	-1.37299	0.169755	0.322321
Female	Model1	NK cells	EAA.PCGrimAge	TRUE	TRUE	377	-0.019014	0.0509339	-0.373307	0.70892	0.846765
Female	Model1	CM	EAA.PCGrimAge	TRUE	TRUE	352	0.023883	0.0526407	0.453699	0.650046	0.822117
Female	Model1	IM	EAA.PCGrimAge	TRUE	TRUE	352	0.0150181	0.0522469	0.287445	0.773772	0.853133
Female	Model1	NCM	EAA.PCGrimAge	TRUE	TRUE	352	-0.0532957	0.0524201	-1.0167	0.309295	0.492581
Female	Model1	gd T cells	EAA.PCGrimAge	TRUE	TRUE	377	-0.000676557	0.0511495	-0.013227	0.989447	0.989447
Female	Model1	CD14 total	EAA.PCGrimAge	TRUE	TRUE	352	0.118538	0.0519439	2.28204	0.0224868	0.138134
Female	Model1	CD38+ T cells	EAA.PCGrimAge	TRUE	TRUE	377	-0.0632591	0.0501612	-1.26112	0.207267	0.371353
Female	Model1	CD4/CD8	EAA.PCPhenoAge	TRUE	TRUE	373	-0.117627	0.0547238	-2.14946	0.0315976	0.10861
Female	Model1	CD4 Tn/Tm	EAA.PCPhenoAge	TRUE	TRUE	373	-0.253724	0.0514785	-4.92874	8.27625e-07	3.55879e-05
Female	Model1	CD8 Tn/Tm	EAA.PCPhenoAge	TRUE	TRUE	376	-0.226432	0.0629278	-3.59828	0.000320327	0.00344351
Female	Model1	CD4 TH17/Treg	EAA.PCPhenoAge	TRUE	TRUE	346	0.0234393	0.0527264	0.444546	0.656648	0.723996
Female	Model1	CD8 TC17/Treg	EAA.PCPhenoAge	TRUE	TRUE	313	-0.0156778	0.057321	-0.273508	0.784463	0.832037
Female	Model1	Granzyme B+ CD8/CD4	EAA.PCPhenoAge	TRUE	TRUE	375	-0.0479678	0.0534846	-0.896852	0.369798	0.548321
Female	Model1	CD4+CD27-	EAA.PCPhenoAge	TRUE	TRUE	373	0.122143	0.0556704	2.19404	0.0282327	0.10861
Female	Model1	CD8+CD27-	EAA.PCPhenoAge	TRUE	TRUE	376	0.110242	0.0634324	1.73795	0.0822194	0.154697
Female	Model1	CD4+CD28-CD27-	EAA.PCPhenoAge	TRUE	TRUE	373	0.133711	0.0626547	2.13409	0.0328357	0.10861
Female	Model1	CD8+CD28-CD27-	EAA.PCPhenoAge	TRUE	TRUE	376	0.127639	0.0655812	1.94627	0.0516223	0.136013
Female	Model1	TH17	EAA.PCPhenoAge	TRUE	TRUE	375	0.0584862	0.0516345	1.1327	0.257341	0.40984
Female	Model1	Tc17	EAA.PCPhenoAge	TRUE	TRUE	375	0.0732524	0.0521883	1.40362	0.160433	0.275945
Female	Model1	CD4+CD25+FoxP3+	EAA.PCPhenoAge	TRUE	TRUE	378	0.0417289	0.0523523	0.797079	0.425405	0.590078
Female	Model1	CD8+CD25+FoxP3+	EAA.PCPhenoAge	TRUE	TRUE	378	0.036321	0.053213	0.682559	0.494886	0.644851
Female	Model1	CD4+ TEMRA	EAA.PCPhenoAge	TRUE	TRUE	373	0.15655	0.061576	2.54239	0.0110097	0.052602
Female	Model1	CD8+ TEMRA	EAA.PCPhenoAge	TRUE	TRUE	376	0.112515	0.0605302	1.85882	0.0630526	0.136013
Female	Model1	CD4 Tcm	EAA.PCPhenoAge	TRUE	TRUE	373	0.219182	0.0507026	4.3229	1.53991e-05	0.00033108
Female	Model1	CD4 Tem	EAA.PCPhenoAge	TRUE	TRUE	373	0.172404	0.0532948	3.23491	0.0012168	0.00872038
Female	Model1	CD4 Teff	EAA.PCPhenoAge	TRUE	TRUE	373	0.156569	0.0586535	2.66939	0.00759883	0.0447288
Female	Model1	CD8 Tcm	EAA.PCPhenoAge	TRUE	TRUE	376	0.0930724	0.0533852	1.74341	0.0812617	0.154697
Female	Model1	CD8 Tem	EAA.PCPhenoAge	TRUE	TRUE	376	0.0295327	0.0518217	0.56989	0.568752	0.670003
Female	Model1	CD8 Teff	EAA.PCPhenoAge	TRUE	TRUE	376	0.119126	0.0615298	1.93606	0.05286	0.136013
Female	Model1	CD3_mem4	EAA.PCPhenoAge	TRUE	TRUE	373	-0.103764	0.0523892	-1.98064	0.0476315	0.136013
Female	Model1	CD38+HLADR+ T cells	EAA.PCPhenoAge	TRUE	TRUE	377	-0.035361	0.0517696	-0.683045	0.494578	0.644851
Female	Model1	HLA-DR+ T cells	EAA.PCPhenoAge	TRUE	TRUE	377	-0.0413485	0.051612	-0.801143	0.423049	0.590078
Female	Model1	CD4	EAA.PCPhenoAge	TRUE	TRUE	373	-0.114368	0.0535485	-2.13579	0.0326968	0.10861
Female	Model1	CD4 Tn	EAA.PCPhenoAge	TRUE	TRUE	373	-0.214113	0.0519365	-4.1226	3.74624e-05	0.000536962
Female	Model1	CD4+CD25+	EAA.PCPhenoAge	TRUE	TRUE	378	-0.0132685	0.050647	-0.261979	0.793338	0.832037
Female	Model1	TH1	EAA.PCPhenoAge	TRUE	TRUE	375	0.140687	0.0533159	2.63873	0.00832164	0.0447288
Female	Model1	Granzyme B+ CD4	EAA.PCPhenoAge	TRUE	TRUE	375	0.111496	0.0646638	1.72425	0.0846632	0.154697
Female	Model1	CD8	EAA.PCPhenoAge	TRUE	TRUE	376	0.105033	0.0547623	1.91798	0.0551134	0.136013
Female	Model1	CD8 Tn	EAA.PCPhenoAge	TRUE	TRUE	376	-0.212359	0.0617272	-3.44028	0.000581111	0.00499756
Female	Model1	CD8+CD25+	EAA.PCPhenoAge	TRUE	TRUE	378	-0.0316934	0.0510265	-0.621117	0.534523	0.656699
Female	Model1	Tc1	EAA.PCPhenoAge	TRUE	TRUE	375	0.0303596	0.0543607	0.558483	0.576514	0.670003
Female	Model1	Granzyme B+ CD8	EAA.PCPhenoAge	TRUE	TRUE	375	0.0312587	0.0637257	0.490519	0.623767	0.705842
Female	Model1	B cells	EAA.PCPhenoAge	TRUE	TRUE	367	-0.0334357	0.0524401	-0.637598	0.523736	0.656699
Female	Model1	NK cells	EAA.PCPhenoAge	TRUE	TRUE	377	0.0644717	0.0515865	1.24978	0.21138	0.349591
Female	Model1	CM	EAA.PCPhenoAge	TRUE	TRUE	352	0.0526404	0.0536032	0.982038	0.326081	0.500767
Female	Model1	IM	EAA.PCPhenoAge	TRUE	TRUE	352	-0.00237779	0.0534109	-0.0445188	0.964491	0.964491
Female	Model1	NCM	EAA.PCPhenoAge	TRUE	TRUE	352	-0.0914278	0.0533102	-1.71501	0.0863425	0.154697
Female	Model1	gd T cells	EAA.PCPhenoAge	TRUE	TRUE	377	0.0964151	0.0515342	1.8709	0.0613595	0.136013
Female	Model1	CD14 total	EAA.PCPhenoAge	TRUE	TRUE	352	0.098587	0.0530794	1.85735	0.0632617	0.136013
Female	Model1	CD38+ T cells	EAA.PCPhenoAge	TRUE	TRUE	377	0.00419452	0.0511101	0.0820683	0.934592	0.956845
Female	Model1	CD4/CD8	PoA.DunedinPACE	TRUE	TRUE	373	-0.0126607	0.0527057	-0.240216	0.810163	0.890883
Female	Model1	CD4 Tn/Tm	PoA.DunedinPACE	TRUE	TRUE	373	-0.0850783	0.0510302	-1.66721	0.0954718	0.410529
Female	Model1	CD8 Tn/Tm	PoA.DunedinPACE	TRUE	TRUE	376	-0.0927803	0.0612954	-1.51366	0.130112	0.466236
Female	Model1	CD4 TH17/Treg	PoA.DunedinPACE	TRUE	TRUE	346	-0.0144667	0.0511714	-0.28271	0.777399	0.890883
Female	Model1	CD8 TC17/Treg	PoA.DunedinPACE	TRUE	TRUE	313	0.00417354	0.0550247	0.0758484	0.93954	0.952198
Female	Model1	Granzyme B+ CD8/CD4	PoA.DunedinPACE	TRUE	TRUE	375	-0.0337636	0.0514984	-0.655625	0.512066	0.846878
Female	Model1	CD4+CD27-	PoA.DunedinPACE	TRUE	TRUE	373	0.106058	0.0536427	1.97712	0.048028	0.354519
Female	Model1	CD8+CD27-	PoA.DunedinPACE	TRUE	TRUE	376	0.114945	0.0605651	1.89788	0.0577123	0.354519
Female	Model1	CD4+CD28-CD27-	PoA.DunedinPACE	TRUE	TRUE	373	0.128156	0.0606714	2.11229	0.0346614	0.354519
Female	Model1	CD8+CD28-CD27-	PoA.DunedinPACE	TRUE	TRUE	376	0.102205	0.0634286	1.61134	0.107105	0.418682
Female	Model1	TH17	PoA.DunedinPACE	TRUE	TRUE	375	0.0297496	0.049873	0.596508	0.550836	0.856613
Female	Model1	Tc17	PoA.DunedinPACE	TRUE	TRUE	375	0.107038	0.0501321	2.13512	0.032751	0.354519
Female	Model1	CD4+CD25+FoxP3+	PoA.DunedinPACE	TRUE	TRUE	378	0.0499406	0.0504329	0.990237	0.322058	0.688538
Female	Model1	CD8+CD25+FoxP3+	PoA.DunedinPACE	TRUE	TRUE	378	0.0549765	0.0513205	1.07124	0.284062	0.688538
Female	Model1	CD4+ TEMRA	PoA.DunedinPACE	TRUE	TRUE	373	0.117391	0.0597441	1.9649	0.049426	0.354519
Female	Model1	CD8+ TEMRA	PoA.DunedinPACE	TRUE	TRUE	376	0.10502	0.0585478	1.79375	0.0728532	0.391586
Female	Model1	CD4 Tcm	PoA.DunedinPACE	TRUE	TRUE	373	0.0507519	0.0501671	1.01166	0.311702	0.688538
Female	Model1	CD4 Tem	PoA.DunedinPACE	TRUE	TRUE	373	-0.0239172	0.0521775	-0.458381	0.646679	0.890883
Female	Model1	CD4 Teff	PoA.DunedinPACE	TRUE	TRUE	373	0.0691409	0.0568373	1.21647	0.223806	0.601478
Female	Model1	CD8 Tcm	PoA.DunedinPACE	TRUE	TRUE	376	0.018158	0.0519072	0.349816	0.726477	0.890883
Female	Model1	CD8 Tem	PoA.DunedinPACE	TRUE	TRUE	376	-0.0974262	0.049901	-1.95239	0.0508919	0.354519
Female	Model1	CD8 Teff	PoA.DunedinPACE	TRUE	TRUE	376	0.140134	0.0592269	2.36606	0.0179787	0.354519
Female	Model1	CD3_mem4	PoA.DunedinPACE	TRUE	TRUE	373	0.0499453	0.0507998	0.983179	0.325519	0.688538
Female	Model1	CD38+HLADR+ T cells	PoA.DunedinPACE	TRUE	TRUE	377	-0.00786402	0.0497886	-0.157948	0.874498	0.917156
Female	Model1	HLA-DR+ T cells	PoA.DunedinPACE	TRUE	TRUE	377	-0.0283229	0.0498367	-0.568314	0.569822	0.856613
Female	Model1	CD4	PoA.DunedinPACE	TRUE	TRUE	373	0.0111961	0.0517539	0.216333	0.828728	0.890883
Female	Model1	CD4 Tn	PoA.DunedinPACE	TRUE	TRUE	373	-0.0856157	0.0509201	-1.68138	0.09269	0.410529
Female	Model1	CD4+CD25+	PoA.DunedinPACE	TRUE	TRUE	378	-0.0112141	0.0486968	-0.230284	0.817871	0.890883
Female	Model1	TH1	PoA.DunedinPACE	TRUE	TRUE	375	0.0187152	0.0515732	0.362886	0.71669	0.890883
Female	Model1	Granzyme B+ CD4	PoA.DunedinPACE	TRUE	TRUE	375	0.043911	0.0620131	0.708093	0.478888	0.846878
Female	Model1	CD8	PoA.DunedinPACE	TRUE	TRUE	376	0.0152202	0.0527921	0.288305	0.773113	0.890883
Female	Model1	CD8 Tn	PoA.DunedinPACE	TRUE	TRUE	376	-0.0761597	0.0600404	-1.26847	0.204629	0.586604
Female	Model1	CD8+CD25+	PoA.DunedinPACE	TRUE	TRUE	378	-0.0351426	0.0492533	-0.713508	0.475532	0.846878
Female	Model1	Tc1	PoA.DunedinPACE	TRUE	TRUE	375	-0.0487541	0.0524134	-0.930185	0.352275	0.688538
Female	Model1	Granzyme B+ CD8	PoA.DunedinPACE	TRUE	TRUE	375	0.0159782	0.0610474	0.261735	0.793526	0.890883
Female	Model1	B cells	PoA.DunedinPACE	TRUE	TRUE	367	-0.068753	0.0506292	-1.35797	0.174473	0.535882
Female	Model1	NK cells	PoA.DunedinPACE	TRUE	TRUE	377	-0.0328373	0.0497496	-0.660051	0.509221	0.846878
Female	Model1	CM	PoA.DunedinPACE	TRUE	TRUE	352	-0.0180958	0.0511643	-0.35368	0.723579	0.890883
Female	Model1	IM	PoA.DunedinPACE	TRUE	TRUE	352	0.0479541	0.0507073	0.945703	0.3443	0.688538
Female	Model1	NCM	PoA.DunedinPACE	TRUE	TRUE	352	-0.028383	0.0509821	-0.556724	0.577716	0.856613
Female	Model1	gd T cells	PoA.DunedinPACE	TRUE	TRUE	377	0.0210598	0.0499685	0.42146	0.673419	0.890883
Female	Model1	CD14 total	PoA.DunedinPACE	TRUE	TRUE	352	0.0723192	0.0507116	1.42609	0.153843	0.508866
Female	Model1	CD38+ T cells	PoA.DunedinPACE	TRUE	TRUE	377	0.0029444	0.049117	0.0599466	0.952198	0.952198
CMV.pos	Model1	CD4/CD8	EAA.PCHorvath1	TRUE	TRUE	358	-0.194964	0.0535128	-3.64332	0.000269141	0.00127834
CMV.pos	Model1	CD4 Tn/Tm	EAA.PCHorvath1	TRUE	TRUE	358	-0.176034	0.0534056	-3.29618	0.000980106	0.00263404
CMV.pos	Model1	CD8 Tn/Tm	EAA.PCHorvath1	TRUE	TRUE	360	-0.2285	0.0567679	-4.02517	5.69354e-05	0.000612055
CMV.pos	Model1	CD4 TH17/Treg	EAA.PCHorvath1	TRUE	TRUE	337	0.0402559	0.053257	0.75588	0.449721	0.6446
CMV.pos	Model1	CD8 TC17/Treg	EAA.PCHorvath1	TRUE	TRUE	309	-0.00357201	0.0549604	-0.0649924	0.94818	0.94818
CMV.pos	Model1	Granzyme B+ CD8/CD4	EAA.PCHorvath1	TRUE	TRUE	360	-0.0802257	0.0525804	-1.52577	0.127067	0.237252
CMV.pos	Model1	CD4+CD27-	EAA.PCHorvath1	TRUE	TRUE	358	0.15374	0.0526038	2.9226	0.00347118	0.00829228
CMV.pos	Model1	CD8+CD27-	EAA.PCHorvath1	TRUE	TRUE	360	0.22588	0.0540697	4.17758	2.94631e-05	0.000422304
CMV.pos	Model1	CD4+CD28-CD27-	EAA.PCHorvath1	TRUE	TRUE	358	0.203448	0.0519089	3.91933	8.87964e-05	0.000763649
CMV.pos	Model1	CD8+CD28-CD27-	EAA.PCHorvath1	TRUE	TRUE	360	0.249252	0.0536886	4.64256	3.44126e-06	0.000147974
CMV.pos	Model1	TH17	EAA.PCHorvath1	TRUE	TRUE	360	0.0105159	0.0523037	0.201054	0.840656	0.881664
CMV.pos	Model1	Tc17	EAA.PCHorvath1	TRUE	TRUE	360	0.0223189	0.0524186	0.425781	0.670267	0.800597
CMV.pos	Model1	CD4+CD25+FoxP3+	EAA.PCHorvath1	TRUE	TRUE	362	0.0371031	0.0524371	0.707574	0.47921	0.66471
CMV.pos	Model1	CD8+CD25+FoxP3+	EAA.PCHorvath1	TRUE	TRUE	362	0.0335465	0.0546273	0.614098	0.53915	0.702529
CMV.pos	Model1	CD4+ TEMRA	EAA.PCHorvath1	TRUE	TRUE	358	0.18201	0.0525792	3.46164	0.000536893	0.00177588
CMV.pos	Model1	CD8+ TEMRA	EAA.PCHorvath1	TRUE	TRUE	360	0.177229	0.0521519	3.39833	0.000677984	0.00208238
CMV.pos	Model1	CD4 Tcm	EAA.PCHorvath1	TRUE	TRUE	358	0.0226729	0.0525063	0.431813	0.665877	0.800597
CMV.pos	Model1	CD4 Tem	EAA.PCHorvath1	TRUE	TRUE	358	0.18247	0.0525552	3.47197	0.000516658	0.00177588
CMV.pos	Model1	CD4 Teff	EAA.PCHorvath1	TRUE	TRUE	358	0.186497	0.0514751	3.62306	0.000291134	0.00127834
CMV.pos	Model1	CD8 Tcm	EAA.PCHorvath1	TRUE	TRUE	360	-0.148707	0.0515366	-2.88546	0.00390839	0.0088453
CMV.pos	Model1	CD8 Tem	EAA.PCHorvath1	TRUE	TRUE	360	0.0175183	0.0533561	0.328329	0.742663	0.830992
CMV.pos	Model1	CD8 Teff	EAA.PCHorvath1	TRUE	TRUE	360	0.186598	0.0515798	3.61765	0.000297288	0.00127834
CMV.pos	Model1	CD3_mem4	EAA.PCHorvath1	TRUE	TRUE	358	0.0671474	0.0530634	1.26542	0.205722	0.340233
CMV.pos	Model1	CD38+HLADR+ T cells	EAA.PCHorvath1	TRUE	TRUE	362	-0.0475669	0.0522226	-0.910849	0.362375	0.537314
CMV.pos	Model1	HLA-DR+ T cells	EAA.PCHorvath1	TRUE	TRUE	362	-0.00594502	0.0520915	-0.114126	0.909138	0.930784
CMV.pos	Model1	CD4	EAA.PCHorvath1	TRUE	TRUE	358	-0.178016	0.0531484	-3.34941	0.000809839	0.00232154
CMV.pos	Model1	CD4 Tn	EAA.PCHorvath1	TRUE	TRUE	358	-0.141619	0.053672	-2.6386	0.0083249	0.0178985
CMV.pos	Model1	CD4+CD25+	EAA.PCHorvath1	TRUE	TRUE	362	-0.10918	0.0522755	-2.08855	0.0367484	0.0718265
CMV.pos	Model1	TH1	EAA.PCHorvath1	TRUE	TRUE	360	0.150825	0.0513431	2.9376	0.00330767	0.00829228
CMV.pos	Model1	Granzyme B+ CD4	EAA.PCHorvath1	TRUE	TRUE	360	0.230509	0.0514182	4.48303	7.35914e-06	0.000158222
CMV.pos	Model1	CD8	EAA.PCHorvath1	TRUE	TRUE	360	0.201515	0.0531485	3.79155	0.000149708	0.00107291
CMV.pos	Model1	CD8 Tn	EAA.PCHorvath1	TRUE	TRUE	360	-0.213602	0.0575601	-3.71094	0.000206488	0.00126842
CMV.pos	Model1	CD8+CD25+	EAA.PCHorvath1	TRUE	TRUE	362	-0.12045	0.052234	-2.30598	0.0211119	0.0432292
CMV.pos	Model1	Tc1	EAA.PCHorvath1	TRUE	TRUE	360	0.0669905	0.0526867	1.27149	0.203556	0.340233
CMV.pos	Model1	Granzyme B+ CD8	EAA.PCHorvath1	TRUE	TRUE	360	0.189155	0.0534301	3.54023	0.000399772	0.00156274
CMV.pos	Model1	B cells	EAA.PCHorvath1	TRUE	TRUE	353	-0.051278	0.0532704	-0.962598	0.33575	0.515615
CMV.pos	Model1	NK cells	EAA.PCHorvath1	TRUE	TRUE	362	-0.029648	0.0536495	-0.552624	0.580521	0.734188
CMV.pos	Model1	CM	EAA.PCHorvath1	TRUE	TRUE	335	-0.0353276	0.0540881	-0.653149	0.51366	0.690231
CMV.pos	Model1	IM	EAA.PCHorvath1	TRUE	TRUE	335	0.0170238	0.0542545	0.313776	0.753691	0.830992
CMV.pos	Model1	NCM	EAA.PCHorvath1	TRUE	TRUE	335	0.0143559	0.0536589	0.267541	0.789053	0.848232
CMV.pos	Model1	gd T cells	EAA.PCHorvath1	TRUE	TRUE	362	0.0530939	0.0516739	1.02748	0.304194	0.484458
CMV.pos	Model1	CD14 total	EAA.PCHorvath1	TRUE	TRUE	335	0.0806598	0.0536078	1.50463	0.13242	0.237252
CMV.pos	Model1	CD38+ T cells	EAA.PCHorvath1	TRUE	TRUE	362	-0.0190577	0.0515175	-0.369926	0.711437	0.826806
CMV.pos	Model1	CD4/CD8	EAA.PCHorvath2	TRUE	TRUE	358	-0.276555	0.0527416	-5.24359	1.57486e-07	6.77188e-07
CMV.pos	Model1	CD4 Tn/Tm	EAA.PCHorvath2	TRUE	TRUE	358	-0.238019	0.0529761	-4.49296	7.02412e-06	1.67798e-05
CMV.pos	Model1	CD8 Tn/Tm	EAA.PCHorvath2	TRUE	TRUE	360	-0.31649	0.0558107	-5.67077	1.42159e-08	1.22257e-07
CMV.pos	Model1	CD4 TH17/Treg	EAA.PCHorvath2	TRUE	TRUE	337	0.0360115	0.0541469	0.665071	0.506005	0.65934
CMV.pos	Model1	CD8 TC17/Treg	EAA.PCHorvath2	TRUE	TRUE	309	0.0271741	0.0553445	0.490998	0.623428	0.74465
CMV.pos	Model1	Granzyme B+ CD8/CD4	EAA.PCHorvath2	TRUE	TRUE	360	-0.129563	0.052564	-2.46486	0.0137066	0.0280659
CMV.pos	Model1	CD4+CD27-	EAA.PCHorvath2	TRUE	TRUE	358	0.27117	0.051501	5.26533	1.39936e-07	6.68585e-07
CMV.pos	Model1	CD8+CD27-	EAA.PCHorvath2	TRUE	TRUE	360	0.306775	0.0531725	5.76943	7.95423e-09	8.5508e-08
CMV.pos	Model1	CD4+CD28-CD27-	EAA.PCHorvath2	TRUE	TRUE	358	0.308921	0.0506715	6.09654	1.08391e-09	2.3304e-08
CMV.pos	Model1	CD8+CD28-CD27-	EAA.PCHorvath2	TRUE	TRUE	360	0.314868	0.0529365	5.94802	2.714e-09	3.89007e-08
CMV.pos	Model1	TH17	EAA.PCHorvath2	TRUE	TRUE	360	0.0319307	0.052599	0.607059	0.543812	0.669461
CMV.pos	Model1	Tc17	EAA.PCHorvath2	TRUE	TRUE	360	0.0123195	0.0527691	0.233461	0.815403	0.882599
CMV.pos	Model1	CD4+CD25+FoxP3+	EAA.PCHorvath2	TRUE	TRUE	362	0.00446857	0.0529805	0.0843438	0.932783	0.932783
CMV.pos	Model1	CD8+CD25+FoxP3+	EAA.PCHorvath2	TRUE	TRUE	362	-0.0109566	0.0548067	-0.199914	0.841548	0.882599
CMV.pos	Model1	CD4+ TEMRA	EAA.PCHorvath2	TRUE	TRUE	358	0.275132	0.0516815	5.32362	1.01725e-07	5.4677e-07
CMV.pos	Model1	CD8+ TEMRA	EAA.PCHorvath2	TRUE	TRUE	360	0.242498	0.0514997	4.70873	2.49263e-06	6.4069e-06
CMV.pos	Model1	CD4 Tcm	EAA.PCHorvath2	TRUE	TRUE	358	-0.00622804	0.0527454	-0.118077	0.906006	0.927578
CMV.pos	Model1	CD4 Tem	EAA.PCHorvath2	TRUE	TRUE	358	0.280115	0.0515774	5.43097	5.60487e-08	4.01682e-07
CMV.pos	Model1	CD4 Teff	EAA.PCHorvath2	TRUE	TRUE	358	0.262533	0.0507822	5.16979	2.34355e-07	9.16117e-07
CMV.pos	Model1	CD8 Tcm	EAA.PCHorvath2	TRUE	TRUE	360	-0.173821	0.0515251	-3.37351	0.000742158	0.00159564
CMV.pos	Model1	CD8 Tem	EAA.PCHorvath2	TRUE	TRUE	360	0.0755154	0.0534022	1.41409	0.157336	0.270619
CMV.pos	Model1	CD8 Teff	EAA.PCHorvath2	TRUE	TRUE	360	0.245516	0.051051	4.80924	1.51504e-06	4.65332e-06
CMV.pos	Model1	CD3_mem4	EAA.PCHorvath2	TRUE	TRUE	358	0.0549634	0.0532436	1.0323	0.301932	0.447692
CMV.pos	Model1	CD38+HLADR+ T cells	EAA.PCHorvath2	TRUE	TRUE	362	-0.0108305	0.052801	-0.20512	0.837478	0.882599
CMV.pos	Model1	HLA-DR+ T cells	EAA.PCHorvath2	TRUE	TRUE	362	0.0358962	0.0524694	0.684136	0.49389	0.65934
CMV.pos	Model1	CD4	EAA.PCHorvath2	TRUE	TRUE	358	-0.248687	0.052591	-4.7287	2.25966e-06	6.4069e-06
CMV.pos	Model1	CD4 Tn	EAA.PCHorvath2	TRUE	TRUE	358	-0.20188	0.0533766	-3.78219	0.000155454	0.000351817
CMV.pos	Model1	CD4+CD25+	EAA.PCHorvath2	TRUE	TRUE	362	-0.123191	0.0526071	-2.34172	0.0191952	0.0375179
CMV.pos	Model1	TH1	EAA.PCHorvath2	TRUE	TRUE	360	0.238699	0.0507281	4.70546	2.53296e-06	6.4069e-06
CMV.pos	Model1	Granzyme B+ CD4	EAA.PCHorvath2	TRUE	TRUE	360	0.333626	0.0501456	6.65315	2.86892e-11	1.23363e-09
CMV.pos	Model1	CD8	EAA.PCHorvath2	TRUE	TRUE	360	0.279008	0.0523829	5.32632	1.00221e-07	5.4677e-07
CMV.pos	Model1	CD8 Tn	EAA.PCHorvath2	TRUE	TRUE	360	-0.286818	0.0568656	-5.04379	4.56393e-07	1.63541e-06
CMV.pos	Model1	CD8+CD25+	EAA.PCHorvath2	TRUE	TRUE	362	-0.117486	0.0526605	-2.231	0.025681	0.0480122
CMV.pos	Model1	Tc1	EAA.PCHorvath2	TRUE	TRUE	360	0.0945503	0.0529434	1.78588	0.0741193	0.132797
CMV.pos	Model1	Granzyme B+ CD8	EAA.PCHorvath2	TRUE	TRUE	360	0.25488	0.0529431	4.81423	1.47771e-06	4.65332e-06
CMV.pos	Model1	B cells	EAA.PCHorvath2	TRUE	TRUE	353	-0.0692118	0.0536265	-1.29063	0.196833	0.313475
CMV.pos	Model1	NK cells	EAA.PCHorvath2	TRUE	TRUE	362	-0.0327281	0.0540599	-0.605404	0.54491	0.669461
CMV.pos	Model1	CM	EAA.PCHorvath2	TRUE	TRUE	335	-0.0467579	0.0547597	-0.853875	0.393174	0.545371
CMV.pos	Model1	IM	EAA.PCHorvath2	TRUE	TRUE	335	0.0195259	0.0547779	0.356456	0.721499	0.838499
CMV.pos	Model1	NCM	EAA.PCHorvath2	TRUE	TRUE	335	0.0507799	0.0543055	0.935078	0.349748	0.501305
CMV.pos	Model1	gd T cells	EAA.PCHorvath2	TRUE	TRUE	362	0.0703311	0.051927	1.35442	0.175601	0.290417
CMV.pos	Model1	CD14 total	EAA.PCHorvath2	TRUE	TRUE	335	0.0614733	0.054386	1.13032	0.258343	0.396741
CMV.pos	Model1	CD38+ T cells	EAA.PCHorvath2	TRUE	TRUE	362	-0.0124414	0.0519948	-0.239281	0.810887	0.882599
CMV.pos	Model1	CD4/CD8	EAA.PCHannum	TRUE	TRUE	358	-0.183494	0.0522874	-3.50933	0.000449234	0.00241463
CMV.pos	Model1	CD4 Tn/Tm	EAA.PCHannum	TRUE	TRUE	358	-0.189019	0.0519133	-3.64104	0.000271535	0.001946
CMV.pos	Model1	CD8 Tn/Tm	EAA.PCHannum	TRUE	TRUE	360	-0.26278	0.0549072	-4.78589	1.70231e-06	7.31995e-05
CMV.pos	Model1	CD4 TH17/Treg	EAA.PCHannum	TRUE	TRUE	337	-0.0317211	0.0524307	-0.60501	0.545172	0.756207
CMV.pos	Model1	CD8 TC17/Treg	EAA.PCHannum	TRUE	TRUE	309	-0.0255825	0.0540625	-0.473203	0.636068	0.828817
CMV.pos	Model1	Granzyme B+ CD8/CD4	EAA.PCHannum	TRUE	TRUE	360	-0.0313728	0.0515778	-0.608262	0.543014	0.756207
CMV.pos	Model1	CD4+CD27-	EAA.PCHannum	TRUE	TRUE	358	0.126811	0.0514308	2.46567	0.0136757	0.0326697
CMV.pos	Model1	CD8+CD27-	EAA.PCHannum	TRUE	TRUE	360	0.211716	0.0528637	4.00494	6.20334e-05	0.000666859
CMV.pos	Model1	CD4+CD28-CD27-	EAA.PCHannum	TRUE	TRUE	358	0.141707	0.0512035	2.76752	0.00564842	0.0161921
CMV.pos	Model1	CD8+CD28-CD27-	EAA.PCHannum	TRUE	TRUE	360	0.232802	0.0526372	4.42277	9.7444e-06	0.000143261
CMV.pos	Model1	TH17	EAA.PCHannum	TRUE	TRUE	360	-0.0165945	0.051159	-0.324371	0.745657	0.84377
CMV.pos	Model1	Tc17	EAA.PCHannum	TRUE	TRUE	360	0.00244883	0.0512643	0.0477687	0.961901	0.989306
CMV.pos	Model1	CD4+CD25+FoxP3+	EAA.PCHannum	TRUE	TRUE	362	0.0717156	0.0510058	1.40603	0.159715	0.297292
CMV.pos	Model1	CD8+CD25+FoxP3+	EAA.PCHannum	TRUE	TRUE	362	0.0342288	0.0534359	0.640559	0.521809	0.756207
CMV.pos	Model1	CD4+ TEMRA	EAA.PCHannum	TRUE	TRUE	358	0.10603	0.0517485	2.04895	0.0404674	0.0828619
CMV.pos	Model1	CD8+ TEMRA	EAA.PCHannum	TRUE	TRUE	360	0.162921	0.0510676	3.1903	0.00142124	0.00470104
CMV.pos	Model1	CD4 Tcm	EAA.PCHannum	TRUE	TRUE	358	0.0708575	0.0511459	1.3854	0.165931	0.297292
CMV.pos	Model1	CD4 Tem	EAA.PCHannum	TRUE	TRUE	358	0.176334	0.0514024	3.43046	0.000602563	0.00262002
CMV.pos	Model1	CD4 Teff	EAA.PCHannum	TRUE	TRUE	358	0.128057	0.0505725	2.53215	0.0113365	0.0304668
CMV.pos	Model1	CD8 Tcm	EAA.PCHannum	TRUE	TRUE	360	-0.116849	0.0504372	-2.31672	0.0205188	0.0464372
CMV.pos	Model1	CD8 Tem	EAA.PCHannum	TRUE	TRUE	360	0.0546124	0.0519674	1.0509	0.293305	0.467116
CMV.pos	Model1	CD8 Teff	EAA.PCHannum	TRUE	TRUE	360	0.196663	0.050191	3.91828	8.9182e-05	0.000766965
CMV.pos	Model1	CD3_mem4	EAA.PCHannum	TRUE	TRUE	358	-0.00426367	0.0519436	-0.0820826	0.934581	0.989306
CMV.pos	Model1	CD38+HLADR+ T cells	EAA.PCHannum	TRUE	TRUE	362	-0.0551192	0.0508806	-1.08331	0.278673	0.460882
CMV.pos	Model1	HLA-DR+ T cells	EAA.PCHannum	TRUE	TRUE	362	-0.0191974	0.0508346	-0.377644	0.705695	0.84377
CMV.pos	Model1	CD4	EAA.PCHannum	TRUE	TRUE	358	-0.176229	0.0518096	-3.40147	0.000670237	0.00262002
CMV.pos	Model1	CD4 Tn	EAA.PCHannum	TRUE	TRUE	358	-0.146238	0.052258	-2.79838	0.00513594	0.0157747
CMV.pos	Model1	CD4+CD25+	EAA.PCHannum	TRUE	TRUE	362	-0.0880882	0.05108	-1.72451	0.0846151	0.165384
CMV.pos	Model1	TH1	EAA.PCHannum	TRUE	TRUE	360	0.125606	0.0503637	2.49397	0.0126322	0.0319519
CMV.pos	Model1	Granzyme B+ CD4	EAA.PCHannum	TRUE	TRUE	360	0.180467	0.0509178	3.54427	0.000393698	0.00241463
CMV.pos	Model1	CD8	EAA.PCHannum	TRUE	TRUE	360	0.178143	0.0519824	3.42699	0.00061031	0.00262002
CMV.pos	Model1	CD8 Tn	EAA.PCHannum	TRUE	TRUE	360	-0.246178	0.0557306	-4.41728	9.99497e-06	0.000143261
CMV.pos	Model1	CD8+CD25+	EAA.PCHannum	TRUE	TRUE	362	-0.106698	0.051057	-2.08979	0.0366369	0.0787694
CMV.pos	Model1	Tc1	EAA.PCHannum	TRUE	TRUE	360	0.0319774	0.0515891	0.619847	0.535358	0.756207
CMV.pos	Model1	Granzyme B+ CD8	EAA.PCHannum	TRUE	TRUE	360	0.171031	0.0524684	3.2597	0.0011153	0.00399648
CMV.pos	Model1	B cells	EAA.PCHannum	TRUE	TRUE	353	0.0189311	0.05166	0.366456	0.714025	0.84377
CMV.pos	Model1	NK cells	EAA.PCHannum	TRUE	TRUE	362	0.000843931	0.0523908	0.0161084	0.987148	0.989306
CMV.pos	Model1	CM	EAA.PCHannum	TRUE	TRUE	335	-0.0302832	0.0530613	-0.570721	0.568189	0.763503
CMV.pos	Model1	IM	EAA.PCHannum	TRUE	TRUE	335	0.00650628	0.0532291	0.122232	0.902716	0.989306
CMV.pos	Model1	NCM	EAA.PCHannum	TRUE	TRUE	335	0.0182156	0.0526315	0.346096	0.72927	0.84377
CMV.pos	Model1	gd T cells	EAA.PCHannum	TRUE	TRUE	362	0.000677898	0.0505752	0.0134038	0.989306	0.989306
CMV.pos	Model1	CD14 total	EAA.PCHannum	TRUE	TRUE	335	0.061396	0.0526544	1.16602	0.243607	0.419004
CMV.pos	Model1	CD38+ T cells	EAA.PCHannum	TRUE	TRUE	362	-0.0190179	0.0502332	-0.378593	0.70499	0.84377
CMV.pos	Model1	CD4/CD8	EAA.PCGrimAge	TRUE	TRUE	358	-0.0738278	0.0497891	-1.48281	0.138125	0.61383
CMV.pos	Model1	CD4 Tn/Tm	EAA.PCGrimAge	TRUE	TRUE	358	-0.0666016	0.0495465	-1.34422	0.178876	0.640973
CMV.pos	Model1	CD8 Tn/Tm	EAA.PCGrimAge	TRUE	TRUE	360	-0.0529233	0.0530934	-0.996796	0.318863	0.754318
CMV.pos	Model1	CD4 TH17/Treg	EAA.PCGrimAge	TRUE	TRUE	337	-0.0159839	0.0490615	-0.325793	0.744581	0.941676
CMV.pos	Model1	CD8 TC17/Treg	EAA.PCGrimAge	TRUE	TRUE	309	-0.0741991	0.0515415	-1.4396	0.149981	0.61383
CMV.pos	Model1	Granzyme B+ CD8/CD4	EAA.PCGrimAge	TRUE	TRUE	360	0.0167158	0.0484747	0.344835	0.730218	0.941676
CMV.pos	Model1	CD4+CD27-	EAA.PCGrimAge	TRUE	TRUE	358	0.00746394	0.0486116	0.153542	0.87797	0.970232
CMV.pos	Model1	CD8+CD27-	EAA.PCGrimAge	TRUE	TRUE	360	0.025051	0.0506936	0.494164	0.62119	0.890372
CMV.pos	Model1	CD4+CD28-CD27-	EAA.PCGrimAge	TRUE	TRUE	358	0.0300366	0.0485903	0.618159	0.53647	0.83446
CMV.pos	Model1	CD8+CD28-CD27-	EAA.PCGrimAge	TRUE	TRUE	360	0.0203181	0.0508301	0.399726	0.689359	0.926326
CMV.pos	Model1	TH17	EAA.PCGrimAge	TRUE	TRUE	360	0.104999	0.0477726	2.19789	0.0279572	0.314453
CMV.pos	Model1	Tc17	EAA.PCGrimAge	TRUE	TRUE	360	0.0313166	0.0481245	0.650741	0.515214	0.83446
CMV.pos	Model1	CD4+CD25+FoxP3+	EAA.PCGrimAge	TRUE	TRUE	362	0.113604	0.0477092	2.38117	0.0172575	0.314453
CMV.pos	Model1	CD8+CD25+FoxP3+	EAA.PCGrimAge	TRUE	TRUE	362	0.109198	0.0500891	2.18008	0.0292514	0.314453
CMV.pos	Model1	CD4+ TEMRA	EAA.PCGrimAge	TRUE	TRUE	358	0.0507971	0.0487427	1.04215	0.297343	0.754318
CMV.pos	Model1	CD8+ TEMRA	EAA.PCGrimAge	TRUE	TRUE	360	-0.0259569	0.0487077	-0.532911	0.594095	0.8809
CMV.pos	Model1	CD4 Tcm	EAA.PCGrimAge	TRUE	TRUE	358	0.0680571	0.048092	1.41514	0.157026	0.61383
CMV.pos	Model1	CD4 Tem	EAA.PCGrimAge	TRUE	TRUE	358	-0.0298768	0.0491617	-0.607726	0.543369	0.83446
CMV.pos	Model1	CD4 Teff	EAA.PCGrimAge	TRUE	TRUE	358	0.0310911	0.0478246	0.650107	0.515623	0.83446
CMV.pos	Model1	CD8 Tcm	EAA.PCGrimAge	TRUE	TRUE	360	0.0438104	0.0476108	0.920178	0.35748	0.754318
CMV.pos	Model1	CD8 Tem	EAA.PCGrimAge	TRUE	TRUE	360	-0.00777137	0.0488507	-0.159084	0.873603	0.970232
CMV.pos	Model1	CD8 Teff	EAA.PCGrimAge	TRUE	TRUE	360	-0.000730589	0.0481465	-0.0151743	0.987893	0.987893
CMV.pos	Model1	CD3_mem4	EAA.PCGrimAge	TRUE	TRUE	358	0.00331456	0.048846	0.0678573	0.945899	0.970232
CMV.pos	Model1	CD38+HLADR+ T cells	EAA.PCGrimAge	TRUE	TRUE	362	-0.0733608	0.0477134	-1.53753	0.124163	0.61383
CMV.pos	Model1	HLA-DR+ T cells	EAA.PCGrimAge	TRUE	TRUE	362	0.00632773	0.047835	0.132283	0.894761	0.970232
CMV.pos	Model1	CD4	EAA.PCGrimAge	TRUE	TRUE	358	-0.0450977	0.0493873	-0.913144	0.361167	0.754318
CMV.pos	Model1	CD4 Tn	EAA.PCGrimAge	TRUE	TRUE	358	-0.0590087	0.0495095	-1.19187	0.233314	0.668833
CMV.pos	Model1	CD4+CD25+	EAA.PCGrimAge	TRUE	TRUE	362	-0.00316127	0.0481646	-0.0656347	0.947669	0.970232
CMV.pos	Model1	TH1	EAA.PCGrimAge	TRUE	TRUE	360	-0.0452052	0.0477037	-0.947626	0.34332	0.754318
CMV.pos	Model1	Granzyme B+ CD4	EAA.PCGrimAge	TRUE	TRUE	360	0.0422151	0.0486897	0.867022	0.38593	0.754318
CMV.pos	Model1	CD8	EAA.PCGrimAge	TRUE	TRUE	360	0.088028	0.0492904	1.78591	0.0741144	0.455274
CMV.pos	Model1	CD8 Tn	EAA.PCGrimAge	TRUE	TRUE	360	-0.0676521	0.0536076	-1.26199	0.206953	0.668833
CMV.pos	Model1	CD8+CD25+	EAA.PCGrimAge	TRUE	TRUE	362	-0.0197086	0.0483073	-0.407984	0.683286	0.926326
CMV.pos	Model1	Tc1	EAA.PCGrimAge	TRUE	TRUE	360	-0.125665	0.0480426	-2.61571	0.00890431	0.314453
CMV.pos	Model1	Granzyme B+ CD8	EAA.PCGrimAge	TRUE	TRUE	360	-0.00422876	0.0501259	-0.0843627	0.932768	0.970232
CMV.pos	Model1	B cells	EAA.PCGrimAge	TRUE	TRUE	353	-0.0341888	0.0483339	-0.707348	0.479351	0.83446
CMV.pos	Model1	NK cells	EAA.PCGrimAge	TRUE	TRUE	362	0.00874353	0.0492893	0.177392	0.8592	0.970232
CMV.pos	Model1	CM	EAA.PCGrimAge	TRUE	TRUE	335	-0.0330515	0.0501097	-0.659584	0.509521	0.83446
CMV.pos	Model1	IM	EAA.PCGrimAge	TRUE	TRUE	335	0.00750098	0.0502627	0.149235	0.881368	0.970232
CMV.pos	Model1	NCM	EAA.PCGrimAge	TRUE	TRUE	335	0.0442048	0.0496569	0.890205	0.373356	0.754318
CMV.pos	Model1	gd T cells	EAA.PCGrimAge	TRUE	TRUE	362	-0.0574306	0.0475507	-1.20778	0.227133	0.668833
CMV.pos	Model1	CD14 total	EAA.PCGrimAge	TRUE	TRUE	335	0.094896	0.0495567	1.9149	0.0555058	0.455274
CMV.pos	Model1	CD38+ T cells	EAA.PCGrimAge	TRUE	TRUE	362	-0.0842426	0.0470143	-1.79185	0.0731568	0.455274
CMV.pos	Model1	CD4/CD8	EAA.PCPhenoAge	TRUE	TRUE	358	-0.122679	0.0537741	-2.28139	0.0225257	0.0645736
CMV.pos	Model1	CD4 Tn/Tm	EAA.PCPhenoAge	TRUE	TRUE	358	-0.222271	0.0525531	-4.22945	2.3426e-05	0.00100732
CMV.pos	Model1	CD8 Tn/Tm	EAA.PCPhenoAge	TRUE	TRUE	360	-0.225648	0.0562975	-4.00813	6.12013e-05	0.00131583
CMV.pos	Model1	CD4 TH17/Treg	EAA.PCPhenoAge	TRUE	TRUE	337	-0.0605865	0.0536004	-1.13034	0.258335	0.427246
CMV.pos	Model1	CD8 TC17/Treg	EAA.PCPhenoAge	TRUE	TRUE	309	-0.0263721	0.0561142	-0.469973	0.638375	0.762503
CMV.pos	Model1	Granzyme B+ CD8/CD4	EAA.PCPhenoAge	TRUE	TRUE	360	-0.0474459	0.0525072	-0.903609	0.366203	0.559046
CMV.pos	Model1	CD4+CD27-	EAA.PCPhenoAge	TRUE	TRUE	358	0.11518	0.0525003	2.19389	0.028243	0.0714382
CMV.pos	Model1	CD8+CD27-	EAA.PCPhenoAge	TRUE	TRUE	360	0.148297	0.0543398	2.72907	0.0063513	0.0273106
CMV.pos	Model1	CD4+CD28-CD27-	EAA.PCPhenoAge	TRUE	TRUE	358	0.112642	0.0523669	2.15102	0.0314748	0.0751899
CMV.pos	Model1	CD8+CD28-CD27-	EAA.PCPhenoAge	TRUE	TRUE	360	0.158102	0.0541652	2.91888	0.00351295	0.0188821
CMV.pos	Model1	TH17	EAA.PCPhenoAge	TRUE	TRUE	360	0.00991655	0.0521292	0.19023	0.849129	0.869346
CMV.pos	Model1	Tc17	EAA.PCPhenoAge	TRUE	TRUE	360	-0.00809175	0.0522623	-0.15483	0.876956	0.876956
CMV.pos	Model1	CD4+CD25+FoxP3+	EAA.PCPhenoAge	TRUE	TRUE	362	0.131263	0.051828	2.53267	0.0113199	0.0418375
CMV.pos	Model1	CD8+CD25+FoxP3+	EAA.PCPhenoAge	TRUE	TRUE	362	0.0304175	0.0542338	0.560858	0.574894	0.758767
CMV.pos	Model1	CD4+ TEMRA	EAA.PCPhenoAge	TRUE	TRUE	358	0.0728076	0.0529443	1.37517	0.169078	0.33047
CMV.pos	Model1	CD8+ TEMRA	EAA.PCPhenoAge	TRUE	TRUE	360	0.130443	0.0519722	2.50986	0.0120778	0.0418375
CMV.pos	Model1	CD4 Tcm	EAA.PCPhenoAge	TRUE	TRUE	358	0.144914	0.0516571	2.8053	0.0050269	0.0240174
CMV.pos	Model1	CD4 Tem	EAA.PCPhenoAge	TRUE	TRUE	358	0.156923	0.0524514	2.99177	0.00277363	0.017038
CMV.pos	Model1	CD4 Teff	EAA.PCPhenoAge	TRUE	TRUE	358	0.0971187	0.0517823	1.87552	0.0607215	0.130551
CMV.pos	Model1	CD8 Tcm	EAA.PCPhenoAge	TRUE	TRUE	360	-0.0614091	0.051592	-1.19028	0.233935	0.402368
CMV.pos	Model1	CD8 Tem	EAA.PCPhenoAge	TRUE	TRUE	360	0.0143498	0.0529185	0.271168	0.786262	0.849322
CMV.pos	Model1	CD8 Teff	EAA.PCPhenoAge	TRUE	TRUE	360	0.171503	0.0512331	3.34749	0.000815459	0.00817302
CMV.pos	Model1	CD3_mem4	EAA.PCPhenoAge	TRUE	TRUE	358	-0.051911	0.0527841	-0.983459	0.325382	0.5182
CMV.pos	Model1	CD38+HLADR+ T cells	EAA.PCPhenoAge	TRUE	TRUE	362	-0.0831258	0.0519297	-1.60074	0.109435	0.224081
CMV.pos	Model1	HLA-DR+ T cells	EAA.PCPhenoAge	TRUE	TRUE	362	-0.103605	0.0515278	-2.01066	0.0443616	0.100397
CMV.pos	Model1	CD4	EAA.PCPhenoAge	TRUE	TRUE	358	-0.117028	0.053271	-2.19684	0.028032	0.0714382
CMV.pos	Model1	CD4 Tn	EAA.PCPhenoAge	TRUE	TRUE	358	-0.175216	0.0530181	-3.30483	0.000950351	0.00817302
CMV.pos	Model1	CD4+CD25+	EAA.PCPhenoAge	TRUE	TRUE	362	-0.0459339	0.0522224	-0.879582	0.379086	0.559046
CMV.pos	Model1	TH1	EAA.PCPhenoAge	TRUE	TRUE	360	0.153687	0.0511162	3.00662	0.00264172	0.017038
CMV.pos	Model1	Granzyme B+ CD4	EAA.PCPhenoAge	TRUE	TRUE	360	0.13031	0.0522595	2.49351	0.0126485	0.0418375
CMV.pos	Model1	CD8	EAA.PCPhenoAge	TRUE	TRUE	360	0.129106	0.0533113	2.42175	0.0154461	0.0474417
CMV.pos	Model1	CD8 Tn	EAA.PCPhenoAge	TRUE	TRUE	360	-0.204255	0.0571206	-3.57585	0.000349092	0.00500365
CMV.pos	Model1	CD8+CD25+	EAA.PCPhenoAge	TRUE	TRUE	362	-0.0349783	0.0522941	-0.668876	0.503574	0.698507
CMV.pos	Model1	Tc1	EAA.PCPhenoAge	TRUE	TRUE	360	0.0451934	0.0525775	0.859559	0.390032	0.559046
CMV.pos	Model1	Granzyme B+ CD8	EAA.PCPhenoAge	TRUE	TRUE	360	0.0646745	0.0539989	1.1977	0.231034	0.402368
CMV.pos	Model1	B cells	EAA.PCPhenoAge	TRUE	TRUE	353	-0.0212771	0.0527696	-0.403207	0.686796	0.798168
CMV.pos	Model1	NK cells	EAA.PCPhenoAge	TRUE	TRUE	362	-0.0142048	0.0533566	-0.266224	0.790067	0.849322
CMV.pos	Model1	CM	EAA.PCPhenoAge	TRUE	TRUE	335	-0.0281529	0.0540407	-0.520957	0.602397	0.761855
CMV.pos	Model1	IM	EAA.PCPhenoAge	TRUE	TRUE	335	0.029705	0.0540077	0.550014	0.58231	0.758767
CMV.pos	Model1	NCM	EAA.PCPhenoAge	TRUE	TRUE	335	-0.0171401	0.0536176	-0.319672	0.749217	0.847798
CMV.pos	Model1	gd T cells	EAA.PCPhenoAge	TRUE	TRUE	362	-0.025371	0.051412	-0.493484	0.621671	0.762503
CMV.pos	Model1	CD14 total	EAA.PCPhenoAge	TRUE	TRUE	335	0.0685421	0.0536068	1.27861	0.201035	0.375848
CMV.pos	Model1	CD38+ T cells	EAA.PCPhenoAge	TRUE	TRUE	362	0.0111465	0.0512441	0.217518	0.827805	0.868185
CMV.pos	Model1	CD4/CD8	PoA.DunedinPACE	TRUE	TRUE	358	-0.0811392	0.0514392	-1.57738	0.114708	0.365239
CMV.pos	Model1	CD4 Tn/Tm	PoA.DunedinPACE	TRUE	TRUE	358	-0.0663414	0.0512335	-1.29488	0.195361	0.365239
CMV.pos	Model1	CD8 Tn/Tm	PoA.DunedinPACE	TRUE	TRUE	360	-0.117144	0.0545521	-2.14738	0.0317633	0.271853
CMV.pos	Model1	CD4 TH17/Treg	PoA.DunedinPACE	TRUE	TRUE	337	-0.0289409	0.0511369	-0.56595	0.571428	0.734827
CMV.pos	Model1	CD8 TC17/Treg	PoA.DunedinPACE	TRUE	TRUE	309	-0.0545498	0.0539598	-1.01093	0.312048	0.447269
CMV.pos	Model1	Granzyme B+ CD8/CD4	PoA.DunedinPACE	TRUE	TRUE	360	-0.042885	0.0499007	-0.859407	0.390116	0.541128
CMV.pos	Model1	CD4+CD27-	PoA.DunedinPACE	TRUE	TRUE	358	0.0518127	0.050344	1.02917	0.303399	0.447269
CMV.pos	Model1	CD8+CD27-	PoA.DunedinPACE	TRUE	TRUE	360	0.150259	0.0517783	2.90196	0.00370834	0.159458
CMV.pos	Model1	CD4+CD28-CD27-	PoA.DunedinPACE	TRUE	TRUE	358	0.078108	0.05004	1.56091	0.118545	0.365239
CMV.pos	Model1	CD8+CD28-CD27-	PoA.DunedinPACE	TRUE	TRUE	360	0.101684	0.0520111	1.95505	0.0505773	0.271853
CMV.pos	Model1	TH17	PoA.DunedinPACE	TRUE	TRUE	360	0.0205955	0.0495821	0.415381	0.677863	0.767056
CMV.pos	Model1	Tc17	PoA.DunedinPACE	TRUE	TRUE	360	0.0154422	0.049725	0.310552	0.756141	0.833694
CMV.pos	Model1	CD4+CD25+FoxP3+	PoA.DunedinPACE	TRUE	TRUE	362	0.0528404	0.0497591	1.06192	0.28827	0.442701
CMV.pos	Model1	CD8+CD25+FoxP3+	PoA.DunedinPACE	TRUE	TRUE	362	0.0682853	0.0514293	1.32775	0.184261	0.365239
CMV.pos	Model1	CD4+ TEMRA	PoA.DunedinPACE	TRUE	TRUE	358	0.0900362	0.0504115	1.78603	0.0740951	0.35401
CMV.pos	Model1	CD8+ TEMRA	PoA.DunedinPACE	TRUE	TRUE	360	0.0647007	0.0498942	1.29676	0.194715	0.365239
CMV.pos	Model1	CD4 Tcm	PoA.DunedinPACE	TRUE	TRUE	358	0.0244554	0.0497295	0.491769	0.622883	0.758729
CMV.pos	Model1	CD4 Tem	PoA.DunedinPACE	TRUE	TRUE	358	-0.0240014	0.0505932	-0.4744	0.635215	0.758729
CMV.pos	Model1	CD4 Teff	PoA.DunedinPACE	TRUE	TRUE	358	0.0774048	0.0494816	1.56431	0.117744	0.365239
CMV.pos	Model1	CD8 Tcm	PoA.DunedinPACE	TRUE	TRUE	360	-0.0722895	0.0491764	-1.47	0.14156	0.365239
CMV.pos	Model1	CD8 Tem	PoA.DunedinPACE	TRUE	TRUE	360	-0.0666716	0.0503463	-1.32426	0.185417	0.365239
CMV.pos	Model1	CD8 Teff	PoA.DunedinPACE	TRUE	TRUE	360	0.128988	0.0491691	2.62336	0.00870682	0.187197
CMV.pos	Model1	CD3_mem4	PoA.DunedinPACE	TRUE	TRUE	358	0.0786404	0.0501141	1.56923	0.116595	0.365239
CMV.pos	Model1	CD38+HLADR+ T cells	PoA.DunedinPACE	TRUE	TRUE	362	-0.0551265	0.0495869	-1.11171	0.266261	0.442701
CMV.pos	Model1	HLA-DR+ T cells	PoA.DunedinPACE	TRUE	TRUE	362	0.00262445	0.0493848	0.0531429	0.957618	0.980418
CMV.pos	Model1	CD4	PoA.DunedinPACE	TRUE	TRUE	358	-0.0424499	0.0510771	-0.831093	0.405921	0.545456
CMV.pos	Model1	CD4 Tn	PoA.DunedinPACE	TRUE	TRUE	358	-0.055214	0.0512547	-1.07725	0.281369	0.442701
CMV.pos	Model1	CD4+CD25+	PoA.DunedinPACE	TRUE	TRUE	362	0.0275032	0.049835	0.551886	0.581026	0.734827
CMV.pos	Model1	TH1	PoA.DunedinPACE	TRUE	TRUE	360	0.0220011	0.04924	0.446813	0.65501	0.761228
CMV.pos	Model1	Granzyme B+ CD4	PoA.DunedinPACE	TRUE	TRUE	360	0.099389	0.0498029	1.99565	0.0459724	0.271853
CMV.pos	Model1	CD8	PoA.DunedinPACE	TRUE	TRUE	360	0.106591	0.0509704	2.09123	0.0365073	0.271853
CMV.pos	Model1	CD8 Tn	PoA.DunedinPACE	TRUE	TRUE	360	-0.112269	0.0551403	-2.03605	0.0417451	0.271853
CMV.pos	Model1	CD8+CD25+	PoA.DunedinPACE	TRUE	TRUE	362	0.000780603	0.0498722	0.0156521	0.987512	0.987512
CMV.pos	Model1	Tc1	PoA.DunedinPACE	TRUE	TRUE	360	-0.0576946	0.0500213	-1.1534	0.248746	0.442701
CMV.pos	Model1	Granzyme B+ CD8	PoA.DunedinPACE	TRUE	TRUE	360	0.0778102	0.0513103	1.51646	0.129402	0.365239
CMV.pos	Model1	B cells	PoA.DunedinPACE	TRUE	TRUE	353	-0.0717691	0.0502639	-1.42785	0.153336	0.365239
CMV.pos	Model1	NK cells	PoA.DunedinPACE	TRUE	TRUE	362	0.00743897	0.0508733	0.146226	0.883743	0.950024
CMV.pos	Model1	CM	PoA.DunedinPACE	TRUE	TRUE	335	-0.0663545	0.050473	-1.31465	0.188626	0.365239
CMV.pos	Model1	IM	PoA.DunedinPACE	TRUE	TRUE	335	0.0058835	0.0505734	0.116336	0.907386	0.951649
CMV.pos	Model1	NCM	PoA.DunedinPACE	TRUE	TRUE	335	0.105326	0.0498681	2.11209	0.0346787	0.271853
CMV.pos	Model1	gd T cells	PoA.DunedinPACE	TRUE	TRUE	362	-0.053658	0.0488852	-1.09763	0.272364	0.442701
CMV.pos	Model1	CD14 total	PoA.DunedinPACE	TRUE	TRUE	335	0.0717384	0.0501498	1.43048	0.152579	0.365239
CMV.pos	Model1	CD38+ T cells	PoA.DunedinPACE	TRUE	TRUE	362	-0.0660382	0.0487873	-1.35359	0.175866	0.365239
CMV.neg.eq	Model1	CD4/CD8	EAA.PCHorvath1	TRUE	TRUE	371	-0.169213	0.0509592	-3.32056	0.000898365	0.0193148
CMV.neg.eq	Model1	CD4 Tn/Tm	EAA.PCHorvath1	TRUE	TRUE	371	-0.113727	0.0497334	-2.28672	0.0222119	0.0734702
CMV.neg.eq	Model1	CD8 Tn/Tm	EAA.PCHorvath1	TRUE	TRUE	373	-0.137315	0.0556944	-2.46551	0.0136818	0.0594131
CMV.neg.eq	Model1	CD4 TH17/Treg	EAA.PCHorvath1	TRUE	TRUE	339	0.0082981	0.0506171	0.163939	0.869779	0.890488
CMV.neg.eq	Model1	CD8 TC17/Treg	EAA.PCHorvath1	TRUE	TRUE	308	-0.0158753	0.0556902	-0.285065	0.775595	0.813429
CMV.neg.eq	Model1	Granzyme B+ CD8/CD4	EAA.PCHorvath1	TRUE	TRUE	375	0.0331838	0.0502648	0.66018	0.509138	0.64391
CMV.neg.eq	Model1	CD4+CD27-	EAA.PCHorvath1	TRUE	TRUE	371	0.117607	0.0493482	2.38322	0.017162	0.0614973
CMV.neg.eq	Model1	CD8+CD27-	EAA.PCHorvath1	TRUE	TRUE	373	0.0689014	0.0529085	1.30227	0.192823	0.310193
CMV.neg.eq	Model1	CD4+CD28-CD27-	EAA.PCHorvath1	TRUE	TRUE	371	0.138831	0.0490357	2.83121	0.00463716	0.032195
CMV.neg.eq	Model1	CD8+CD28-CD27-	EAA.PCHorvath1	TRUE	TRUE	373	0.0901941	0.0513008	1.75814	0.0787233	0.199124
CMV.neg.eq	Model1	TH17	EAA.PCHorvath1	TRUE	TRUE	375	0.0417283	0.0489116	0.853137	0.393583	0.528878
CMV.neg.eq	Model1	Tc17	EAA.PCHorvath1	TRUE	TRUE	375	-0.0283939	0.0508735	-0.558127	0.576758	0.688905
CMV.neg.eq	Model1	CD4+CD25+FoxP3+	EAA.PCHorvath1	TRUE	TRUE	377	-0.0417444	0.0503476	-0.829124	0.407034	0.530378
CMV.neg.eq	Model1	CD8+CD25+FoxP3+	EAA.PCHorvath1	TRUE	TRUE	377	-0.0291864	0.0507059	-0.575601	0.564885	0.688905
CMV.neg.eq	Model1	CD4+ TEMRA	EAA.PCHorvath1	TRUE	TRUE	371	0.148912	0.0514654	2.89344	0.00381045	0.032195
CMV.neg.eq	Model1	CD8+ TEMRA	EAA.PCHorvath1	TRUE	TRUE	373	0.103657	0.0518209	2.00029	0.0454694	0.130346
CMV.neg.eq	Model1	CD4 Tcm	EAA.PCHorvath1	TRUE	TRUE	371	0.0692105	0.0496019	1.39532	0.162919	0.280221
CMV.neg.eq	Model1	CD4 Tem	EAA.PCHorvath1	TRUE	TRUE	371	0.148822	0.0492553	3.02144	0.00251576	0.032195
CMV.neg.eq	Model1	CD4 Teff	EAA.PCHorvath1	TRUE	TRUE	371	0.144483	0.0495094	2.9183	0.00351943	0.032195
CMV.neg.eq	Model1	CD8 Tcm	EAA.PCHorvath1	TRUE	TRUE	373	0.000512502	0.0504131	0.010166	0.991889	0.991889
CMV.neg.eq	Model1	CD8 Tem	EAA.PCHorvath1	TRUE	TRUE	373	0.0222818	0.0505968	0.44038	0.659662	0.746459
CMV.neg.eq	Model1	CD8 Teff	EAA.PCHorvath1	TRUE	TRUE	373	0.0848661	0.052161	1.627	0.103736	0.228797
CMV.neg.eq	Model1	CD3_mem4	EAA.PCHorvath1	TRUE	TRUE	371	0.0539693	0.0513961	1.05007	0.293688	0.420953
CMV.neg.eq	Model1	CD38+HLADR+ T cells	EAA.PCHorvath1	TRUE	TRUE	376	0.0918364	0.0509859	1.80121	0.0716697	0.192612
CMV.neg.eq	Model1	HLA-DR+ T cells	EAA.PCHorvath1	TRUE	TRUE	376	0.0602637	0.0505517	1.19212	0.233214	0.35815
CMV.neg.eq	Model1	CD4	EAA.PCHorvath1	TRUE	TRUE	371	-0.203555	0.0497477	-4.09174	4.28144e-05	0.00184102
CMV.neg.eq	Model1	CD4 Tn	EAA.PCHorvath1	TRUE	TRUE	371	-0.120872	0.0498959	-2.42248	0.015415	0.0602586
CMV.neg.eq	Model1	CD4+CD25+	EAA.PCHorvath1	TRUE	TRUE	377	-0.0196561	0.0478298	-0.41096	0.681102	0.74792
CMV.neg.eq	Model1	TH1	EAA.PCHorvath1	TRUE	TRUE	375	0.119305	0.0484589	2.46199	0.013817	0.0594131
CMV.neg.eq	Model1	Granzyme B+ CD4	EAA.PCHorvath1	TRUE	TRUE	375	0.0781337	0.0505059	1.54702	0.121858	0.237997
CMV.neg.eq	Model1	CD8	EAA.PCHorvath1	TRUE	TRUE	373	0.14077	0.0512201	2.74834	0.00598977	0.032195
CMV.neg.eq	Model1	CD8 Tn	EAA.PCHorvath1	TRUE	TRUE	373	-0.120853	0.0567454	-2.12974	0.0331929	0.101949
CMV.neg.eq	Model1	CD8+CD25+	EAA.PCHorvath1	TRUE	TRUE	377	-0.048305	0.0486167	-0.99359	0.320423	0.444457
CMV.neg.eq	Model1	Tc1	EAA.PCHorvath1	TRUE	TRUE	375	0.076274	0.0500212	1.52483	0.1273	0.237997
CMV.neg.eq	Model1	Granzyme B+ CD8	EAA.PCHorvath1	TRUE	TRUE	375	0.0822429	0.0521148	1.57811	0.11454	0.234535
CMV.neg.eq	Model1	B cells	EAA.PCHorvath1	TRUE	TRUE	366	0.0196567	0.0502629	0.391078	0.69574	0.74792
CMV.neg.eq	Model1	NK cells	EAA.PCHorvath1	TRUE	TRUE	376	-0.0660657	0.0509534	-1.29659	0.194772	0.310193
CMV.neg.eq	Model1	CM	EAA.PCHorvath1	TRUE	TRUE	355	0.058042	0.0504107	1.15138	0.249575	0.370059
CMV.neg.eq	Model1	IM	EAA.PCHorvath1	TRUE	TRUE	355	-0.0231742	0.0506198	-0.457809	0.64709	0.746459
CMV.neg.eq	Model1	NCM	EAA.PCHorvath1	TRUE	TRUE	355	-0.0867522	0.0506682	-1.71216	0.0868668	0.207515
CMV.neg.eq	Model1	gd T cells	EAA.PCHorvath1	TRUE	TRUE	376	0.136461	0.04923	2.77191	0.00557278	0.032195
CMV.neg.eq	Model1	CD14 total	EAA.PCHorvath1	TRUE	TRUE	355	0.081863	0.0507046	1.61451	0.106417	0.228797
CMV.neg.eq	Model1	CD38+ T cells	EAA.PCHorvath1	TRUE	TRUE	376	0.0720007	0.0497348	1.44769	0.147703	0.264634
CMV.neg.eq	Model1	CD4/CD8	EAA.PCHorvath2	TRUE	TRUE	371	-0.237259	0.0509418	-4.65746	3.20136e-06	6.88292e-05
CMV.neg.eq	Model1	CD4 Tn/Tm	EAA.PCHorvath2	TRUE	TRUE	371	-0.161045	0.0501334	-3.21234	0.0013166	0.0113228
CMV.neg.eq	Model1	CD8 Tn/Tm	EAA.PCHorvath2	TRUE	TRUE	373	-0.146981	0.0564825	-2.60223	0.00926195	0.049783
CMV.neg.eq	Model1	CD4 TH17/Treg	EAA.PCHorvath2	TRUE	TRUE	339	0.042065	0.0509333	0.825884	0.40887	0.586047
CMV.neg.eq	Model1	CD8 TC17/Treg	EAA.PCHorvath2	TRUE	TRUE	308	-0.0316092	0.057758	-0.54727	0.584193	0.737818
CMV.neg.eq	Model1	Granzyme B+ CD8/CD4	EAA.PCHorvath2	TRUE	TRUE	375	0.0809946	0.0508025	1.5943	0.110869	0.207276
CMV.neg.eq	Model1	CD4+CD27-	EAA.PCHorvath2	TRUE	TRUE	371	0.103031	0.0502059	2.05217	0.0401533	0.107912
CMV.neg.eq	Model1	CD8+CD27-	EAA.PCHorvath2	TRUE	TRUE	373	0.0544729	0.0537515	1.01342	0.310859	0.460929
CMV.neg.eq	Model1	CD4+CD28-CD27-	EAA.PCHorvath2	TRUE	TRUE	371	0.10938	0.0499432	2.19008	0.0285182	0.0929733
CMV.neg.eq	Model1	CD8+CD28-CD27-	EAA.PCHorvath2	TRUE	TRUE	373	0.0952138	0.0520527	1.82918	0.0673725	0.151332
CMV.neg.eq	Model1	TH17	EAA.PCHorvath2	TRUE	TRUE	375	0.0798385	0.049469	1.61391	0.106547	0.207276
CMV.neg.eq	Model1	Tc17	EAA.PCHorvath2	TRUE	TRUE	375	-0.0128322	0.0515809	-0.248778	0.803533	0.892241
CMV.neg.eq	Model1	CD4+CD25+FoxP3+	EAA.PCHorvath2	TRUE	TRUE	377	-0.0313886	0.0510559	-0.614789	0.538694	0.737215
CMV.neg.eq	Model1	CD8+CD25+FoxP3+	EAA.PCHorvath2	TRUE	TRUE	377	-0.0308316	0.0514012	-0.599822	0.548625	0.737215
CMV.neg.eq	Model1	CD4+ TEMRA	EAA.PCHorvath2	TRUE	TRUE	371	0.127347	0.0524681	2.42713	0.0152189	0.0654415
CMV.neg.eq	Model1	CD8+ TEMRA	EAA.PCHorvath2	TRUE	TRUE	373	0.12799	0.0524625	2.43966	0.0147012	0.0654415
CMV.neg.eq	Model1	CD4 Tcm	EAA.PCHorvath2	TRUE	TRUE	371	0.116464	0.0500735	2.32587	0.0200257	0.0782821
CMV.neg.eq	Model1	CD4 Tem	EAA.PCHorvath2	TRUE	TRUE	371	0.176714	0.0497335	3.55321	0.000380557	0.00409099
CMV.neg.eq	Model1	CD4 Teff	EAA.PCHorvath2	TRUE	TRUE	371	0.0960052	0.0505577	1.89892	0.0575745	0.137539
CMV.neg.eq	Model1	CD8 Tcm	EAA.PCHorvath2	TRUE	TRUE	373	0.000741707	0.0511701	0.0144949	0.988435	0.988435
CMV.neg.eq	Model1	CD8 Tem	EAA.PCHorvath2	TRUE	TRUE	373	0.00467802	0.0513691	0.0910668	0.92744	0.952199
CMV.neg.eq	Model1	CD8 Teff	EAA.PCHorvath2	TRUE	TRUE	373	0.0957191	0.0529006	1.80941	0.0703868	0.151332
CMV.neg.eq	Model1	CD3_mem4	EAA.PCHorvath2	TRUE	TRUE	371	0.00457911	0.0521684	0.0877755	0.930055	0.952199
CMV.neg.eq	Model1	CD38+HLADR+ T cells	EAA.PCHorvath2	TRUE	TRUE	376	0.110215	0.0515256	2.13904	0.0324325	0.0929733
CMV.neg.eq	Model1	HLA-DR+ T cells	EAA.PCHorvath2	TRUE	TRUE	376	0.0799982	0.0510995	1.56554	0.117457	0.210443
CMV.neg.eq	Model1	CD4	EAA.PCHorvath2	TRUE	TRUE	371	-0.273468	0.0495508	-5.51894	3.41042e-08	1.46648e-06
CMV.neg.eq	Model1	CD4 Tn	EAA.PCHorvath2	TRUE	TRUE	371	-0.155198	0.0503899	-3.07993	0.00207046	0.0148383
CMV.neg.eq	Model1	CD4+CD25+	EAA.PCHorvath2	TRUE	TRUE	377	-0.00877199	0.0484915	-0.180897	0.856448	0.920682
CMV.neg.eq	Model1	TH1	EAA.PCHorvath2	TRUE	TRUE	375	0.105814	0.0493188	2.14551	0.0319118	0.0929733
CMV.neg.eq	Model1	Granzyme B+ CD4	EAA.PCHorvath2	TRUE	TRUE	375	0.0639711	0.0512473	1.24828	0.211928	0.337515
CMV.neg.eq	Model1	CD8	EAA.PCHorvath2	TRUE	TRUE	373	0.20465	0.0514322	3.97902	6.91998e-05	0.000991863
CMV.neg.eq	Model1	CD8 Tn	EAA.PCHorvath2	TRUE	TRUE	373	-0.13194	0.0575438	-2.29285	0.0218565	0.0783191
CMV.neg.eq	Model1	CD8+CD25+	EAA.PCHorvath2	TRUE	TRUE	377	-0.0119104	0.0493381	-0.241404	0.809242	0.892241
CMV.neg.eq	Model1	Tc1	EAA.PCHorvath2	TRUE	TRUE	375	0.027086	0.0508394	0.532776	0.594189	0.737818
CMV.neg.eq	Model1	Granzyme B+ CD8	EAA.PCHorvath2	TRUE	TRUE	375	0.0766151	0.0528472	1.44975	0.147129	0.253062
CMV.neg.eq	Model1	B cells	EAA.PCHorvath2	TRUE	TRUE	366	0.0179258	0.0513642	0.348994	0.727094	0.868473
CMV.neg.eq	Model1	NK cells	EAA.PCHorvath2	TRUE	TRUE	376	0.0146491	0.0516837	0.283437	0.776842	0.892241
CMV.neg.eq	Model1	CM	EAA.PCHorvath2	TRUE	TRUE	355	0.059873	0.0513728	1.16546	0.243832	0.374457
CMV.neg.eq	Model1	IM	EAA.PCHorvath2	TRUE	TRUE	355	-0.0270099	0.0515839	-0.52361	0.60055	0.737818
CMV.neg.eq	Model1	NCM	EAA.PCHorvath2	TRUE	TRUE	355	-0.0865125	0.0516466	-1.67509	0.0939172	0.192307
CMV.neg.eq	Model1	gd T cells	EAA.PCHorvath2	TRUE	TRUE	376	0.144675	0.0497874	2.90586	0.0036625	0.0224982
CMV.neg.eq	Model1	CD14 total	EAA.PCHorvath2	TRUE	TRUE	355	0.0719243	0.0517233	1.39056	0.164359	0.271824
CMV.neg.eq	Model1	CD38+ T cells	EAA.PCHorvath2	TRUE	TRUE	376	0.0990718	0.0502277	1.97245	0.0485579	0.122823
CMV.neg.eq	Model1	CD4/CD8	EAA.PCHannum	TRUE	TRUE	371	-0.160797	0.0499035	-3.22216	0.0012723	0.00781554
CMV.neg.eq	Model1	CD4 Tn/Tm	EAA.PCHannum	TRUE	TRUE	371	-0.177795	0.0481486	-3.69264	0.00022194	0.00238586
CMV.neg.eq	Model1	CD8 Tn/Tm	EAA.PCHannum	TRUE	TRUE	373	-0.206921	0.0539527	-3.83523	0.000125448	0.00179809
CMV.neg.eq	Model1	CD4 TH17/Treg	EAA.PCHannum	TRUE	TRUE	339	0.0267763	0.0499838	0.5357	0.592166	0.688193
CMV.neg.eq	Model1	CD8 TC17/Treg	EAA.PCHannum	TRUE	TRUE	308	0.0397683	0.0549756	0.723381	0.469446	0.615593
CMV.neg.eq	Model1	Granzyme B+ CD8/CD4	EAA.PCHannum	TRUE	TRUE	375	0.0501179	0.0493101	1.01638	0.309447	0.434723
CMV.neg.eq	Model1	CD4+CD27-	EAA.PCHannum	TRUE	TRUE	371	0.0960494	0.0484986	1.98046	0.0476524	0.0988953
CMV.neg.eq	Model1	CD8+CD27-	EAA.PCHannum	TRUE	TRUE	373	0.0714794	0.0518347	1.37899	0.167899	0.288786
CMV.neg.eq	Model1	CD4+CD28-CD27-	EAA.PCHannum	TRUE	TRUE	371	0.0943004	0.048283	1.95308	0.0508105	0.0988953
CMV.neg.eq	Model1	CD8+CD28-CD27-	EAA.PCHannum	TRUE	TRUE	373	0.118252	0.0500578	2.36231	0.0181614	0.0488088
CMV.neg.eq	Model1	TH17	EAA.PCHannum	TRUE	TRUE	375	0.102179	0.048171	2.12118	0.0339064	0.0831371
CMV.neg.eq	Model1	Tc17	EAA.PCHannum	TRUE	TRUE	375	0.0677455	0.050013	1.35456	0.175558	0.290347
CMV.neg.eq	Model1	CD4+CD25+FoxP3+	EAA.PCHannum	TRUE	TRUE	377	0.00282816	0.0496905	0.0569154	0.954613	0.954613
CMV.neg.eq	Model1	CD8+CD25+FoxP3+	EAA.PCHannum	TRUE	TRUE	377	-0.034886	0.0501604	-0.69549	0.486748	0.615593
CMV.neg.eq	Model1	CD4+ TEMRA	EAA.PCHannum	TRUE	TRUE	371	0.137896	0.0504638	2.73256	0.00628439	0.0193021
CMV.neg.eq	Model1	CD8+ TEMRA	EAA.PCHannum	TRUE	TRUE	373	0.151006	0.0502616	3.0044	0.00266109	0.0111418
CMV.neg.eq	Model1	CD4 Tcm	EAA.PCHannum	TRUE	TRUE	371	0.138607	0.0481616	2.87796	0.0040026	0.0143426
CMV.neg.eq	Model1	CD4 Tem	EAA.PCHannum	TRUE	TRUE	371	0.194351	0.0477691	4.06856	4.73047e-05	0.00133266
CMV.neg.eq	Model1	CD4 Teff	EAA.PCHannum	TRUE	TRUE	371	0.151496	0.0485202	3.12233	0.00179423	0.00857243
CMV.neg.eq	Model1	CD8 Tcm	EAA.PCHannum	TRUE	TRUE	373	0.0297393	0.0493971	0.602045	0.547144	0.671472
CMV.neg.eq	Model1	CD8 Tem	EAA.PCHannum	TRUE	TRUE	373	0.0499186	0.0495174	1.0081	0.313405	0.434723
CMV.neg.eq	Model1	CD8 Teff	EAA.PCHannum	TRUE	TRUE	373	0.151064	0.0506341	2.98345	0.00285023	0.0111418
CMV.neg.eq	Model1	CD3_mem4	EAA.PCHannum	TRUE	TRUE	371	-0.0093608	0.0501996	-0.186472	0.852075	0.872362
CMV.neg.eq	Model1	CD38+HLADR+ T cells	EAA.PCHannum	TRUE	TRUE	376	0.0967002	0.0499547	1.93576	0.0528975	0.0988953
CMV.neg.eq	Model1	HLA-DR+ T cells	EAA.PCHannum	TRUE	TRUE	376	0.0514854	0.0495599	1.03885	0.298874	0.434723
CMV.neg.eq	Model1	CD4	EAA.PCHannum	TRUE	TRUE	371	-0.195834	0.0488958	-4.00513	6.19841e-05	0.00133266
CMV.neg.eq	Model1	CD4 Tn	EAA.PCHannum	TRUE	TRUE	371	-0.16564	0.0484326	-3.42001	0.000626181	0.00448763
CMV.neg.eq	Model1	CD4+CD25+	EAA.PCHannum	TRUE	TRUE	377	-0.0240232	0.0473996	-0.506823	0.612279	0.692842
CMV.neg.eq	Model1	TH1	EAA.PCHannum	TRUE	TRUE	375	0.168181	0.0473963	3.54839	0.000387591	0.00333328
CMV.neg.eq	Model1	Granzyme B+ CD4	EAA.PCHannum	TRUE	TRUE	375	0.0655419	0.0496051	1.32127	0.18641	0.296875
CMV.neg.eq	Model1	CD8	EAA.PCHannum	TRUE	TRUE	373	0.133317	0.0502088	2.65524	0.00792514	0.0227187
CMV.neg.eq	Model1	CD8 Tn	EAA.PCHannum	TRUE	TRUE	373	-0.175189	0.0553024	-3.16784	0.00153577	0.00825474
CMV.neg.eq	Model1	CD8+CD25+	EAA.PCHannum	TRUE	TRUE	377	-0.0584629	0.0479926	-1.21816	0.223161	0.342712
CMV.neg.eq	Model1	Tc1	EAA.PCHannum	TRUE	TRUE	375	0.0972663	0.0491961	1.97711	0.0480287	0.0988953
CMV.neg.eq	Model1	Granzyme B+ CD8	EAA.PCHannum	TRUE	TRUE	375	0.0771174	0.0511074	1.50893	0.131317	0.235277
CMV.neg.eq	Model1	B cells	EAA.PCHannum	TRUE	TRUE	366	0.0161262	0.0496465	0.324821	0.745317	0.821759
CMV.neg.eq	Model1	NK cells	EAA.PCHannum	TRUE	TRUE	376	-0.0116831	0.0500093	-0.233618	0.815281	0.855051
CMV.neg.eq	Model1	CM	EAA.PCHannum	TRUE	TRUE	355	0.0351247	0.0499614	0.703036	0.482033	0.615593
CMV.neg.eq	Model1	IM	EAA.PCHannum	TRUE	TRUE	355	0.0118541	0.0500987	0.236615	0.812956	0.855051
CMV.neg.eq	Model1	NCM	EAA.PCHannum	TRUE	TRUE	355	-0.105675	0.0500671	-2.11066	0.0348016	0.0831371
CMV.neg.eq	Model1	gd T cells	EAA.PCHannum	TRUE	TRUE	376	0.137313	0.0482072	2.8484	0.00439403	0.0145341
CMV.neg.eq	Model1	CD14 total	EAA.PCHannum	TRUE	TRUE	355	0.0291947	0.0503676	0.579633	0.562162	0.671472
CMV.neg.eq	Model1	CD38+ T cells	EAA.PCHannum	TRUE	TRUE	376	0.095688	0.0487165	1.96418	0.0495092	0.0988953
CMV.neg.eq	Model1	CD4/CD8	EAA.PCGrimAge	TRUE	TRUE	371	-0.0618979	0.0484841	-1.27666	0.201721	0.436756
CMV.neg.eq	Model1	CD4 Tn/Tm	EAA.PCGrimAge	TRUE	TRUE	371	-0.10234	0.0467576	-2.18874	0.0286159	0.246097
CMV.neg.eq	Model1	CD8 Tn/Tm	EAA.PCGrimAge	TRUE	TRUE	373	-0.154576	0.0521644	-2.96324	0.00304422	0.0745481
CMV.neg.eq	Model1	CD4 TH17/Treg	EAA.PCGrimAge	TRUE	TRUE	339	-0.0603731	0.0474389	-1.27265	0.203142	0.436756
CMV.neg.eq	Model1	CD8 TC17/Treg	EAA.PCGrimAge	TRUE	TRUE	308	-0.0147283	0.0535584	-0.274994	0.783321	0.899558
CMV.neg.eq	Model1	Granzyme B+ CD8/CD4	EAA.PCGrimAge	TRUE	TRUE	375	0.020964	0.0473462	0.442781	0.657924	0.808307
CMV.neg.eq	Model1	CD4+CD27-	EAA.PCGrimAge	TRUE	TRUE	371	0.0747142	0.0465605	1.60467	0.108567	0.326266
CMV.neg.eq	Model1	CD8+CD27-	EAA.PCGrimAge	TRUE	TRUE	373	0.0802512	0.0496682	1.61575	0.106149	0.326266
CMV.neg.eq	Model1	CD4+CD28-CD27-	EAA.PCGrimAge	TRUE	TRUE	371	0.0733965	0.0464158	1.58128	0.113814	0.326266
CMV.neg.eq	Model1	CD8+CD28-CD27-	EAA.PCGrimAge	TRUE	TRUE	373	0.0597196	0.0483214	1.23588	0.216502	0.441183
CMV.neg.eq	Model1	TH17	EAA.PCGrimAge	TRUE	TRUE	375	-0.0071312	0.0460922	-0.154716	0.877045	0.942824
CMV.neg.eq	Model1	Tc17	EAA.PCGrimAge	TRUE	TRUE	375	0.0282417	0.0479008	0.589586	0.555468	0.723792
CMV.neg.eq	Model1	CD4+CD25+FoxP3+	EAA.PCGrimAge	TRUE	TRUE	377	0.0963951	0.0471501	2.04443	0.0409109	0.25131
CMV.neg.eq	Model1	CD8+CD25+FoxP3+	EAA.PCGrimAge	TRUE	TRUE	377	0.0553044	0.0476379	1.16093	0.245669	0.459294
CMV.neg.eq	Model1	CD4+ TEMRA	EAA.PCGrimAge	TRUE	TRUE	371	0.064396	0.0487766	1.32022	0.186761	0.436756
CMV.neg.eq	Model1	CD8+ TEMRA	EAA.PCGrimAge	TRUE	TRUE	373	0.0796685	0.0487985	1.6326	0.102553	0.326266
CMV.neg.eq	Model1	CD4 Tcm	EAA.PCGrimAge	TRUE	TRUE	371	0.0955692	0.0464639	2.05685	0.0397008	0.25131
CMV.neg.eq	Model1	CD4 Tem	EAA.PCGrimAge	TRUE	TRUE	371	0.0419443	0.0467988	0.896268	0.37011	0.533638
CMV.neg.eq	Model1	CD4 Teff	EAA.PCGrimAge	TRUE	TRUE	371	-0.00902781	0.0470498	-0.191878	0.847838	0.934796
CMV.neg.eq	Model1	CD8 Tcm	EAA.PCGrimAge	TRUE	TRUE	373	0.0936583	0.0471369	1.98694	0.0469286	0.252241
CMV.neg.eq	Model1	CD8 Tem	EAA.PCGrimAge	TRUE	TRUE	373	0.0491393	0.0475028	1.03445	0.300925	0.474551
CMV.neg.eq	Model1	CD8 Teff	EAA.PCGrimAge	TRUE	TRUE	373	0.0545131	0.0491228	1.10973	0.267115	0.474551
CMV.neg.eq	Model1	CD3_mem4	EAA.PCGrimAge	TRUE	TRUE	371	0.0492753	0.0482998	1.0202	0.307635	0.474551
CMV.neg.eq	Model1	CD38+HLADR+ T cells	EAA.PCGrimAge	TRUE	TRUE	376	-0.0138349	0.0481633	-0.28725	0.773921	0.899558
CMV.neg.eq	Model1	HLA-DR+ T cells	EAA.PCGrimAge	TRUE	TRUE	376	0.000586869	0.0476444	0.0123177	0.990172	0.990172
CMV.neg.eq	Model1	CD4	EAA.PCGrimAge	TRUE	TRUE	371	-0.057779	0.0476939	-1.21145	0.225722	0.441183
CMV.neg.eq	Model1	CD4 Tn	EAA.PCGrimAge	TRUE	TRUE	371	-0.108213	0.0469174	-2.30645	0.0210854	0.246097
CMV.neg.eq	Model1	CD4+CD25+	EAA.PCGrimAge	TRUE	TRUE	377	0.0741121	0.0448405	1.65279	0.0983726	0.326266
CMV.neg.eq	Model1	TH1	EAA.PCGrimAge	TRUE	TRUE	375	0.0330217	0.0459622	0.718454	0.472478	0.634892
CMV.neg.eq	Model1	Granzyme B+ CD4	EAA.PCGrimAge	TRUE	TRUE	375	-0.00308026	0.0477098	-0.0645625	0.948522	0.990172
CMV.neg.eq	Model1	CD8	EAA.PCGrimAge	TRUE	TRUE	373	0.051893	0.0485561	1.06872	0.285195	0.474551
CMV.neg.eq	Model1	CD8 Tn	EAA.PCGrimAge	TRUE	TRUE	373	-0.155079	0.0530555	-2.92295	0.00346736	0.0745481
CMV.neg.eq	Model1	CD8+CD25+	EAA.PCGrimAge	TRUE	TRUE	377	0.06943	0.0456549	1.52076	0.128321	0.344862
CMV.neg.eq	Model1	Tc1	EAA.PCGrimAge	TRUE	TRUE	375	-0.0421055	0.0471949	-0.892162	0.372306	0.533638
CMV.neg.eq	Model1	Granzyme B+ CD8	EAA.PCGrimAge	TRUE	TRUE	375	-0.0218326	0.0492238	-0.443539	0.657376	0.808307
CMV.neg.eq	Model1	B cells	EAA.PCGrimAge	TRUE	TRUE	366	-0.106506	0.0469318	-2.26938	0.0232455	0.246097
CMV.neg.eq	Model1	NK cells	EAA.PCGrimAge	TRUE	TRUE	376	-0.0636008	0.0479281	-1.327	0.184508	0.436756
CMV.neg.eq	Model1	CM	EAA.PCGrimAge	TRUE	TRUE	355	0.0487073	0.0478789	1.0173	0.30901	0.474551
CMV.neg.eq	Model1	IM	EAA.PCGrimAge	TRUE	TRUE	355	-0.0124915	0.0480669	-0.259878	0.794958	0.899558
CMV.neg.eq	Model1	NCM	EAA.PCGrimAge	TRUE	TRUE	355	-0.0784029	0.0481227	-1.62923	0.103264	0.326266
CMV.neg.eq	Model1	gd T cells	EAA.PCGrimAge	TRUE	TRUE	376	0.0375789	0.0467318	0.804139	0.421317	0.584407
CMV.neg.eq	Model1	CD14 total	EAA.PCGrimAge	TRUE	TRUE	355	0.0797245	0.0481296	1.65646	0.0976295	0.326266
CMV.neg.eq	Model1	CD38+ T cells	EAA.PCGrimAge	TRUE	TRUE	376	-0.00079661	0.0469151	-0.0169798	0.986453	0.990172
CMV.neg.eq	Model1	CD4/CD8	EAA.PCPhenoAge	TRUE	TRUE	371	-0.160129	0.0517807	-3.09245	0.00198511	0.01067
CMV.neg.eq	Model1	CD4 Tn/Tm	EAA.PCPhenoAge	TRUE	TRUE	371	-0.217935	0.0495752	-4.39606	1.10235e-05	0.000474011
CMV.neg.eq	Model1	CD8 Tn/Tm	EAA.PCPhenoAge	TRUE	TRUE	373	-0.187974	0.0562072	-3.34431	0.000824879	0.00506712
CMV.neg.eq	Model1	CD4 TH17/Treg	EAA.PCPhenoAge	TRUE	TRUE	339	-0.0386717	0.0523485	-0.738735	0.460068	0.573985
CMV.neg.eq	Model1	CD8 TC17/Treg	EAA.PCPhenoAge	TRUE	TRUE	308	0.0463559	0.0575225	0.805874	0.420315	0.553479
CMV.neg.eq	Model1	Granzyme B+ CD8/CD4	EAA.PCPhenoAge	TRUE	TRUE	375	-0.00643093	0.0515015	-0.124869	0.900627	0.94456
CMV.neg.eq	Model1	CD4+CD27-	EAA.PCPhenoAge	TRUE	TRUE	371	0.125874	0.0502258	2.50616	0.0122052	0.0477111
CMV.neg.eq	Model1	CD8+CD27-	EAA.PCPhenoAge	TRUE	TRUE	373	0.0631293	0.0538246	1.17287	0.240848	0.345215
CMV.neg.eq	Model1	CD4+CD28-CD27-	EAA.PCPhenoAge	TRUE	TRUE	371	0.0912507	0.0501791	1.8185	0.0689879	0.176933
CMV.neg.eq	Model1	CD8+CD28-CD27-	EAA.PCPhenoAge	TRUE	TRUE	373	0.0696463	0.0521822	1.33468	0.181982	0.300971
CMV.neg.eq	Model1	TH17	EAA.PCPhenoAge	TRUE	TRUE	375	0.0857524	0.0503761	1.70224	0.0887096	0.200764
CMV.neg.eq	Model1	Tc17	EAA.PCPhenoAge	TRUE	TRUE	375	0.0940773	0.0521113	1.80531	0.0710257	0.176933
CMV.neg.eq	Model1	CD4+CD25+FoxP3+	EAA.PCPhenoAge	TRUE	TRUE	377	0.0737561	0.0516929	1.42681	0.153633	0.264249
CMV.neg.eq	Model1	CD8+CD25+FoxP3+	EAA.PCPhenoAge	TRUE	TRUE	377	-0.0175707	0.052459	-0.334941	0.73767	0.813328
CMV.neg.eq	Model1	CD4+ TEMRA	EAA.PCPhenoAge	TRUE	TRUE	371	0.0939754	0.0526115	1.78621	0.0740648	0.176933
CMV.neg.eq	Model1	CD8+ TEMRA	EAA.PCPhenoAge	TRUE	TRUE	373	0.0809922	0.0525525	1.54117	0.123276	0.238533
CMV.neg.eq	Model1	CD4 Tcm	EAA.PCPhenoAge	TRUE	TRUE	371	0.193144	0.0494986	3.90201	9.5396e-05	0.00136734
CMV.neg.eq	Model1	CD4 Tem	EAA.PCPhenoAge	TRUE	TRUE	371	0.17306	0.0498393	3.47236	0.000515908	0.00469868
CMV.neg.eq	Model1	CD4 Teff	EAA.PCPhenoAge	TRUE	TRUE	371	0.0747651	0.0509219	1.46823	0.142042	0.254491
CMV.neg.eq	Model1	CD8 Tcm	EAA.PCPhenoAge	TRUE	TRUE	373	0.0950923	0.0510586	1.86241	0.0625446	0.176933
CMV.neg.eq	Model1	CD8 Tem	EAA.PCPhenoAge	TRUE	TRUE	373	0.0373849	0.0514202	0.727047	0.467197	0.573985
CMV.neg.eq	Model1	CD8 Teff	EAA.PCPhenoAge	TRUE	TRUE	373	0.107179	0.0528372	2.02847	0.042512	0.152335
CMV.neg.eq	Model1	CD3_mem4	EAA.PCPhenoAge	TRUE	TRUE	371	-0.0414865	0.0519761	-0.798185	0.424763	0.553479
CMV.neg.eq	Model1	CD38+HLADR+ T cells	EAA.PCPhenoAge	TRUE	TRUE	376	0.0838592	0.0521259	1.60878	0.107664	0.231478
CMV.neg.eq	Model1	HLA-DR+ T cells	EAA.PCPhenoAge	TRUE	TRUE	376	0.0646154	0.0515994	1.25225	0.210478	0.312088
CMV.neg.eq	Model1	CD4	EAA.PCPhenoAge	TRUE	TRUE	371	-0.17359	0.0509437	-3.40749	0.000655629	0.00469868
CMV.neg.eq	Model1	CD4 Tn	EAA.PCPhenoAge	TRUE	TRUE	371	-0.199709	0.049963	-3.99713	6.41147e-05	0.00136734
CMV.neg.eq	Model1	CD4+CD25+	EAA.PCPhenoAge	TRUE	TRUE	377	-0.00139716	0.0495315	-0.0282074	0.977497	0.977497
CMV.neg.eq	Model1	TH1	EAA.PCPhenoAge	TRUE	TRUE	375	0.169314	0.0494917	3.42107	0.000623758	0.00469868
CMV.neg.eq	Model1	Granzyme B+ CD4	EAA.PCPhenoAge	TRUE	TRUE	375	0.0662399	0.0517343	1.28039	0.200409	0.309662
CMV.neg.eq	Model1	CD8	EAA.PCPhenoAge	TRUE	TRUE	373	0.13516	0.0521004	2.59422	0.00948069	0.040767
CMV.neg.eq	Model1	CD8 Tn	EAA.PCPhenoAge	TRUE	TRUE	373	-0.164337	0.0575327	-2.8564	0.00428469	0.0204713
CMV.neg.eq	Model1	CD8+CD25+	EAA.PCPhenoAge	TRUE	TRUE	377	-0.0302163	0.0501505	-0.602513	0.546832	0.653161
CMV.neg.eq	Model1	Tc1	EAA.PCPhenoAge	TRUE	TRUE	375	0.0516067	0.0515518	1.00107	0.316795	0.439425
CMV.neg.eq	Model1	Granzyme B+ CD8	EAA.PCPhenoAge	TRUE	TRUE	375	-0.00831872	0.0534371	-0.155673	0.876291	0.942012
CMV.neg.eq	Model1	B cells	EAA.PCPhenoAge	TRUE	TRUE	366	-0.0793962	0.0512755	-1.54842	0.121521	0.238533
CMV.neg.eq	Model1	NK cells	EAA.PCPhenoAge	TRUE	TRUE	376	0.0230276	0.0520809	0.442151	0.65838	0.745009
CMV.neg.eq	Model1	CM	EAA.PCPhenoAge	TRUE	TRUE	355	0.0661718	0.0518226	1.27689	0.201641	0.309662
CMV.neg.eq	Model1	IM	EAA.PCPhenoAge	TRUE	TRUE	355	-0.0290114	0.0519787	-0.55814	0.576749	0.670276
CMV.neg.eq	Model1	NCM	EAA.PCPhenoAge	TRUE	TRUE	355	-0.0988329	0.0520441	-1.89902	0.0575616	0.176796
CMV.neg.eq	Model1	gd T cells	EAA.PCPhenoAge	TRUE	TRUE	376	0.0961928	0.0505166	1.90418	0.0568866	0.176796
CMV.neg.eq	Model1	CD14 total	EAA.PCPhenoAge	TRUE	TRUE	355	0.00418287	0.0523243	0.0799412	0.936284	0.958576
CMV.neg.eq	Model1	CD38+ T cells	EAA.PCPhenoAge	TRUE	TRUE	376	0.0775112	0.0508709	1.52369	0.127587	0.238533
CMV.neg.eq	Model1	CD4/CD8	PoA.DunedinPACE	TRUE	TRUE	371	0.0143469	0.0491126	0.292122	0.770193	0.983867
CMV.neg.eq	Model1	CD4 Tn/Tm	PoA.DunedinPACE	TRUE	TRUE	371	-0.097243	0.0473009	-2.05584	0.0397982	0.427831
CMV.neg.eq	Model1	CD8 Tn/Tm	PoA.DunedinPACE	TRUE	TRUE	373	-0.0245385	0.0533699	-0.459782	0.645673	0.983867
CMV.neg.eq	Model1	CD4 TH17/Treg	PoA.DunedinPACE	TRUE	TRUE	339	-0.0534722	0.0489309	-1.09281	0.274476	0.983867
CMV.neg.eq	Model1	CD8 TC17/Treg	PoA.DunedinPACE	TRUE	TRUE	308	0.0410133	0.0541295	0.757689	0.448637	0.983867
CMV.neg.eq	Model1	Granzyme B+ CD8/CD4	PoA.DunedinPACE	TRUE	TRUE	375	-0.0458465	0.0480382	-0.954376	0.339893	0.983867
CMV.neg.eq	Model1	CD4+CD27-	PoA.DunedinPACE	TRUE	TRUE	371	0.0859389	0.0470247	1.82753	0.0676205	0.581536
CMV.neg.eq	Model1	CD8+CD27-	PoA.DunedinPACE	TRUE	TRUE	373	0.0153719	0.0504119	0.304927	0.760422	0.983867
CMV.neg.eq	Model1	CD4+CD28-CD27-	PoA.DunedinPACE	TRUE	TRUE	371	0.0552964	0.0469933	1.17669	0.23932	0.983867
CMV.neg.eq	Model1	CD8+CD28-CD27-	PoA.DunedinPACE	TRUE	TRUE	373	-0.0117162	0.0489763	-0.239223	0.810933	0.983867
CMV.neg.eq	Model1	TH17	PoA.DunedinPACE	TRUE	TRUE	375	-0.0132925	0.0468089	-0.283974	0.776431	0.983867
CMV.neg.eq	Model1	Tc17	PoA.DunedinPACE	TRUE	TRUE	375	0.075386	0.0485143	1.55389	0.12021	0.738432
CMV.neg.eq	Model1	CD4+CD25+FoxP3+	PoA.DunedinPACE	TRUE	TRUE	377	0.0749565	0.0479648	1.56274	0.118114	0.738432
CMV.neg.eq	Model1	CD8+CD25+FoxP3+	PoA.DunedinPACE	TRUE	TRUE	377	0.0321272	0.0484103	0.663644	0.506918	0.983867
CMV.neg.eq	Model1	CD4+ TEMRA	PoA.DunedinPACE	TRUE	TRUE	371	0.0342035	0.0493902	0.692515	0.488614	0.983867
CMV.neg.eq	Model1	CD8+ TEMRA	PoA.DunedinPACE	TRUE	TRUE	373	-0.0152159	0.0495316	-0.307196	0.758694	0.983867
CMV.neg.eq	Model1	CD4 Tcm	PoA.DunedinPACE	TRUE	TRUE	371	0.10348	0.0469289	2.20503	0.0274518	0.427831
CMV.neg.eq	Model1	CD4 Tem	PoA.DunedinPACE	TRUE	TRUE	371	0.00766755	0.0473573	0.161909	0.871378	0.983867
CMV.neg.eq	Model1	CD4 Teff	PoA.DunedinPACE	TRUE	TRUE	371	-0.0432234	0.0475119	-0.909738	0.362961	0.983867
CMV.neg.eq	Model1	CD8 Tcm	PoA.DunedinPACE	TRUE	TRUE	373	0.117526	0.0475455	2.47187	0.0134408	0.427831
CMV.neg.eq	Model1	CD8 Tem	PoA.DunedinPACE	TRUE	TRUE	373	-0.00541099	0.0481206	-0.112447	0.910469	0.983867
CMV.neg.eq	Model1	CD8 Teff	PoA.DunedinPACE	TRUE	TRUE	373	-0.0238252	0.0497574	-0.478827	0.632062	0.983867
CMV.neg.eq	Model1	CD3_mem4	PoA.DunedinPACE	TRUE	TRUE	371	0.00515422	0.0488912	0.105422	0.916041	0.983867
CMV.neg.eq	Model1	CD38+HLADR+ T cells	PoA.DunedinPACE	TRUE	TRUE	376	0.0147364	0.0488853	0.301449	0.763072	0.983867
CMV.neg.eq	Model1	HLA-DR+ T cells	PoA.DunedinPACE	TRUE	TRUE	376	0.048571	0.0482939	1.00574	0.314542	0.983867
CMV.neg.eq	Model1	CD4	PoA.DunedinPACE	TRUE	TRUE	371	0.0299087	0.0482836	0.619438	0.535628	0.983867
CMV.neg.eq	Model1	CD4 Tn	PoA.DunedinPACE	TRUE	TRUE	371	-0.101528	0.0474743	-2.13859	0.0324687	0.427831
CMV.neg.eq	Model1	CD4+CD25+	PoA.DunedinPACE	TRUE	TRUE	377	0.0147394	0.0456721	0.322722	0.746906	0.983867
CMV.neg.eq	Model1	TH1	PoA.DunedinPACE	TRUE	TRUE	375	0.0382283	0.0466699	0.819121	0.412717	0.983867
CMV.neg.eq	Model1	Granzyme B+ CD4	PoA.DunedinPACE	TRUE	TRUE	375	-0.0126659	0.0484488	-0.261429	0.793761	0.983867
CMV.neg.eq	Model1	CD8	PoA.DunedinPACE	TRUE	TRUE	373	-0.0245904	0.0491763	-0.500046	0.617043	0.983867
CMV.neg.eq	Model1	CD8 Tn	PoA.DunedinPACE	TRUE	TRUE	373	-0.0358464	0.0542489	-0.660776	0.508756	0.983867
CMV.neg.eq	Model1	CD8+CD25+	PoA.DunedinPACE	TRUE	TRUE	377	-0.00197761	0.0464809	-0.0425469	0.966063	0.983867
CMV.neg.eq	Model1	Tc1	PoA.DunedinPACE	TRUE	TRUE	375	-0.0299814	0.0479574	-0.625166	0.531862	0.983867
CMV.neg.eq	Model1	Granzyme B+ CD8	PoA.DunedinPACE	TRUE	TRUE	375	-0.0564595	0.0499183	-1.13104	0.258039	0.983867
CMV.neg.eq	Model1	B cells	PoA.DunedinPACE	TRUE	TRUE	366	-0.0502241	0.0482101	-1.04178	0.297516	0.983867
CMV.neg.eq	Model1	NK cells	PoA.DunedinPACE	TRUE	TRUE	376	-0.0161932	0.0487531	-0.332146	0.739779	0.983867
CMV.neg.eq	Model1	CM	PoA.DunedinPACE	TRUE	TRUE	355	0.00737237	0.0480949	0.153288	0.878171	0.983867
CMV.neg.eq	Model1	IM	PoA.DunedinPACE	TRUE	TRUE	355	-0.00369192	0.0482197	-0.0765647	0.93897	0.983867
CMV.neg.eq	Model1	NCM	PoA.DunedinPACE	TRUE	TRUE	355	-0.00441499	0.04845	-0.0911247	0.927394	0.983867
CMV.neg.eq	Model1	gd T cells	PoA.DunedinPACE	TRUE	TRUE	376	0.0351516	0.0474388	0.74099	0.458699	0.983867
CMV.neg.eq	Model1	CD14 total	PoA.DunedinPACE	TRUE	TRUE	355	0.0700001	0.0483201	1.44867	0.147429	0.792429
CMV.neg.eq	Model1	CD38+ T cells	PoA.DunedinPACE	TRUE	TRUE	376	0.000962932	0.0476192	0.0202215	0.983867	0.983867
All	Model2	CD4/CD8	EAA.PCHorvath1	TRUE	TRUE	729	-0.186955	0.0384775	-4.85882	1.18088e-06	2.5389e-05
All	Model2	CD4 Tn/Tm	EAA.PCHorvath1	TRUE	TRUE	729	-0.143542	0.0371054	-3.86848	0.000109515	0.000428104
All	Model2	CD8 Tn/Tm	EAA.PCHorvath1	TRUE	TRUE	733	-0.206741	0.0434665	-4.75633	1.97143e-06	2.82572e-05
All	Model2	CD4 TH17/Treg	EAA.PCHorvath1	TRUE	TRUE	676	0.0198072	0.0365962	0.541237	0.588344	0.744083
All	Model2	CD8 TC17/Treg	EAA.PCHorvath1	TRUE	TRUE	617	-0.000931476	0.0387443	-0.0240416	0.980819	0.980819
All	Model2	Granzyme B+ CD8/CD4	EAA.PCHorvath1	TRUE	TRUE	735	-0.015361	0.0372486	-0.412392	0.680052	0.790331
All	Model2	CD4+CD27-	EAA.PCHorvath1	TRUE	TRUE	729	0.120934	0.0387057	3.12446	0.00178129	0.00403135
All	Model2	CD8+CD27-	EAA.PCHorvath1	TRUE	TRUE	733	0.159709	0.0425702	3.75167	0.000175658	0.000581024
All	Model2	CD4+CD28-CD27-	EAA.PCHorvath1	TRUE	TRUE	729	0.171941	0.0421117	4.08298	4.44625e-05	0.000191189
All	Model2	CD8+CD28-CD27-	EAA.PCHorvath1	TRUE	TRUE	733	0.189988	0.0435944	4.35807	1.31216e-05	0.000122186
All	Model2	TH17	EAA.PCHorvath1	TRUE	TRUE	735	0.0318609	0.0350668	0.908578	0.363573	0.533373
All	Model2	Tc17	EAA.PCHorvath1	TRUE	TRUE	735	-0.0116967	0.0357766	-0.326938	0.743714	0.819993
All	Model2	CD4+CD25+FoxP3+	EAA.PCHorvath1	TRUE	TRUE	739	0.0151939	0.035507	0.427914	0.668714	0.790331
All	Model2	CD8+CD25+FoxP3+	EAA.PCHorvath1	TRUE	TRUE	739	-0.00699688	0.0367298	-0.190496	0.84892	0.912589
All	Model2	CD4+ TEMRA	EAA.PCHorvath1	TRUE	TRUE	729	0.174845	0.0415578	4.20727	2.58473e-05	0.000138929
All	Model2	CD8+ TEMRA	EAA.PCHorvath1	TRUE	TRUE	733	0.149489	0.0409365	3.65174	0.000260473	0.000800024
All	Model2	CD4 Tcm	EAA.PCHorvath1	TRUE	TRUE	729	0.0500145	0.0356505	1.40291	0.160643	0.246702
All	Model2	CD4 Tem	EAA.PCHorvath1	TRUE	TRUE	729	0.159045	0.0374785	4.24363	2.19931e-05	0.000135101
All	Model2	CD4 Teff	EAA.PCHorvath1	TRUE	TRUE	729	0.162602	0.0394498	4.12175	3.76005e-05	0.000179647
All	Model2	CD8 Tcm	EAA.PCHorvath1	TRUE	TRUE	733	-0.0678994	0.036835	-1.84334	0.0652794	0.116322
All	Model2	CD8 Tem	EAA.PCHorvath1	TRUE	TRUE	733	0.0284123	0.0362392	0.78402	0.433028	0.581882
All	Model2	CD8 Teff	EAA.PCHorvath1	TRUE	TRUE	733	0.146962	0.0409052	3.59275	0.000327212	0.000879383
All	Model2	CD3_mem4	EAA.PCHorvath1	TRUE	TRUE	729	0.070395	0.0366167	1.92248	0.0545454	0.101976
All	Model2	CD38+HLADR+ T cells	EAA.PCHorvath1	TRUE	TRUE	738	0.0157253	0.0354034	0.444176	0.656915	0.790331
All	Model2	HLA-DR+ T cells	EAA.PCHorvath1	TRUE	TRUE	738	0.0202158	0.0353766	0.571445	0.567698	0.739728
All	Model2	CD4	EAA.PCHorvath1	TRUE	TRUE	729	-0.206027	0.0373063	-5.52257	3.3407e-08	1.4365e-06
All	Model2	CD4 Tn	EAA.PCHorvath1	TRUE	TRUE	729	-0.129908	0.0371566	-3.49624	0.000471864	0.00112723
All	Model2	CD4+CD25+	EAA.PCHorvath1	TRUE	TRUE	739	-0.0570841	0.0343912	-1.65985	0.0969453	0.154394
All	Model2	TH1	EAA.PCHorvath1	TRUE	TRUE	735	0.135468	0.0372972	3.63211	0.000281114	0.000805861
All	Model2	Granzyme B+ CD4	EAA.PCHorvath1	TRUE	TRUE	735	0.168749	0.0441721	3.82026	0.000133313	0.000477704
All	Model2	CD8	EAA.PCHorvath1	TRUE	TRUE	733	0.168014	0.0387072	4.34063	1.42077e-05	0.000122186
All	Model2	CD8 Tn	EAA.PCHorvath1	TRUE	TRUE	733	-0.184383	0.0429334	-4.29464	1.74973e-05	0.000125398
All	Model2	CD8+CD25+	EAA.PCHorvath1	TRUE	TRUE	739	-0.0739333	0.034752	-2.12745	0.0333823	0.0683543
All	Model2	Tc1	EAA.PCHorvath1	TRUE	TRUE	735	0.0769709	0.0371936	2.06947	0.0385024	0.0752548
All	Model2	Granzyme B+ CD8	EAA.PCHorvath1	TRUE	TRUE	735	0.152056	0.0425809	3.571	0.000355615	0.000899497
All	Model2	B cells	EAA.PCHorvath1	TRUE	TRUE	719	-0.0130718	0.0357749	-0.365392	0.714819	0.808874
All	Model2	NK cells	EAA.PCHorvath1	TRUE	TRUE	738	-0.0661308	0.036187	-1.82747	0.067629	0.116322
All	Model2	CM	EAA.PCHorvath1	TRUE	TRUE	690	0.00462664	0.0359029	0.128866	0.897464	0.921458
All	Model2	IM	EAA.PCHorvath1	TRUE	TRUE	690	0.00451031	0.035903	0.125625	0.900029	0.921458
All	Model2	NCM	EAA.PCHorvath1	TRUE	TRUE	690	-0.0298302	0.0358178	-0.832833	0.404939	0.561689
All	Model2	gd T cells	EAA.PCHorvath1	TRUE	TRUE	738	0.0967442	0.035109	2.75554	0.00585948	0.0125979
All	Model2	CD14 total	EAA.PCHorvath1	TRUE	TRUE	690	0.0622338	0.0363303	1.713	0.0867126	0.143409
All	Model2	CD38+ T cells	EAA.PCHorvath1	TRUE	TRUE	738	0.0310453	0.0347844	0.892507	0.372121	0.533373
All	Model2	CD4/CD8	EAA.PCHorvath2	TRUE	TRUE	729	-0.263124	0.0378612	-6.9497	3.66076e-12	7.87064e-11
All	Model2	CD4 Tn/Tm	EAA.PCHorvath2	TRUE	TRUE	729	-0.206568	0.0367471	-5.62134	1.89485e-08	1.35798e-07
All	Model2	CD8 Tn/Tm	EAA.PCHorvath2	TRUE	TRUE	733	-0.259968	0.0431542	-6.02418	1.69972e-09	1.46176e-08
All	Model2	CD4 TH17/Treg	EAA.PCHorvath2	TRUE	TRUE	676	0.0401194	0.0367094	1.09289	0.274442	0.368781
All	Model2	CD8 TC17/Treg	EAA.PCHorvath2	TRUE	TRUE	617	-0.00396233	0.0390851	-0.101377	0.919251	0.982517
All	Model2	Granzyme B+ CD8/CD4	EAA.PCHorvath2	TRUE	TRUE	735	-0.0290556	0.0373104	-0.778751	0.436126	0.551571
All	Model2	CD4+CD27-	EAA.PCHorvath2	TRUE	TRUE	729	0.190674	0.0384243	4.96233	6.96514e-07	2.30385e-06
All	Model2	CD8+CD27-	EAA.PCHorvath2	TRUE	TRUE	733	0.204329	0.0424205	4.81676	1.45909e-06	3.92131e-06
All	Model2	CD4+CD28-CD27-	EAA.PCHorvath2	TRUE	TRUE	729	0.22957	0.0419396	5.47382	4.4044e-08	2.63855e-07
All	Model2	CD8+CD28-CD27-	EAA.PCHorvath2	TRUE	TRUE	733	0.222098	0.0433908	5.11855	3.07895e-07	1.20359e-06
All	Model2	TH17	EAA.PCHorvath2	TRUE	TRUE	735	0.0631491	0.0351011	1.79906	0.0720086	0.134625
All	Model2	Tc17	EAA.PCHorvath2	TRUE	TRUE	735	-0.000220568	0.035855	-0.00615167	0.995092	0.995092
All	Model2	CD4+CD25+FoxP3+	EAA.PCHorvath2	TRUE	TRUE	739	-0.00168334	0.035711	-0.0471378	0.962403	0.985318
All	Model2	CD8+CD25+FoxP3+	EAA.PCHorvath2	TRUE	TRUE	739	-0.0149789	0.0368521	-0.406459	0.684406	0.774459
All	Model2	CD4+ TEMRA	EAA.PCHorvath2	TRUE	TRUE	729	0.224302	0.0414285	5.41419	6.15651e-08	2.94144e-07
All	Model2	CD8+ TEMRA	EAA.PCHorvath2	TRUE	TRUE	733	0.192259	0.0406813	4.72598	2.29009e-06	5.79259e-06
All	Model2	CD4 Tcm	EAA.PCHorvath2	TRUE	TRUE	729	0.0669057	0.0356364	1.87746	0.0604555	0.118163
All	Model2	CD4 Tem	EAA.PCHorvath2	TRUE	TRUE	729	0.239111	0.0368893	6.48185	9.0604e-11	1.05835e-09
All	Model2	CD4 Teff	EAA.PCHorvath2	TRUE	TRUE	729	0.194406	0.0395906	4.91041	9.08862e-07	2.7915e-06
All	Model2	CD8 Tcm	EAA.PCHorvath2	TRUE	TRUE	733	-0.0851103	0.0368664	-2.30861	0.0209651	0.0429284
All	Model2	CD8 Tem	EAA.PCHorvath2	TRUE	TRUE	733	0.0577875	0.0362764	1.59298	0.111165	0.177041
All	Model2	CD8 Teff	EAA.PCHorvath2	TRUE	TRUE	733	0.184504	0.0407614	4.52644	5.99864e-06	1.43301e-05
All	Model2	CD3_mem4	EAA.PCHorvath2	TRUE	TRUE	729	0.0320665	0.0365921	0.876324	0.380854	0.496264
All	Model2	CD38+HLADR+ T cells	EAA.PCHorvath2	TRUE	TRUE	738	0.05016	0.0354961	1.41312	0.157622	0.225924
All	Model2	HLA-DR+ T cells	EAA.PCHorvath2	TRUE	TRUE	738	0.0588282	0.0353593	1.66373	0.0961669	0.159045
All	Model2	CD4	EAA.PCHorvath2	TRUE	TRUE	729	-0.272675	0.0367362	-7.42253	1.14907e-13	4.941e-12
All	Model2	CD4 Tn	EAA.PCHorvath2	TRUE	TRUE	729	-0.184987	0.0368969	-5.01361	5.34171e-07	1.91411e-06
All	Model2	CD4+CD25+	EAA.PCHorvath2	TRUE	TRUE	739	-0.0576973	0.0346761	-1.66389	0.0961338	0.159045
All	Model2	TH1	EAA.PCHorvath2	TRUE	TRUE	735	0.181645	0.0371688	4.88702	1.02372e-06	2.93468e-06
All	Model2	Granzyme B+ CD4	EAA.PCHorvath2	TRUE	TRUE	735	0.239547	0.0439168	5.45458	4.90892e-08	2.63855e-07
All	Model2	CD8	EAA.PCHorvath2	TRUE	TRUE	733	0.246807	0.0381505	6.46931	9.84513e-11	1.05835e-09
All	Model2	CD8 Tn	EAA.PCHorvath2	TRUE	TRUE	733	-0.230003	0.0427605	-5.37887	7.49532e-08	3.22299e-07
All	Model2	CD8+CD25+	EAA.PCHorvath2	TRUE	TRUE	739	-0.0547696	0.0349941	-1.56511	0.117557	0.180534
All	Model2	Tc1	EAA.PCHorvath2	TRUE	TRUE	735	0.0631643	0.0373053	1.69317	0.0904225	0.159045
All	Model2	Granzyme B+ CD8	EAA.PCHorvath2	TRUE	TRUE	735	0.180066	0.04245	4.24184	2.21698e-05	5.01737e-05
All	Model2	B cells	EAA.PCHorvath2	TRUE	TRUE	719	-0.0223009	0.0360809	-0.61808	0.536523	0.634281
All	Model2	NK cells	EAA.PCHorvath2	TRUE	TRUE	738	-0.0218781	0.036216	-0.604101	0.545776	0.634281
All	Model2	CM	EAA.PCHorvath2	TRUE	TRUE	690	0.00290237	0.0366144	0.0792687	0.936819	0.982517
All	Model2	IM	EAA.PCHorvath2	TRUE	TRUE	690	0.00481147	0.036539	0.13168	0.895237	0.982517
All	Model2	NCM	EAA.PCHorvath2	TRUE	TRUE	690	-0.023881	0.0364582	-0.655024	0.512452	0.629584
All	Model2	gd T cells	EAA.PCHorvath2	TRUE	TRUE	738	0.104614	0.0350598	2.98386	0.00284639	0.00611973
All	Model2	CD14 total	EAA.PCHorvath2	TRUE	TRUE	690	0.051167	0.0369	1.38664	0.165552	0.229636
All	Model2	CD38+ T cells	EAA.PCHorvath2	TRUE	TRUE	738	0.050292	0.0348518	1.44303	0.149013	0.220951
All	Model2	CD4/CD8	EAA.PCHannum	TRUE	TRUE	729	-0.183873	0.0380121	-4.83723	1.31663e-06	8.97916e-06
All	Model2	CD4 Tn/Tm	EAA.PCHannum	TRUE	TRUE	729	-0.192589	0.0363389	-5.29981	1.15922e-07	1.24616e-06
All	Model2	CD8 Tn/Tm	EAA.PCHannum	TRUE	TRUE	733	-0.269419	0.0425392	-6.33344	2.39756e-10	1.03095e-08
All	Model2	CD4 TH17/Treg	EAA.PCHannum	TRUE	TRUE	676	-0.00747943	0.0362809	-0.206154	0.836671	0.885626
All	Model2	CD8 TC17/Treg	EAA.PCHannum	TRUE	TRUE	617	0.00779671	0.0384481	0.202785	0.839303	0.885626
All	Model2	Granzyme B+ CD8/CD4	EAA.PCHannum	TRUE	TRUE	735	0.0209141	0.0368992	0.566791	0.570856	0.721966
All	Model2	CD4+CD27-	EAA.PCHannum	TRUE	TRUE	729	0.110145	0.0382646	2.87851	0.00399561	0.0090427
All	Model2	CD8+CD27-	EAA.PCHannum	TRUE	TRUE	733	0.163331	0.0421221	3.87756	0.000105511	0.000348996
All	Model2	CD4+CD28-CD27-	EAA.PCHannum	TRUE	TRUE	729	0.119409	0.0418824	2.85105	0.00435748	0.00936857
All	Model2	CD8+CD28-CD27-	EAA.PCHannum	TRUE	TRUE	733	0.20119	0.0430127	4.67746	2.90451e-06	1.56117e-05
All	Model2	TH17	EAA.PCHannum	TRUE	TRUE	735	0.0484691	0.0347221	1.39591	0.162741	0.269148
All	Model2	Tc17	EAA.PCHannum	TRUE	TRUE	735	0.0205006	0.035439	0.578475	0.562943	0.721966
All	Model2	CD4+CD25+FoxP3+	EAA.PCHannum	TRUE	TRUE	739	0.050029	0.0351968	1.42141	0.155199	0.266942
All	Model2	CD8+CD25+FoxP3+	EAA.PCHannum	TRUE	TRUE	739	-0.00536131	0.0364062	-0.147264	0.882924	0.903946
All	Model2	CD4+ TEMRA	EAA.PCHannum	TRUE	TRUE	729	0.126918	0.0413248	3.07124	0.00213173	0.00509246
All	Model2	CD8+ TEMRA	EAA.PCHannum	TRUE	TRUE	733	0.171812	0.0403256	4.26062	2.03861e-05	8.22471e-05
All	Model2	CD4 Tcm	EAA.PCHannum	TRUE	TRUE	729	0.111634	0.0350103	3.18862	0.00142955	0.00384192
All	Model2	CD4 Tem	EAA.PCHannum	TRUE	TRUE	729	0.189697	0.0368034	5.15435	2.54516e-07	2.18884e-06
All	Model2	CD4 Teff	EAA.PCHannum	TRUE	TRUE	729	0.146497	0.0391415	3.74276	0.000182011	0.000559034
All	Model2	CD8 Tcm	EAA.PCHannum	TRUE	TRUE	733	-0.0366272	0.036499	-1.00351	0.315614	0.437788
All	Model2	CD8 Tem	EAA.PCHannum	TRUE	TRUE	733	0.0606798	0.0358005	1.69494	0.0900861	0.161404
All	Model2	CD8 Teff	EAA.PCHannum	TRUE	TRUE	733	0.193694	0.0402156	4.8164	1.46172e-06	8.97916e-06
All	Model2	CD3_mem4	EAA.PCHannum	TRUE	TRUE	729	0.0071052	0.0362094	0.196225	0.844434	0.885626
All	Model2	CD38+HLADR+ T cells	EAA.PCHannum	TRUE	TRUE	738	0.0137842	0.0351021	0.392689	0.694549	0.807179
All	Model2	HLA-DR+ T cells	EAA.PCHannum	TRUE	TRUE	738	0.00855153	0.0350315	0.24411	0.807146	0.885626
All	Model2	CD4	EAA.PCHannum	TRUE	TRUE	729	-0.205947	0.0368419	-5.59002	2.27047e-08	3.25433e-07
All	Model2	CD4 Tn	EAA.PCHannum	TRUE	TRUE	729	-0.165511	0.036504	-4.53406	5.78612e-06	2.76448e-05
All	Model2	CD4+CD25+	EAA.PCHannum	TRUE	TRUE	739	-0.0455773	0.0341972	-1.33278	0.182605	0.290816
All	Model2	TH1	EAA.PCHannum	TRUE	TRUE	735	0.155991	0.0368421	4.23404	2.29527e-05	8.22471e-05
All	Model2	Granzyme B+ CD4	EAA.PCHannum	TRUE	TRUE	735	0.135315	0.0439762	3.077	0.00209095	0.00509246
All	Model2	CD8	EAA.PCHannum	TRUE	TRUE	733	0.16267	0.0382861	4.24882	2.14902e-05	8.22471e-05
All	Model2	CD8 Tn	EAA.PCHannum	TRUE	TRUE	733	-0.237142	0.0421647	-5.62418	1.86386e-08	3.25433e-07
All	Model2	CD8+CD25+	EAA.PCHannum	TRUE	TRUE	739	-0.0681879	0.0345117	-1.97579	0.0481784	0.0900727
All	Model2	Tc1	EAA.PCHannum	TRUE	TRUE	735	0.0736253	0.0368629	1.99728	0.0457953	0.0895089
All	Model2	Granzyme B+ CD8	EAA.PCHannum	TRUE	TRUE	735	0.142565	0.0422172	3.37694	0.00073296	0.00210115
All	Model2	B cells	EAA.PCHannum	TRUE	TRUE	719	0.0163116	0.0354818	0.459718	0.645719	0.771275
All	Model2	NK cells	EAA.PCHannum	TRUE	TRUE	738	-0.0288979	0.0358555	-0.805957	0.420268	0.564735
All	Model2	CM	EAA.PCHannum	TRUE	TRUE	690	-0.00329187	0.0359385	-0.0915972	0.927018	0.927018
All	Model2	IM	EAA.PCHannum	TRUE	TRUE	690	0.0168354	0.0359212	0.468677	0.639301	0.771275
All	Model2	NCM	EAA.PCHannum	TRUE	TRUE	690	-0.0387876	0.0358261	-1.08266	0.278958	0.401923
All	Model2	gd T cells	EAA.PCHannum	TRUE	TRUE	738	0.0761699	0.0348011	2.18872	0.0286172	0.0585971
All	Model2	CD14 total	EAA.PCHannum	TRUE	TRUE	690	0.0392813	0.036392	1.0794	0.280412	0.401923
All	Model2	CD38+ T cells	EAA.PCHannum	TRUE	TRUE	738	0.0425564	0.0344618	1.23489	0.216872	0.333054
All	Model2	CD4/CD8	EAA.PCGrimAge	TRUE	TRUE	729	-0.0741179	0.0325564	-2.2766	0.02281	0.132253
All	Model2	CD4 Tn/Tm	EAA.PCGrimAge	TRUE	TRUE	729	-0.0687385	0.0312556	-2.19924	0.0278611	0.133114
All	Model2	CD8 Tn/Tm	EAA.PCGrimAge	TRUE	TRUE	733	-0.126497	0.036627	-3.45365	0.000553059	0.0140421
All	Model2	CD4 TH17/Treg	EAA.PCGrimAge	TRUE	TRUE	676	-0.0484159	0.0304439	-1.59033	0.11176	0.271945
All	Model2	CD8 TC17/Treg	EAA.PCGrimAge	TRUE	TRUE	617	-0.0226746	0.0329755	-0.687619	0.491693	0.632107
All	Model2	Granzyme B+ CD8/CD4	EAA.PCGrimAge	TRUE	TRUE	735	0.0567693	0.0311313	1.82355	0.0682205	0.195565
All	Model2	CD4+CD27-	EAA.PCGrimAge	TRUE	TRUE	729	0.00318676	0.0325899	0.0977837	0.922104	0.964348
All	Model2	CD8+CD27-	EAA.PCGrimAge	TRUE	TRUE	733	0.070104	0.0358877	1.95342	0.0507694	0.163461
All	Model2	CD4+CD28-CD27-	EAA.PCGrimAge	TRUE	TRUE	729	0.0303795	0.0357274	0.850314	0.39515	0.572404
All	Model2	CD8+CD28-CD27-	EAA.PCGrimAge	TRUE	TRUE	733	0.0863425	0.0367383	2.35021	0.018763	0.132253
All	Model2	TH17	EAA.PCGrimAge	TRUE	TRUE	735	0.0668743	0.0293083	2.28175	0.0225039	0.132253
All	Model2	Tc17	EAA.PCGrimAge	TRUE	TRUE	735	0.0285887	0.0299555	0.954372	0.339895	0.526256
All	Model2	CD4+CD25+FoxP3+	EAA.PCGrimAge	TRUE	TRUE	739	0.100894	0.0296003	3.40854	0.000653121	0.0140421
All	Model2	CD8+CD25+FoxP3+	EAA.PCGrimAge	TRUE	TRUE	739	0.0291881	0.0307603	0.948887	0.342678	0.526256
All	Model2	CD4+ TEMRA	EAA.PCGrimAge	TRUE	TRUE	729	0.0621707	0.0352012	1.76615	0.07737	0.207932
All	Model2	CD8+ TEMRA	EAA.PCGrimAge	TRUE	TRUE	733	0.0674804	0.034394	1.96198	0.049765	0.163461
All	Model2	CD4 Tcm	EAA.PCGrimAge	TRUE	TRUE	729	0.0449191	0.0298277	1.50595	0.132079	0.283971
All	Model2	CD4 Tem	EAA.PCGrimAge	TRUE	TRUE	729	0.0206578	0.0316915	0.651838	0.514506	0.632107
All	Model2	CD4 Teff	EAA.PCGrimAge	TRUE	TRUE	729	0.0351956	0.0335724	1.04835	0.294477	0.5065
All	Model2	CD8 Tcm	EAA.PCGrimAge	TRUE	TRUE	733	0.0401607	0.0308745	1.30077	0.193337	0.39588
All	Model2	CD8 Tem	EAA.PCGrimAge	TRUE	TRUE	733	0.033116	0.0303373	1.09159	0.275011	0.492729
All	Model2	CD8 Teff	EAA.PCGrimAge	TRUE	TRUE	733	0.070864	0.0344154	2.05908	0.0394865	0.163461
All	Model2	CD3_mem4	EAA.PCGrimAge	TRUE	TRUE	729	0.0474862	0.0305555	1.55409	0.120162	0.271945
All	Model2	CD38+HLADR+ T cells	EAA.PCGrimAge	TRUE	TRUE	738	-0.00773004	0.0297072	-0.260207	0.794704	0.867954
All	Model2	HLA-DR+ T cells	EAA.PCGrimAge	TRUE	TRUE	738	0.00215686	0.0296046	0.0728557	0.941921	0.964348
All	Model2	CD4	EAA.PCGrimAge	TRUE	TRUE	729	-0.0639488	0.0317568	-2.01371	0.0440404	0.163461
All	Model2	CD4 Tn	EAA.PCGrimAge	TRUE	TRUE	729	-0.0604595	0.0312754	-1.93313	0.0532198	0.163461
All	Model2	CD4+CD25+	EAA.PCGrimAge	TRUE	TRUE	739	0.0456011	0.0289673	1.57423	0.115435	0.271945
All	Model2	TH1	EAA.PCGrimAge	TRUE	TRUE	735	0.000330004	0.0315307	0.0104661	0.991649	0.991649
All	Model2	Granzyme B+ CD4	EAA.PCGrimAge	TRUE	TRUE	735	0.0091222	0.0374193	0.243783	0.807399	0.867954
All	Model2	CD8	EAA.PCGrimAge	TRUE	TRUE	733	0.0733348	0.0326289	2.24754	0.0246052	0.132253
All	Model2	CD8 Tn	EAA.PCGrimAge	TRUE	TRUE	733	-0.115579	0.0361681	-3.1956	0.00139542	0.020001
All	Model2	CD8+CD25+	EAA.PCGrimAge	TRUE	TRUE	739	0.0226464	0.0292621	0.773916	0.43898	0.58988
All	Model2	Tc1	EAA.PCGrimAge	TRUE	TRUE	735	-0.0241949	0.0312328	-0.774665	0.438538	0.58988
All	Model2	Granzyme B+ CD8	EAA.PCGrimAge	TRUE	TRUE	735	0.0418708	0.0358795	1.16698	0.243217	0.475378
All	Model2	B cells	EAA.PCGrimAge	TRUE	TRUE	719	-0.086622	0.0297042	-2.91615	0.00354377	0.0380955
All	Model2	NK cells	EAA.PCGrimAge	TRUE	TRUE	738	-0.0202677	0.0302545	-0.669909	0.502916	0.632107
All	Model2	CM	EAA.PCGrimAge	TRUE	TRUE	690	0.0300871	0.0306814	0.980631	0.326775	0.526256
All	Model2	IM	EAA.PCGrimAge	TRUE	TRUE	690	-0.0258003	0.0306134	-0.84278	0.399352	0.572404
All	Model2	NCM	EAA.PCGrimAge	TRUE	TRUE	690	-0.0126084	0.0305695	-0.41245	0.680009	0.790281
All	Model2	gd T cells	EAA.PCGrimAge	TRUE	TRUE	738	0.00944511	0.0294644	0.320559	0.748544	0.847037
All	Model2	CD14 total	EAA.PCGrimAge	TRUE	TRUE	690	0.0350876	0.0309391	1.13408	0.256759	0.480028
All	Model2	CD38+ T cells	EAA.PCGrimAge	TRUE	TRUE	738	-0.0161068	0.0291662	-0.552243	0.580782	0.693712
All	Model2	CD4/CD8	EAA.PCPhenoAge	TRUE	TRUE	729	-0.143276	0.0388622	-3.68678	0.000227111	0.000976577
All	Model2	CD4 Tn/Tm	EAA.PCPhenoAge	TRUE	TRUE	729	-0.221891	0.0367471	-6.03832	1.55726e-09	6.69623e-08
All	Model2	CD8 Tn/Tm	EAA.PCPhenoAge	TRUE	TRUE	733	-0.236636	0.0434289	-5.44882	5.07058e-08	1.09018e-06
All	Model2	CD4 TH17/Treg	EAA.PCPhenoAge	TRUE	TRUE	676	-0.0347328	0.0370278	-0.938019	0.348235	0.499137
All	Model2	CD8 TC17/Treg	EAA.PCPhenoAge	TRUE	TRUE	617	0.0095879	0.0398459	0.240624	0.809846	0.854124
All	Model2	Granzyme B+ CD8/CD4	EAA.PCPhenoAge	TRUE	TRUE	735	-0.0167003	0.0375969	-0.444193	0.656903	0.763428
All	Model2	CD4+CD27-	EAA.PCPhenoAge	TRUE	TRUE	729	0.110008	0.0389124	2.82707	0.0046976	0.0126248
All	Model2	CD8+CD27-	EAA.PCPhenoAge	TRUE	TRUE	733	0.121695	0.0429135	2.83583	0.00457066	0.0126248
All	Model2	CD4+CD28-CD27-	EAA.PCPhenoAge	TRUE	TRUE	729	0.106882	0.0426796	2.50429	0.0122697	0.0277683
All	Model2	CD8+CD28-CD27-	EAA.PCPhenoAge	TRUE	TRUE	733	0.129476	0.0439988	2.94272	0.00325337	0.0116579
All	Model2	TH17	EAA.PCPhenoAge	TRUE	TRUE	735	0.0703298	0.0353227	1.99107	0.0464734	0.0951598
All	Model2	Tc17	EAA.PCPhenoAge	TRUE	TRUE	735	0.0428164	0.036076	1.18684	0.23529	0.389134
All	Model2	CD4+CD25+FoxP3+	EAA.PCPhenoAge	TRUE	TRUE	739	0.102301	0.0356609	2.86872	0.00412131	0.0126248
All	Model2	CD8+CD25+FoxP3+	EAA.PCPhenoAge	TRUE	TRUE	739	0.00075611	0.0370203	0.0204242	0.983705	0.983705
All	Model2	CD4+ TEMRA	EAA.PCPhenoAge	TRUE	TRUE	729	0.0946187	0.0421442	2.24512	0.0247603	0.0532348
All	Model2	CD8+ TEMRA	EAA.PCPhenoAge	TRUE	TRUE	733	0.118384	0.0411574	2.87636	0.00402285	0.0126248
All	Model2	CD4 Tcm	EAA.PCPhenoAge	TRUE	TRUE	729	0.163226	0.035319	4.62149	3.81001e-06	2.36405e-05
All	Model2	CD4 Tem	EAA.PCPhenoAge	TRUE	TRUE	729	0.176882	0.0374837	4.7189	2.37122e-06	2.03925e-05
All	Model2	CD4 Teff	EAA.PCPhenoAge	TRUE	TRUE	729	0.107571	0.0400408	2.68652	0.00721999	0.0182623
All	Model2	CD8 Tcm	EAA.PCPhenoAge	TRUE	TRUE	733	0.0195197	0.037048	0.526875	0.598281	0.717168
[truncated: 1,614 more rows]

## Sheet: tab s2
tab s2. Association effect estimates for all inflammatory protein predictors with all outcomes for Models 1 and 2 full sample and by all strata
strata	covariates	predictor	outcome	predictor_normalized	outcome_normalized	n	beta	se	t	p	fdr
All	Model1	4E-BP1	EAA.PCGrimAge	TRUE	TRUE	690	0.203184	0.0345399	5.8826	4.03881e-09	4.57732e-08
All	Model1	4E-BP1	EAA.PCHannum	TRUE	TRUE	690	0.0789411	0.0373237	2.11504	0.0344268	0.260113
All	Model1	4E-BP1	EAA.PCHorvath1	TRUE	TRUE	690	0.0570263	0.0380647	1.49814	0.134097	0.548576
All	Model1	4E-BP1	EAA.PCHorvath2	TRUE	TRUE	690	0.0260474	0.0387465	0.672253	0.501422	0.937367
All	Model1	4E-BP1	EAA.PCPhenoAge	TRUE	TRUE	690	0.149893	0.0379214	3.95272	7.72691e-05	0.00074203
All	Model1	4E-BP1	PoA.DunedinPACE	TRUE	TRUE	690	0.182986	0.035757	5.11748	3.09646e-07	1.316e-06
All	Model1	ADA	EAA.PCGrimAge	TRUE	TRUE	690	0.0298379	0.0351872	0.847974	0.396452	0.472961
All	Model1	ADA	EAA.PCHannum	TRUE	TRUE	690	-0.0113767	0.0372495	-0.305418	0.760048	0.847266
All	Model1	ADA	EAA.PCHorvath1	TRUE	TRUE	690	-0.011037	0.03795	-0.29083	0.771181	0.920006
All	Model1	ADA	EAA.PCHorvath2	TRUE	TRUE	690	-0.00746545	0.0385501	-0.193656	0.846445	0.975564
All	Model1	ADA	EAA.PCPhenoAge	TRUE	TRUE	690	-0.0192682	0.0381273	-0.505365	0.613302	0.661977
All	Model1	ADA	PoA.DunedinPACE	TRUE	TRUE	690	0.0177393	0.0361858	0.490228	0.623973	0.652772
All	Model1	AXIN1	EAA.PCGrimAge	TRUE	TRUE	690	0.0553798	0.0346118	1.60002	0.109593	0.149047
All	Model1	AXIN1	EAA.PCHannum	TRUE	TRUE	690	-0.0308808	0.0366713	-0.842097	0.399733	0.74365
All	Model1	AXIN1	EAA.PCHorvath1	TRUE	TRUE	690	-0.0223088	0.0373816	-0.596784	0.550651	0.889527
All	Model1	AXIN1	EAA.PCHorvath2	TRUE	TRUE	690	-0.0279781	0.0379543	-0.737152	0.46103	0.895715
All	Model1	AXIN1	EAA.PCPhenoAge	TRUE	TRUE	690	0.0114819	0.037552	0.305759	0.759788	0.759788
All	Model1	AXIN1	PoA.DunedinPACE	TRUE	TRUE	690	0.0341847	0.0356199	0.959707	0.337203	0.38864
All	Model1	CASP-8	EAA.PCGrimAge	TRUE	TRUE	690	0.0862938	0.0357592	2.41319	0.0158136	0.0302969
All	Model1	CASP-8	EAA.PCHannum	TRUE	TRUE	690	0.0547317	0.0379385	1.44265	0.14912	0.443929
All	Model1	CASP-8	EAA.PCHorvath1	TRUE	TRUE	690	0.0396925	0.0387455	1.02444	0.305626	0.670406
All	Model1	CASP-8	EAA.PCHorvath2	TRUE	TRUE	690	0.0246202	0.0392945	0.626555	0.530951	0.937367
All	Model1	CASP-8	EAA.PCPhenoAge	TRUE	TRUE	690	0.0890192	0.0387234	2.29884	0.0215138	0.0562668
All	Model1	CASP-8	PoA.DunedinPACE	TRUE	TRUE	690	0.0816912	0.0367333	2.2239	0.0261553	0.0378417
All	Model1	CCL11	EAA.PCGrimAge	TRUE	TRUE	690	0.165535	0.0361816	4.57513	4.75919e-06	2.92021e-05
All	Model1	CCL11	EAA.PCHannum	TRUE	TRUE	690	0.0119714	0.0388533	0.308118	0.757993	0.847266
All	Model1	CCL11	EAA.PCHorvath1	TRUE	TRUE	690	0.0171328	0.0396042	0.4326	0.665306	0.889527
All	Model1	CCL11	EAA.PCHorvath2	TRUE	TRUE	690	-0.0217975	0.0402031	-0.542184	0.587692	0.937367
All	Model1	CCL11	EAA.PCPhenoAge	TRUE	TRUE	690	0.0549825	0.0397158	1.3844	0.166236	0.240512
All	Model1	CCL11	PoA.DunedinPACE	TRUE	TRUE	690	0.0729629	0.0376576	1.93754	0.0526799	0.0716446
All	Model1	CCL19	EAA.PCGrimAge	TRUE	TRUE	690	0.0854451	0.0346125	2.46862	0.0135636	0.0279492
All	Model1	CCL19	EAA.PCHannum	TRUE	TRUE	690	0.0224418	0.0367781	0.610195	0.541733	0.847266
All	Model1	CCL19	EAA.PCHorvath1	TRUE	TRUE	690	0.039823	0.0373927	1.06499	0.286879	0.650259
All	Model1	CCL19	EAA.PCHorvath2	TRUE	TRUE	690	0.0213155	0.03807	0.559903	0.575545	0.937367
All	Model1	CCL19	EAA.PCPhenoAge	TRUE	TRUE	690	0.139589	0.0373008	3.74227	0.000182365	0.00112735
All	Model1	CCL19	PoA.DunedinPACE	TRUE	TRUE	690	0.122891	0.0354738	3.46427	0.000531673	0.00120513
All	Model1	CCL20	EAA.PCGrimAge	TRUE	TRUE	690	0.19663	0.0342451	5.74185	9.36484e-09	9.09728e-08
All	Model1	CCL20	EAA.PCHannum	TRUE	TRUE	690	0.0146231	0.0370643	0.394535	0.693186	0.847266
All	Model1	CCL20	EAA.PCHorvath1	TRUE	TRUE	690	-0.000160896	0.0377574	-0.00426132	0.9966	0.9966
All	Model1	CCL20	EAA.PCHorvath2	TRUE	TRUE	690	0.0136154	0.0383595	0.354943	0.722632	0.954312
All	Model1	CCL20	EAA.PCPhenoAge	TRUE	TRUE	690	0.153225	0.0375011	4.08589	4.39085e-05	0.000497629
All	Model1	CCL20	PoA.DunedinPACE	TRUE	TRUE	690	0.2119	0.0351216	6.03333	1.60618e-09	9.92913e-09
All	Model1	CCL23	EAA.PCGrimAge	TRUE	TRUE	690	0.0115259	0.0350858	0.328507	0.742528	0.765029
All	Model1	CCL23	EAA.PCHannum	TRUE	TRUE	690	0.00270643	0.0371304	0.0728899	0.941894	0.950273
All	Model1	CCL23	EAA.PCHorvath1	TRUE	TRUE	690	-0.00863926	0.0379194	-0.227832	0.819777	0.961117
All	Model1	CCL23	EAA.PCHorvath2	TRUE	TRUE	690	-0.0139495	0.0384011	-0.363259	0.716411	0.954312
All	Model1	CCL23	EAA.PCPhenoAge	TRUE	TRUE	690	0.0289262	0.0379613	0.761992	0.446065	0.514109
All	Model1	CCL23	PoA.DunedinPACE	TRUE	TRUE	690	0.0377407	0.0359628	1.04944	0.293978	0.35071
All	Model1	CCL25	EAA.PCGrimAge	TRUE	TRUE	690	0.0727365	0.0359402	2.02382	0.0429886	0.0679819
All	Model1	CCL25	EAA.PCHannum	TRUE	TRUE	690	0.052258	0.03811	1.37124	0.1703	0.482516
All	Model1	CCL25	EAA.PCHorvath1	TRUE	TRUE	690	0.0669221	0.0389323	1.71894	0.0856259	0.426343
All	Model1	CCL25	EAA.PCHorvath2	TRUE	TRUE	690	0.054174	0.0393994	1.375	0.169133	0.744116
All	Model1	CCL25	EAA.PCPhenoAge	TRUE	TRUE	690	0.0261248	0.0390093	0.669706	0.503045	0.551727
All	Model1	CCL25	PoA.DunedinPACE	TRUE	TRUE	690	-0.0165355	0.0369451	-0.447569	0.654464	0.674297
All	Model1	CCL28	EAA.PCGrimAge	TRUE	TRUE	690	-0.00911681	0.0361372	-0.252283	0.800822	0.800822
All	Model1	CCL28	EAA.PCHannum	TRUE	TRUE	690	-0.0404957	0.0382077	-1.05988	0.289198	0.678119
All	Model1	CCL28	EAA.PCHorvath1	TRUE	TRUE	690	-0.0426915	0.0390003	-1.09465	0.273672	0.641713
All	Model1	CCL28	EAA.PCHorvath2	TRUE	TRUE	690	-0.060248	0.0394868	-1.52577	0.127066	0.744116
All	Model1	CCL28	EAA.PCPhenoAge	TRUE	TRUE	690	-0.0418642	0.0390843	-1.07112	0.284113	0.338942
All	Model1	CCL28	PoA.DunedinPACE	TRUE	TRUE	690	-0.0879166	0.0369217	-2.38116	0.017258	0.0286231
All	Model1	CCL3	EAA.PCGrimAge	TRUE	TRUE	690	0.148497	0.0373408	3.9768	6.98483e-05	0.000279393
All	Model1	CCL3	EAA.PCHannum	TRUE	TRUE	690	0.0940598	0.039796	2.36355	0.0181008	0.17764
All	Model1	CCL3	EAA.PCHorvath1	TRUE	TRUE	690	0.0726301	0.0406665	1.78599	0.0741004	0.426343
All	Model1	CCL3	EAA.PCHorvath2	TRUE	TRUE	690	0.0545995	0.0412876	1.32242	0.186029	0.744116
All	Model1	CCL3	EAA.PCPhenoAge	TRUE	TRUE	690	0.175065	0.0403404	4.3397	1.42679e-05	0.000323406
All	Model1	CCL3	PoA.DunedinPACE	TRUE	TRUE	690	0.2379	0.0377281	6.30565	2.86985e-10	2.78786e-09
All	Model1	CCL4	EAA.PCGrimAge	TRUE	TRUE	690	0.121537	0.0360611	3.3703	0.000750856	0.00243134
All	Model1	CCL4	EAA.PCHannum	TRUE	TRUE	690	0.0216847	0.0384612	0.563808	0.572885	0.847266
All	Model1	CCL4	EAA.PCHorvath1	TRUE	TRUE	690	0.016118	0.0392705	0.410436	0.681486	0.889527
All	Model1	CCL4	EAA.PCHorvath2	TRUE	TRUE	690	-6.25602e-05	0.0397902	-0.00157225	0.998746	0.998746
All	Model1	CCL4	EAA.PCPhenoAge	TRUE	TRUE	690	0.0856041	0.0392121	2.1831	0.0290282	0.0657972
All	Model1	CCL4	PoA.DunedinPACE	TRUE	TRUE	690	0.167152	0.0367376	4.5499	5.36716e-06	1.92088e-05
All	Model1	CD244	EAA.PCGrimAge	TRUE	TRUE	690	-0.0734531	0.0347838	-2.11171	0.0347116	0.0575705
All	Model1	CD244	EAA.PCHannum	TRUE	TRUE	690	0.0136483	0.0369223	0.36965	0.711643	0.847266
All	Model1	CD244	EAA.PCHorvath1	TRUE	TRUE	690	0.00155808	0.0376974	0.0413314	0.967032	0.9966
All	Model1	CD244	EAA.PCHorvath2	TRUE	TRUE	690	0.00967971	0.0381952	0.253427	0.799938	0.954312
All	Model1	CD244	EAA.PCPhenoAge	TRUE	TRUE	690	0.0135202	0.0377734	0.357929	0.720397	0.731149
All	Model1	CD244	PoA.DunedinPACE	TRUE	TRUE	690	-0.0432834	0.0357772	-1.2098	0.226354	0.274859
All	Model1	CD40	EAA.PCGrimAge	TRUE	TRUE	690	0.0952736	0.0353644	2.69406	0.00705885	0.0165518
All	Model1	CD40	EAA.PCHannum	TRUE	TRUE	690	0.0139444	0.0375933	0.370927	0.710692	0.847266
All	Model1	CD40	EAA.PCHorvath1	TRUE	TRUE	690	-0.00258285	0.0383325	-0.0673803	0.946279	0.9966
All	Model1	CD40	EAA.PCHorvath2	TRUE	TRUE	690	-0.0118827	0.0389028	-0.305445	0.760027	0.954312
All	Model1	CD40	EAA.PCPhenoAge	TRUE	TRUE	690	0.0482558	0.0384373	1.25544	0.209318	0.295457
All	Model1	CD40	PoA.DunedinPACE	TRUE	TRUE	690	0.10744	0.0362915	2.96047	0.00307171	0.00580211
All	Model1	CD5	EAA.PCGrimAge	TRUE	TRUE	690	0.0836477	0.0371766	2.25001	0.0244485	0.0437499
All	Model1	CD5	EAA.PCHannum	TRUE	TRUE	690	0.0692232	0.0393995	1.75696	0.0789255	0.393317
All	Model1	CD5	EAA.PCHorvath1	TRUE	TRUE	690	0.119216	0.0400996	2.97299	0.00294917	0.128754
All	Model1	CD5	EAA.PCHorvath2	TRUE	TRUE	690	0.108588	0.0406348	2.67229	0.00753351	0.170759
All	Model1	CD5	EAA.PCPhenoAge	TRUE	TRUE	690	0.10863	0.0401764	2.70383	0.0068546	0.0233056
All	Model1	CD5	PoA.DunedinPACE	TRUE	TRUE	690	0.131923	0.0379364	3.47749	0.000506139	0.00118681
All	Model1	CD6	EAA.PCGrimAge	TRUE	TRUE	690	-0.0272599	0.0351157	-0.776288	0.437579	0.504328
All	Model1	CD6	EAA.PCHannum	TRUE	TRUE	690	0.0318224	0.0371443	0.856725	0.391597	0.74365
All	Model1	CD6	EAA.PCHorvath1	TRUE	TRUE	690	0.0852162	0.0377488	2.25745	0.0239797	0.326124
All	Model1	CD6	EAA.PCHorvath2	TRUE	TRUE	690	0.11186	0.03822	2.92673	0.00342545	0.116465
All	Model1	CD6	EAA.PCPhenoAge	TRUE	TRUE	690	0.0260088	0.0380224	0.68404	0.49395	0.550633
All	Model1	CD6	PoA.DunedinPACE	TRUE	TRUE	690	0.0231362	0.0360748	0.641339	0.521302	0.562597
All	Model1	CD8A	EAA.PCGrimAge	TRUE	TRUE	690	0.0653508	0.0349935	1.86751	0.06183	0.0955555
All	Model1	CD8A	EAA.PCHannum	TRUE	TRUE	690	0.112826	0.036872	3.05995	0.00221377	0.108047
All	Model1	CD8A	EAA.PCHorvath1	TRUE	TRUE	690	0.100719	0.0377152	2.6705	0.00757375	0.128754
All	Model1	CD8A	EAA.PCHorvath2	TRUE	TRUE	690	0.141407	0.0380102	3.72024	0.000199037	0.0135345
All	Model1	CD8A	EAA.PCPhenoAge	TRUE	TRUE	690	0.158204	0.0374998	4.21878	2.45625e-05	0.000334049
All	Model1	CD8A	PoA.DunedinPACE	TRUE	TRUE	690	0.130333	0.03565	3.6559	0.000256278	0.000670265
All	Model1	CDCP1	EAA.PCGrimAge	TRUE	TRUE	690	0.255572	0.0380041	6.72484	1.7578e-11	3.98435e-10
All	Model1	CDCP1	EAA.PCHannum	TRUE	TRUE	690	0.0244644	0.0414928	0.589605	0.555456	0.847266
All	Model1	CDCP1	EAA.PCHorvath1	TRUE	TRUE	690	0.0046615	0.0423347	0.110111	0.912322	0.9966
All	Model1	CDCP1	EAA.PCHorvath2	TRUE	TRUE	690	-0.0128796	0.0429372	-0.299965	0.764204	0.954312
All	Model1	CDCP1	EAA.PCPhenoAge	TRUE	TRUE	690	0.0960378	0.0423133	2.26968	0.0232267	0.0584969
All	Model1	CDCP1	PoA.DunedinPACE	TRUE	TRUE	690	0.243506	0.0392054	6.21104	5.26344e-10	3.97682e-09
All	Model1	CSF-1	EAA.PCGrimAge	TRUE	TRUE	690	0.0479901	0.035626	1.34705	0.177963	0.23272
All	Model1	CSF-1	EAA.PCHannum	TRUE	TRUE	690	0.0547882	0.0376901	1.45365	0.146043	0.443929
All	Model1	CSF-1	EAA.PCHorvath1	TRUE	TRUE	690	0.0438627	0.0385166	1.1388	0.254786	0.641713
All	Model1	CSF-1	EAA.PCHorvath2	TRUE	TRUE	690	0.0311019	0.0390272	0.79693	0.425492	0.876771
All	Model1	CSF-1	EAA.PCPhenoAge	TRUE	TRUE	690	0.110393	0.0383763	2.87659	0.00401999	0.01608
All	Model1	CSF-1	PoA.DunedinPACE	TRUE	TRUE	690	0.170127	0.0360218	4.72291	2.32497e-06	8.78322e-06
All	Model1	CST5	EAA.PCGrimAge	TRUE	TRUE	690	0.024372	0.0366133	0.66566	0.505629	0.55456
All	Model1	CST5	EAA.PCHannum	TRUE	TRUE	690	0.00241644	0.038747	0.0623646	0.950273	0.950273
All	Model1	CST5	EAA.PCHorvath1	TRUE	TRUE	690	-0.0521338	0.0394582	-1.32124	0.186421	0.634248
All	Model1	CST5	EAA.PCHorvath2	TRUE	TRUE	690	-0.0331582	0.0400683	-0.827543	0.40793	0.876771
All	Model1	CST5	EAA.PCPhenoAge	TRUE	TRUE	690	0.0403195	0.0396215	1.01762	0.30886	0.362112
All	Model1	CST5	PoA.DunedinPACE	TRUE	TRUE	690	-0.0335361	0.0375867	-0.892234	0.372268	0.414987
All	Model1	CX3CL1	EAA.PCGrimAge	TRUE	TRUE	690	-0.0618359	0.0353407	-1.74971	0.0801685	0.115988
All	Model1	CX3CL1	EAA.PCHannum	TRUE	TRUE	690	-0.0180971	0.0374745	-0.482917	0.629155	0.847266
All	Model1	CX3CL1	EAA.PCHorvath1	TRUE	TRUE	690	-0.0218421	0.0382789	-0.570604	0.568268	0.889527
All	Model1	CX3CL1	EAA.PCHorvath2	TRUE	TRUE	690	-0.0738453	0.038664	-1.90993	0.0561426	0.477212
All	Model1	CX3CL1	EAA.PCPhenoAge	TRUE	TRUE	690	-0.0438322	0.0383013	-1.14441	0.252455	0.321927
All	Model1	CX3CL1	PoA.DunedinPACE	TRUE	TRUE	690	-0.0761234	0.0362186	-2.10178	0.0355728	0.0503948
All	Model1	CXCL1	EAA.PCGrimAge	TRUE	TRUE	690	0.0552368	0.0348534	1.58483	0.113004	0.150672
All	Model1	CXCL1	EAA.PCHannum	TRUE	TRUE	690	0.0147599	0.0369335	0.399634	0.689426	0.847266
All	Model1	CXCL1	EAA.PCHorvath1	TRUE	TRUE	690	-0.0225175	0.0376563	-0.597974	0.549857	0.889527
All	Model1	CXCL1	EAA.PCHorvath2	TRUE	TRUE	690	0.00818916	0.0382192	0.214268	0.830338	0.9735
All	Model1	CXCL1	EAA.PCPhenoAge	TRUE	TRUE	690	0.0764792	0.0376915	2.02908	0.0424498	0.0931114
All	Model1	CXCL1	PoA.DunedinPACE	TRUE	TRUE	690	0.0604022	0.0358	1.68721	0.0915626	0.115301
All	Model1	CXCL10	EAA.PCGrimAge	TRUE	TRUE	690	-0.0144574	0.0366688	-0.39427	0.693382	0.736718
All	Model1	CXCL10	EAA.PCHannum	TRUE	TRUE	690	0.0126674	0.038791	0.326556	0.744004	0.847266
All	Model1	CXCL10	EAA.PCHorvath1	TRUE	TRUE	690	0.015306	0.0395489	0.387014	0.698746	0.889527
All	Model1	CXCL10	EAA.PCHorvath2	TRUE	TRUE	690	-0.00200602	0.0401432	-0.0499715	0.960145	0.98924
All	Model1	CXCL10	EAA.PCPhenoAge	TRUE	TRUE	690	0.0446488	0.0396705	1.12549	0.260382	0.321927
All	Model1	CXCL10	PoA.DunedinPACE	TRUE	TRUE	690	0.0877108	0.0375385	2.33656	0.0194623	0.0315104
All	Model1	CXCL11	EAA.PCGrimAge	TRUE	TRUE	690	0.0389507	0.0355053	1.09704	0.272625	0.337064
All	Model1	CXCL11	EAA.PCHannum	TRUE	TRUE	690	-0.00609478	0.0375953	-0.162116	0.871215	0.917877
All	Model1	CXCL11	EAA.PCHorvath1	TRUE	TRUE	690	0.0168818	0.0383315	0.440415	0.659637	0.889527
All	Model1	CXCL11	EAA.PCHorvath2	TRUE	TRUE	690	0.00216993	0.0389007	0.0557811	0.955516	0.98924
All	Model1	CXCL11	EAA.PCPhenoAge	TRUE	TRUE	690	0.0566899	0.0384158	1.47569	0.140027	0.221438
All	Model1	CXCL11	PoA.DunedinPACE	TRUE	TRUE	690	0.126158	0.0361956	3.48545	0.000491318	0.00118681
All	Model1	CXCL5	EAA.PCGrimAge	TRUE	TRUE	690	0.082239	0.0351942	2.33672	0.0194538	0.0357529
All	Model1	CXCL5	EAA.PCHannum	TRUE	TRUE	690	0.0153837	0.037382	0.411528	0.680685	0.847266
All	Model1	CXCL5	EAA.PCHorvath1	TRUE	TRUE	690	-0.0137026	0.038151	-0.359167	0.71947	0.889527
All	Model1	CXCL5	EAA.PCHorvath2	TRUE	TRUE	690	-0.0040738	0.0386748	-0.105335	0.91611	0.989041
All	Model1	CXCL5	EAA.PCPhenoAge	TRUE	TRUE	690	0.0454178	0.0382096	1.18865	0.234578	0.309198
All	Model1	CXCL5	PoA.DunedinPACE	TRUE	TRUE	690	0.0816628	0.0361274	2.26041	0.0237957	0.0367752
All	Model1	CXCL6	EAA.PCGrimAge	TRUE	TRUE	690	0.0360253	0.0352182	1.02292	0.306348	0.371993
All	Model1	CXCL6	EAA.PCHannum	TRUE	TRUE	690	0.00397081	0.0372833	0.106504	0.915183	0.942916
All	Model1	CXCL6	EAA.PCHorvath1	TRUE	TRUE	690	-0.017348	0.0379899	-0.456646	0.647925	0.889527
All	Model1	CXCL6	EAA.PCHorvath2	TRUE	TRUE	690	-0.0106806	0.0385824	-0.276825	0.781915	0.954312
All	Model1	CXCL6	EAA.PCPhenoAge	TRUE	TRUE	690	0.0763934	0.038049	2.00777	0.0446683	0.0931114
All	Model1	CXCL6	PoA.DunedinPACE	TRUE	TRUE	690	0.0876756	0.0360713	2.43062	0.0150731	0.0256243
All	Model1	CXCL9	EAA.PCGrimAge	TRUE	TRUE	689	0.114791	0.0399358	2.8744	0.004048	0.0110106
All	Model1	CXCL9	EAA.PCHannum	TRUE	TRUE	689	0.0480197	0.0424429	1.13139	0.257889	0.649498
All	Model1	CXCL9	EAA.PCHorvath1	TRUE	TRUE	689	0.0667282	0.0432405	1.54319	0.122785	0.548576
All	Model1	CXCL9	EAA.PCHorvath2	TRUE	TRUE	689	0.0544333	0.0439325	1.23902	0.215337	0.813496
All	Model1	CXCL9	EAA.PCPhenoAge	TRUE	TRUE	689	0.0839879	0.0433927	1.93553	0.0529248	0.102825
All	Model1	CXCL9	PoA.DunedinPACE	TRUE	TRUE	689	0.145718	0.0408852	3.56408	0.00036514	0.000919612
All	Model1	DNER	EAA.PCGrimAge	TRUE	TRUE	690	-0.0654136	0.0354526	-1.8451	0.0650229	0.0982568
All	Model1	DNER	EAA.PCHannum	TRUE	TRUE	690	-0.0289386	0.0376081	-0.769479	0.441609	0.752606
All	Model1	DNER	EAA.PCHorvath1	TRUE	TRUE	690	-0.0239396	0.0384477	-0.622655	0.533512	0.889527
All	Model1	DNER	EAA.PCHorvath2	TRUE	TRUE	690	-0.0435937	0.038865	-1.12167	0.262003	0.861325
All	Model1	DNER	EAA.PCPhenoAge	TRUE	TRUE	690	-0.0845567	0.0383319	-2.20591	0.0273905	0.0642259
All	Model1	DNER	PoA.DunedinPACE	TRUE	TRUE	690	-0.183713	0.035665	-5.15106	2.5902e-07	1.17422e-06
All	Model1	EN-RAGE	EAA.PCGrimAge	TRUE	TRUE	690	0.101257	0.0363464	2.7859	0.005338	0.0134438
All	Model1	EN-RAGE	EAA.PCHannum	TRUE	TRUE	690	-0.0123967	0.0386082	-0.321091	0.748142	0.847266
All	Model1	EN-RAGE	EAA.PCHorvath1	TRUE	TRUE	690	-0.04436	0.039124	-1.13383	0.256866	0.641713
All	Model1	EN-RAGE	EAA.PCHorvath2	TRUE	TRUE	690	-0.0239925	0.0399876	-0.599999	0.548507	0.937367
All	Model1	EN-RAGE	EAA.PCPhenoAge	TRUE	TRUE	690	0.0885651	0.0394907	2.24268	0.0249172	0.0605131
All	Model1	EN-RAGE	PoA.DunedinPACE	TRUE	TRUE	690	0.108638	0.0374789	2.89864	0.00374789	0.00678406
All	Model1	FGF-19	EAA.PCGrimAge	TRUE	TRUE	690	-0.0432385	0.0344599	-1.25475	0.20957	0.263903
All	Model1	FGF-19	EAA.PCHannum	TRUE	TRUE	690	-0.0175331	0.0364948	-0.480428	0.630923	0.847266
All	Model1	FGF-19	EAA.PCHorvath1	TRUE	TRUE	690	-0.0135391	0.0372363	-0.3636	0.716157	0.889527
All	Model1	FGF-19	EAA.PCHorvath2	TRUE	TRUE	690	-0.0241708	0.037752	-0.640253	0.522008	0.937367
All	Model1	FGF-19	EAA.PCPhenoAge	TRUE	TRUE	690	-0.0667016	0.0372638	-1.78999	0.0734561	0.124875
All	Model1	FGF-19	PoA.DunedinPACE	TRUE	TRUE	690	-0.116876	0.0351517	-3.3249	0.000884514	0.00187959
All	Model1	FGF-21	EAA.PCGrimAge	TRUE	TRUE	689	0.215453	0.0345803	6.2305	4.64943e-10	7.90403e-09
All	Model1	FGF-21	EAA.PCHannum	TRUE	TRUE	689	0.0503106	0.0376383	1.33669	0.181325	0.493205
All	Model1	FGF-21	EAA.PCHorvath1	TRUE	TRUE	689	0.0257981	0.0384403	0.671121	0.502143	0.889527
All	Model1	FGF-21	EAA.PCHorvath2	TRUE	TRUE	689	0.036264	0.0389494	0.931055	0.351825	0.861325
All	Model1	FGF-21	EAA.PCPhenoAge	TRUE	TRUE	689	0.107419	0.0383122	2.80377	0.00505084	0.0190809
All	Model1	FGF-21	PoA.DunedinPACE	TRUE	TRUE	689	0.222373	0.0354485	6.27312	3.53879e-10	3.00797e-09
All	Model1	Flt3L	EAA.PCGrimAge	TRUE	TRUE	690	0.10327	0.0357785	2.88637	0.00389715	0.0110106
All	Model1	Flt3L	EAA.PCHannum	TRUE	TRUE	690	0.0910847	0.0379259	2.40165	0.0163213	0.17764
All	Model1	Flt3L	EAA.PCHorvath1	TRUE	TRUE	690	0.108292	0.0386359	2.80288	0.00506486	0.128754
All	Model1	Flt3L	EAA.PCHorvath2	TRUE	TRUE	690	0.0871255	0.0392588	2.21926	0.026469	0.359978
All	Model1	Flt3L	EAA.PCPhenoAge	TRUE	TRUE	690	0.0714757	0.0388702	1.83883	0.0659401	0.121187
All	Model1	Flt3L	PoA.DunedinPACE	TRUE	TRUE	690	0.0725931	0.0368433	1.97032	0.0488017	0.0677248
All	Model1	HGF	EAA.PCGrimAge	TRUE	TRUE	690	0.312481	0.0353449	8.8409	9.49471e-19	6.4564e-17
All	Model1	HGF	EAA.PCHannum	TRUE	TRUE	690	0.0994715	0.0392777	2.53252	0.0113246	0.17764
All	Model1	HGF	EAA.PCHorvath1	TRUE	TRUE	690	0.0745867	0.0401797	1.85633	0.0634072	0.426343
All	Model1	HGF	EAA.PCHorvath2	TRUE	TRUE	690	0.0567723	0.0407589	1.39288	0.163656	0.744116
All	Model1	HGF	EAA.PCPhenoAge	TRUE	TRUE	690	0.202479	0.039617	5.11092	3.20602e-07	2.18009e-05
All	Model1	HGF	PoA.DunedinPACE	TRUE	TRUE	690	0.3369	0.0360588	9.34307	9.35782e-21	3.18166e-19
All	Model1	IFN-gamma	EAA.PCGrimAge	TRUE	TRUE	690	0.0561692	0.0349094	1.609	0.107616	0.149047
All	Model1	IFN-gamma	EAA.PCHannum	TRUE	TRUE	690	0.0531465	0.0369331	1.43899	0.150152	0.443929
All	Model1	IFN-gamma	EAA.PCHorvath1	TRUE	TRUE	690	0.06485	0.037606	1.72446	0.084625	0.426343
All	Model1	IFN-gamma	EAA.PCHorvath2	TRUE	TRUE	690	0.093429	0.0381172	2.4511	0.0142421	0.242116
All	Model1	IFN-gamma	EAA.PCPhenoAge	TRUE	TRUE	690	0.042026	0.0378336	1.11081	0.26665	0.323789
All	Model1	IFN-gamma	PoA.DunedinPACE	TRUE	TRUE	690	0.132106	0.0356015	3.71069	0.000206698	0.000562217
All	Model1	IL-10RB	EAA.PCGrimAge	TRUE	TRUE	690	0.0934017	0.0356803	2.61774	0.00885142	0.0200632
All	Model1	IL-10RB	EAA.PCHannum	TRUE	TRUE	690	0.0550564	0.0378797	1.45345	0.146098	0.443929
All	Model1	IL-10RB	EAA.PCHorvath1	TRUE	TRUE	690	0.0460842	0.038719	1.19022	0.233959	0.641713
All	Model1	IL-10RB	EAA.PCHorvath2	TRUE	TRUE	690	0.0199131	0.0392283	0.507621	0.611719	0.945258
All	Model1	IL-10RB	EAA.PCPhenoAge	TRUE	TRUE	690	0.0733676	0.0386996	1.89582	0.0579835	0.109524
All	Model1	IL-10RB	PoA.DunedinPACE	TRUE	TRUE	690	0.109255	0.0365175	2.99186	0.00277283	0.0053872
All	Model1	IL-12B	EAA.PCGrimAge	TRUE	TRUE	690	-0.0293896	0.0360438	-0.815387	0.414851	0.486377
All	Model1	IL-12B	EAA.PCHannum	TRUE	TRUE	690	-0.0140282	0.0381626	-0.367591	0.713178	0.847266
All	Model1	IL-12B	EAA.PCHorvath1	TRUE	TRUE	690	0.00380874	0.0390052	0.0976469	0.922213	0.9966
All	Model1	IL-12B	EAA.PCHorvath2	TRUE	TRUE	690	-0.0192558	0.0394572	-0.488017	0.625538	0.945258
All	Model1	IL-12B	EAA.PCPhenoAge	TRUE	TRUE	690	0.0779677	0.0389271	2.00292	0.0451864	0.0931114
All	Model1	IL-12B	PoA.DunedinPACE	TRUE	TRUE	690	0.0633316	0.0368887	1.71683	0.0860106	0.110353
All	Model1	IL-15RA	EAA.PCGrimAge	TRUE	TRUE	690	0.0614622	0.0366549	1.67678	0.0935857	0.13258
All	Model1	IL-15RA	EAA.PCHannum	TRUE	TRUE	690	0.0572411	0.0388008	1.47526	0.140144	0.443929
All	Model1	IL-15RA	EAA.PCHorvath1	TRUE	TRUE	690	0.0539887	0.0396451	1.3618	0.17326	0.634248
All	Model1	IL-15RA	EAA.PCHorvath2	TRUE	TRUE	690	0.0324603	0.0401725	0.808024	0.419077	0.876771
All	Model1	IL-15RA	EAA.PCPhenoAge	TRUE	TRUE	690	0.104602	0.0395411	2.64538	0.00815981	0.0264222
All	Model1	IL-15RA	PoA.DunedinPACE	TRUE	TRUE	690	0.142991	0.0372976	3.83379	0.000126182	0.000357515
All	Model1	IL-17C	EAA.PCGrimAge	TRUE	TRUE	690	0.0957875	0.0354672	2.70073	0.00691866	0.0165518
All	Model1	IL-17C	EAA.PCHannum	TRUE	TRUE	690	0.0675876	0.0376387	1.79569	0.0725431	0.393317
All	Model1	IL-17C	EAA.PCHorvath1	TRUE	TRUE	690	0.042963	0.0384944	1.11609	0.264385	0.641713
All	Model1	IL-17C	EAA.PCHorvath2	TRUE	TRUE	690	0.0450461	0.0389814	1.15558	0.247853	0.861325
All	Model1	IL-17C	EAA.PCPhenoAge	TRUE	TRUE	690	0.147335	0.0381817	3.85877	0.000113958	0.000861015
All	Model1	IL-17C	PoA.DunedinPACE	TRUE	TRUE	690	0.0700882	0.0364749	1.92154	0.0546631	0.0728841
All	Model1	IL-18R1	EAA.PCGrimAge	TRUE	TRUE	690	0.00964314	0.0350795	0.274894	0.783398	0.79509
All	Model1	IL-18R1	EAA.PCHannum	TRUE	TRUE	690	-0.0224335	0.0371182	-0.604381	0.545591	0.847266
All	Model1	IL-18R1	EAA.PCHorvath1	TRUE	TRUE	690	-0.0344601	0.0379478	-0.908091	0.36383	0.74971
All	Model1	IL-18R1	EAA.PCHorvath2	TRUE	TRUE	690	-0.0396337	0.0383471	-1.03355	0.301346	0.861325
All	Model1	IL-18R1	EAA.PCPhenoAge	TRUE	TRUE	690	0.0466283	0.0379197	1.22966	0.218825	0.297602
All	Model1	IL-18R1	PoA.DunedinPACE	TRUE	TRUE	690	0.156618	0.0354422	4.41898	9.91674e-06	3.21113e-05
All	Model1	IL10	EAA.PCGrimAge	TRUE	TRUE	690	0.0733233	0.0356298	2.05792	0.0395979	0.0641109
All	Model1	IL10	EAA.PCHannum	TRUE	TRUE	690	0.0290164	0.0378002	0.767626	0.442709	0.752606
All	Model1	IL10	EAA.PCHorvath1	TRUE	TRUE	690	0.0253815	0.0385829	0.657844	0.510638	0.889527
All	Model1	IL10	EAA.PCHorvath2	TRUE	TRUE	690	0.0105545	0.0391167	0.269821	0.787298	0.954312
All	Model1	IL10	EAA.PCPhenoAge	TRUE	TRUE	690	0.0910312	0.0385215	2.36313	0.0181214	0.0511186
All	Model1	IL10	PoA.DunedinPACE	TRUE	TRUE	690	0.104724	0.0364621	2.87213	0.00407712	0.00710883
All	Model1	IL18	EAA.PCGrimAge	TRUE	TRUE	690	0.14922	0.0352284	4.23578	2.27764e-05	0.000103253
All	Model1	IL18	EAA.PCHannum	TRUE	TRUE	690	0.0649163	0.037667	1.72342	0.0848117	0.393317
All	Model1	IL18	EAA.PCHorvath1	TRUE	TRUE	690	0.0453783	0.0384491	1.18022	0.237914	0.641713
All	Model1	IL18	EAA.PCHorvath2	TRUE	TRUE	690	0.0576559	0.0389975	1.47845	0.139287	0.744116
All	Model1	IL18	EAA.PCPhenoAge	TRUE	TRUE	690	0.139577	0.0382711	3.64706	0.000265259	0.00150314
All	Model1	IL18	PoA.DunedinPACE	TRUE	TRUE	690	0.20382	0.035835	5.68772	1.2875e-08	6.25358e-08
All	Model1	IL6	EAA.PCGrimAge	TRUE	TRUE	690	0.250505	0.0348696	7.18406	6.76719e-13	2.30084e-11
All	Model1	IL6	EAA.PCHannum	TRUE	TRUE	690	0.0682034	0.0381141	1.78945	0.0735416	0.393317
All	Model1	IL6	EAA.PCHorvath1	TRUE	TRUE	690	0.0690694	0.0388297	1.77878	0.0752759	0.426343
All	Model1	IL6	EAA.PCHorvath2	TRUE	TRUE	690	0.0695357	0.039436	1.76325	0.077858	0.588261
All	Model1	IL6	EAA.PCPhenoAge	TRUE	TRUE	690	0.190491	0.0384435	4.95509	7.22987e-07	2.45815e-05
All	Model1	IL6	PoA.DunedinPACE	TRUE	TRUE	690	0.352167	0.0346221	10.1717	2.65151e-24	1.80303e-22
All	Model1	IL7	EAA.PCGrimAge	TRUE	TRUE	690	0.0436615	0.0345877	1.26234	0.206826	0.263903
All	Model1	IL7	EAA.PCHannum	TRUE	TRUE	690	-0.0352558	0.0366052	-0.963138	0.335478	0.743515
All	Model1	IL7	EAA.PCHorvath1	TRUE	TRUE	690	-0.0469684	0.0373056	-1.25902	0.208023	0.641713
All	Model1	IL7	EAA.PCHorvath2	TRUE	TRUE	690	-0.0361797	0.0378772	-0.955184	0.339485	0.861325
All	Model1	IL7	EAA.PCPhenoAge	TRUE	TRUE	690	0.0274127	0.037476	0.731473	0.46449	0.526423
All	Model1	IL7	PoA.DunedinPACE	TRUE	TRUE	690	0.0795725	0.0354487	2.24473	0.0247858	0.0374541
All	Model1	IL8	EAA.PCGrimAge	TRUE	TRUE	690	0.191037	0.0365306	5.22951	1.69959e-07	1.28413e-06
All	Model1	IL8	EAA.PCHannum	TRUE	TRUE	690	0.0661709	0.0393378	1.68212	0.0925451	0.393317
All	Model1	IL8	EAA.PCHorvath1	TRUE	TRUE	690	0.0528705	0.0402172	1.31463	0.188636	0.634248
All	Model1	IL8	EAA.PCHorvath2	TRUE	TRUE	690	0.0407321	0.0407404	0.999797	0.317409	0.861325
All	Model1	IL8	EAA.PCPhenoAge	TRUE	TRUE	690	0.143933	0.0399561	3.60227	0.000315451	0.00165005
All	Model1	IL8	PoA.DunedinPACE	TRUE	TRUE	690	0.216003	0.0373399	5.78477	7.26112e-09	3.79812e-08
All	Model1	LAP TGF-beta-1	EAA.PCGrimAge	TRUE	TRUE	690	0.109782	0.0362962	3.02461	0.00248956	0.00736042
All	Model1	LAP TGF-beta-1	EAA.PCHannum	TRUE	TRUE	690	0.0568664	0.0386067	1.47297	0.14076	0.443929
All	Model1	LAP TGF-beta-1	EAA.PCHorvath1	TRUE	TRUE	690	0.0510252	0.0394502	1.29341	0.195871	0.634248
All	Model1	LAP TGF-beta-1	EAA.PCHorvath2	TRUE	TRUE	690	0.043029	0.0399585	1.07684	0.281551	0.861325
All	Model1	LAP TGF-beta-1	EAA.PCPhenoAge	TRUE	TRUE	690	0.100132	0.0393632	2.54379	0.0109656	0.0337661
All	Model1	LAP TGF-beta-1	PoA.DunedinPACE	TRUE	TRUE	690	0.127193	0.0371651	3.42239	0.000620731	0.0013616
All	Model1	LIF-R	EAA.PCGrimAge	TRUE	TRUE	690	0.0614272	0.0350302	1.75355	0.0795076	0.115988
All	Model1	LIF-R	EAA.PCHannum	TRUE	TRUE	690	0.0820003	0.0370163	2.21525	0.026743	0.227316
All	Model1	LIF-R	EAA.PCHorvath1	TRUE	TRUE	690	0.0194428	0.0379118	0.512842	0.608062	0.889527
All	Model1	LIF-R	EAA.PCHorvath2	TRUE	TRUE	690	0.0511759	0.0383768	1.33351	0.182363	0.744116
All	Model1	LIF-R	EAA.PCPhenoAge	TRUE	TRUE	690	0.0956889	0.0378285	2.52955	0.0114209	0.0337661
All	Model1	LIF-R	PoA.DunedinPACE	TRUE	TRUE	690	0.0237763	0.0360121	0.660231	0.509106	0.558374
All	Model1	MCP-1	EAA.PCGrimAge	TRUE	TRUE	690	0.149349	0.0362997	4.11433	3.88311e-05	0.000165032
All	Model1	MCP-1	EAA.PCHannum	TRUE	TRUE	690	0.0607753	0.0388148	1.56577	0.117402	0.443929
All	Model1	MCP-1	EAA.PCHorvath1	TRUE	TRUE	690	0.0683471	0.0396163	1.72523	0.0844865	0.426343
All	Model1	MCP-1	EAA.PCHorvath2	TRUE	TRUE	690	0.0602191	0.040155	1.49967	0.133701	0.744116
All	Model1	MCP-1	EAA.PCPhenoAge	TRUE	TRUE	690	0.120714	0.0395057	3.0556	0.00224608	0.00954585
All	Model1	MCP-1	PoA.DunedinPACE	TRUE	TRUE	690	0.166712	0.0371323	4.48967	7.13352e-06	2.4254e-05
All	Model1	MCP-2	EAA.PCGrimAge	TRUE	TRUE	690	0.0900644	0.0352513	2.55492	0.0106211	0.0232979
All	Model1	MCP-2	EAA.PCHannum	TRUE	TRUE	690	0.0115933	0.0374845	0.309282	0.757107	0.847266
All	Model1	MCP-2	EAA.PCHorvath1	TRUE	TRUE	690	0.0193093	0.0383202	0.503894	0.614336	0.889527
All	Model1	MCP-2	EAA.PCHorvath2	TRUE	TRUE	690	-0.00346303	0.0387618	-0.0893412	0.928811	0.989041
All	Model1	MCP-2	EAA.PCPhenoAge	TRUE	TRUE	690	0.0453356	0.0382929	1.18392	0.236446	0.309198
All	Model1	MCP-2	PoA.DunedinPACE	TRUE	TRUE	690	0.109666	0.0360703	3.04034	0.0023631	0.0047262
All	Model1	MCP-4	EAA.PCGrimAge	TRUE	TRUE	690	0.0872176	0.0360984	2.41611	0.0156873	0.0302969
All	Model1	MCP-4	EAA.PCHannum	TRUE	TRUE	690	0.0315629	0.0383587	0.822833	0.410603	0.74365
All	Model1	MCP-4	EAA.PCHorvath1	TRUE	TRUE	690	0.00645967	0.0392459	0.164595	0.869263	0.9966
All	Model1	MCP-4	EAA.PCHorvath2	TRUE	TRUE	690	0.0212148	0.0396643	0.53486	0.592747	0.937367
All	Model1	MCP-4	EAA.PCPhenoAge	TRUE	TRUE	690	0.0638954	0.0391411	1.63244	0.102587	0.170145
All	Model1	MCP-4	PoA.DunedinPACE	TRUE	TRUE	690	0.0840928	0.036977	2.27419	0.0229546	0.0363003
All	Model1	MMP-1	EAA.PCGrimAge	TRUE	TRUE	690	0.16189	0.0345319	4.68815	2.75688e-06	1.87468e-05
All	Model1	MMP-1	EAA.PCHannum	TRUE	TRUE	690	0.00572516	0.037107	0.154288	0.877383	0.917877
All	Model1	MMP-1	EAA.PCHorvath1	TRUE	TRUE	690	0.0255665	0.0378358	0.675721	0.499218	0.889527
All	Model1	MMP-1	EAA.PCHorvath2	TRUE	TRUE	690	0.0151972	0.0383873	0.395891	0.692185	0.954312
All	Model1	MMP-1	EAA.PCPhenoAge	TRUE	TRUE	690	0.0535523	0.0379172	1.41235	0.157848	0.233341
All	Model1	MMP-1	PoA.DunedinPACE	TRUE	TRUE	690	0.10363	0.0357958	2.89504	0.00379109	0.00678406
All	Model1	MMP-10	EAA.PCGrimAge	TRUE	TRUE	690	0.134074	0.0346179	3.87296	0.00010752	0.000406188
All	Model1	MMP-10	EAA.PCHannum	TRUE	TRUE	690	0.0206874	0.0370164	0.558872	0.576249	0.847266
All	Model1	MMP-10	EAA.PCHorvath1	TRUE	TRUE	690	0.0188679	0.0377798	0.499417	0.617486	0.889527
All	Model1	MMP-10	EAA.PCHorvath2	TRUE	TRUE	690	0.0212494	0.0382928	0.554919	0.57895	0.937367
All	Model1	MMP-10	EAA.PCPhenoAge	TRUE	TRUE	690	0.0544996	0.0378234	1.4409	0.149614	0.226083
All	Model1	MMP-10	PoA.DunedinPACE	TRUE	TRUE	690	0.037018	0.0358904	1.03142	0.302345	0.354473
All	Model1	NT-3	EAA.PCGrimAge	TRUE	TRUE	690	0.0121523	0.0345774	0.351451	0.72525	0.758723
All	Model1	NT-3	EAA.PCHannum	TRUE	TRUE	690	0.00765937	0.0365778	0.2094	0.834136	0.914859
All	Model1	NT-3	EAA.PCHorvath1	TRUE	TRUE	690	-0.00188265	0.0372454	-0.050547	0.959686	0.9966
All	Model1	NT-3	EAA.PCHorvath2	TRUE	TRUE	690	0.0111446	0.0378585	0.294375	0.768472	0.954312
All	Model1	NT-3	EAA.PCPhenoAge	TRUE	TRUE	690	0.0176819	0.0374479	0.472174	0.636803	0.676603
All	Model1	NT-3	PoA.DunedinPACE	TRUE	TRUE	690	-0.0331502	0.0355546	-0.932373	0.351144	0.397963
All	Model1	OPG	EAA.PCGrimAge	TRUE	TRUE	690	0.164209	0.0373283	4.39906	1.08722e-05	5.68699e-05
All	Model1	OPG	EAA.PCHannum	TRUE	TRUE	690	0.0182743	0.0400658	0.456108	0.648312	0.847266
All	Model1	OPG	EAA.PCHorvath1	TRUE	TRUE	690	-0.0151717	0.0409285	-0.370688	0.71087	0.889527
All	Model1	OPG	EAA.PCHorvath2	TRUE	TRUE	690	-0.0119596	0.0414418	-0.288589	0.772896	0.954312
All	Model1	OPG	EAA.PCPhenoAge	TRUE	TRUE	690	0.095884	0.0408087	2.3496	0.0187936	0.0511186
All	Model1	OPG	PoA.DunedinPACE	TRUE	TRUE	690	0.161259	0.038342	4.2058	2.60164e-05	7.69181e-05
All	Model1	OSM	EAA.PCGrimAge	TRUE	TRUE	690	0.190823	0.0344148	5.5448	2.94286e-08	2.50143e-07
All	Model1	OSM	EAA.PCHannum	TRUE	TRUE	690	0.0448849	0.0371755	1.20738	0.227286	0.594439
All	Model1	OSM	EAA.PCHorvath1	TRUE	TRUE	690	0.0121118	0.0379572	0.319092	0.749656	0.910297
All	Model1	OSM	EAA.PCHorvath2	TRUE	TRUE	690	-0.00334028	0.0385003	-0.0867598	0.930862	0.989041
All	Model1	OSM	EAA.PCPhenoAge	TRUE	TRUE	690	0.118584	0.0378089	3.13641	0.00171032	0.00775343
All	Model1	OSM	PoA.DunedinPACE	TRUE	TRUE	690	0.222603	0.035117	6.3389	2.31413e-10	2.62268e-09
All	Model1	PD-L1	EAA.PCGrimAge	TRUE	TRUE	690	0.0782851	0.035802	2.18662	0.0287706	0.04891
All	Model1	PD-L1	EAA.PCHannum	TRUE	TRUE	690	0.0419535	0.0379582	1.10526	0.269049	0.653405
All	Model1	PD-L1	EAA.PCHorvath1	TRUE	TRUE	690	0.0208088	0.0386788	0.537989	0.590585	0.889527
All	Model1	PD-L1	EAA.PCHorvath2	TRUE	TRUE	690	-0.0345101	0.0393097	-0.877903	0.379996	0.861325
All	Model1	PD-L1	EAA.PCPhenoAge	TRUE	TRUE	690	0.106367	0.0386885	2.74931	0.00597203	0.0213736
All	Model1	PD-L1	PoA.DunedinPACE	TRUE	TRUE	690	0.158066	0.0364536	4.33609	1.45043e-05	4.48313e-05
All	Model1	SCF	EAA.PCGrimAge	TRUE	TRUE	690	-0.156943	0.0344291	-4.55845	5.15332e-06	2.92021e-05
All	Model1	SCF	EAA.PCHannum	TRUE	TRUE	690	-0.0259101	0.0369573	-0.701081	0.483252	0.801492
All	Model1	SCF	EAA.PCHorvath1	TRUE	TRUE	690	-0.0309461	0.0376971	-0.820914	0.411695	0.82339
All	Model1	SCF	EAA.PCHorvath2	TRUE	TRUE	690	-0.0293424	0.0382315	-0.767494	0.442788	0.885576
All	Model1	SCF	EAA.PCPhenoAge	TRUE	TRUE	690	-0.0576047	0.0377651	-1.52534	0.127174	0.205901
All	Model1	SCF	PoA.DunedinPACE	TRUE	TRUE	690	-0.213548	0.0349397	-6.11191	9.84466e-10	6.69437e-09
All	Model1	SLAMF1	EAA.PCGrimAge	TRUE	TRUE	690	0.0272176	0.0359955	0.75614	0.449565	0.509507
All	Model1	SLAMF1	EAA.PCHannum	TRUE	TRUE	690	0.0358958	0.0380686	0.942925	0.345719	0.743515
All	Model1	SLAMF1	EAA.PCHorvath1	TRUE	TRUE	690	-0.0381201	0.0387775	-0.983049	0.325583	0.691865
All	Model1	SLAMF1	EAA.PCHorvath2	TRUE	TRUE	690	-0.00680841	0.0394254	-0.172691	0.862894	0.977947
All	Model1	SLAMF1	EAA.PCPhenoAge	TRUE	TRUE	690	0.0707524	0.0388994	1.81886	0.0689332	0.123354
All	Model1	SLAMF1	PoA.DunedinPACE	TRUE	TRUE	690	0.0824496	0.0368953	2.23469	0.0254378	0.0376037
All	Model1	STAMBP	EAA.PCGrimAge	TRUE	TRUE	690	0.0837158	0.0347655	2.40801	0.0160395	0.0302969
All	Model1	STAMBP	EAA.PCHannum	TRUE	TRUE	690	0.00697104	0.0369359	0.188734	0.850302	0.917786
All	Model1	STAMBP	EAA.PCHorvath1	TRUE	TRUE	690	0.000890522	0.0376743	0.0236374	0.981142	0.9966
All	Model1	STAMBP	EAA.PCHorvath2	TRUE	TRUE	690	-0.0047815	0.0382156	-0.125119	0.900429	0.989041
All	Model1	STAMBP	EAA.PCPhenoAge	TRUE	TRUE	690	0.0547439	0.037741	1.45052	0.146914	0.226083
All	Model1	STAMBP	PoA.DunedinPACE	TRUE	TRUE	690	0.0624789	0.0357787	1.74626	0.080766	0.105617
All	Model1	TGF-alpha	EAA.PCGrimAge	TRUE	TRUE	690	0.154774	0.0353154	4.38261	1.17265e-05	5.69575e-05
All	Model1	TGF-alpha	EAA.PCHannum	TRUE	TRUE	690	0.0890172	0.0377229	2.35977	0.0182865	0.17764
All	Model1	TGF-alpha	EAA.PCHorvath1	TRUE	TRUE	690	0.0664017	0.038478	1.7257	0.0844007	0.426343
All	Model1	TGF-alpha	EAA.PCHorvath2	TRUE	TRUE	690	0.038479	0.0391691	0.982381	0.325912	0.861325
All	Model1	TGF-alpha	EAA.PCPhenoAge	TRUE	TRUE	690	0.133114	0.0384452	3.46244	0.000535292	0.00259999
All	Model1	TGF-alpha	PoA.DunedinPACE	TRUE	TRUE	690	0.178138	0.0361788	4.92382	8.48695e-07	3.39478e-06
All	Model1	TNF	EAA.PCGrimAge	TRUE	TRUE	690	0.128072	0.0364192	3.51661	0.000437088	0.0014861
All	Model1	TNF	EAA.PCHannum	TRUE	TRUE	690	0.0990431	0.0387043	2.55897	0.0104983	0.17764
All	Model1	TNF	EAA.PCHorvath1	TRUE	TRUE	690	0.0823838	0.0394816	2.08664	0.0369207	0.418435
All	Model1	TNF	EAA.PCHorvath2	TRUE	TRUE	690	0.0769775	0.040153	1.9171	0.0552246	0.477212
All	Model1	TNF	EAA.PCPhenoAge	TRUE	TRUE	690	0.150824	0.0394158	3.82648	0.000129991	0.000883937
All	Model1	TNF	PoA.DunedinPACE	TRUE	TRUE	690	0.217458	0.0368993	5.89328	3.78604e-09	2.14542e-08
All	Model1	TNFB	EAA.PCGrimAge	TRUE	TRUE	690	-0.0245381	0.0351556	-0.697985	0.485186	0.540863
All	Model1	TNFB	EAA.PCHannum	TRUE	TRUE	690	-0.0347626	0.037187	-0.934804	0.349889	0.743515
All	Model1	TNFB	EAA.PCHorvath1	TRUE	TRUE	690	0.000215449	0.037967	0.00567465	0.995472	0.9966
All	Model1	TNFB	EAA.PCHorvath2	TRUE	TRUE	690	-0.0134108	0.0384905	-0.348418	0.727526	0.954312
All	Model1	TNFB	EAA.PCPhenoAge	TRUE	TRUE	690	-0.0144401	0.0380667	-0.379338	0.704437	0.731149
All	Model1	TNFB	PoA.DunedinPACE	TRUE	TRUE	690	0.0072766	0.0360959	0.201591	0.840236	0.840236
All	Model1	TNFRSF9	EAA.PCGrimAge	TRUE	TRUE	690	0.0842435	0.0380036	2.21673	0.0266417	0.0464522
All	Model1	TNFRSF9	EAA.PCHannum	TRUE	TRUE	690	0.118295	0.0401002	2.94999	0.00317785	0.108047
All	Model1	TNFRSF9	EAA.PCHorvath1	TRUE	TRUE	690	0.110706	0.0409563	2.70302	0.00687135	0.128754
All	Model1	TNFRSF9	EAA.PCHorvath2	TRUE	TRUE	690	0.0859653	0.0416192	2.06552	0.038874	0.440572
All	Model1	TNFRSF9	EAA.PCPhenoAge	TRUE	TRUE	690	0.173332	0.0407622	4.25227	2.11612e-05	0.000334049
All	Model1	TNFRSF9	PoA.DunedinPACE	TRUE	TRUE	690	0.12572	0.0388811	3.23344	0.00122311	0.00252034
All	Model1	TNFSF14	EAA.PCGrimAge	TRUE	TRUE	690	0.099215	0.0348142	2.84984	0.00437412	0.01144
All	Model1	TNFSF14	EAA.PCHannum	TRUE	TRUE	690	-0.0326683	0.0370298	-0.882216	0.37766	0.74365
All	Model1	TNFSF14	EAA.PCHorvath1	TRUE	TRUE	690	-0.0231015	0.0377738	-0.611576	0.540818	0.889527
All	Model1	TNFSF14	EAA.PCHorvath2	TRUE	TRUE	690	-0.0336769	0.0383115	-0.879028	0.379386	0.861325
All	Model1	TNFSF14	EAA.PCPhenoAge	TRUE	TRUE	690	0.042799	0.0378779	1.12992	0.25851	0.321927
All	Model1	TNFSF14	PoA.DunedinPACE	TRUE	TRUE	690	0.226974	0.0349199	6.49984	8.04038e-11	1.09349e-09
All	Model1	TRAIL	EAA.PCGrimAge	TRUE	TRUE	690	0.0869277	0.0346341	2.50989	0.0120769	0.0256634
All	Model1	TRAIL	EAA.PCHannum	TRUE	TRUE	690	0.0299589	0.0367986	0.814132	0.415569	0.74365
All	Model1	TRAIL	EAA.PCHorvath1	TRUE	TRUE	690	0.0447218	0.0375688	1.1904	0.233889	0.641713
All	Model1	TRAIL	EAA.PCHorvath2	TRUE	TRUE	690	0.0380145	0.0380494	0.999084	0.317754	0.861325
All	Model1	TRAIL	EAA.PCPhenoAge	TRUE	TRUE	690	0.0137503	0.037652	0.365196	0.714965	0.731149
All	Model1	TRAIL	PoA.DunedinPACE	TRUE	TRUE	690	0.0465299	0.0356375	1.30564	0.191674	0.236978
All	Model1	TRANCE	EAA.PCGrimAge	TRUE	TRUE	690	0.0204378	0.0347035	0.588924	0.555912	0.600032
All	Model1	TRANCE	EAA.PCHannum	TRUE	TRUE	690	0.0307637	0.0367112	0.837992	0.402035	0.74365
All	Model1	TRANCE	EAA.PCHorvath1	TRUE	TRUE	690	0.0638728	0.0374128	1.70725	0.0877764	0.426343
All	Model1	TRANCE	EAA.PCHorvath2	TRUE	TRUE	690	0.0509286	0.0379434	1.34222	0.179523	0.744116
All	Model1	TRANCE	EAA.PCPhenoAge	TRUE	TRUE	690	0.0467496	0.0375311	1.24562	0.212903	0.295457
All	Model1	TRANCE	PoA.DunedinPACE	TRUE	TRUE	690	0.0149132	0.0356044	0.418858	0.67532	0.685399
All	Model1	TWEAK	EAA.PCGrimAge	TRUE	TRUE	690	-0.130888	0.0344354	-3.80097	0.000144128	0.000515826
All	Model1	TWEAK	EAA.PCHannum	TRUE	TRUE	690	-0.0144979	0.0368244	-0.393702	0.693801	0.847266
All	Model1	TWEAK	EAA.PCHorvath1	TRUE	TRUE	690	-0.00261193	0.0376146	-0.0694391	0.94464	0.9966
All	Model1	TWEAK	EAA.PCHorvath2	TRUE	TRUE	690	-0.000849185	0.0380916	-0.0222932	0.982214	0.996874
All	Model1	TWEAK	EAA.PCPhenoAge	TRUE	TRUE	690	-0.0677244	0.0375855	-1.80187	0.0715652	0.12478
All	Model1	TWEAK	PoA.DunedinPACE	TRUE	TRUE	690	-0.225777	0.0346387	-6.51806	7.12205e-11	1.09349e-09
All	Model1	uPA	EAA.PCGrimAge	TRUE	TRUE	690	0.112958	0.0344988	3.27425	0.00105944	0.00327463
All	Model1	uPA	EAA.PCHannum	TRUE	TRUE	690	0.0621855	0.0367132	1.69382	0.0903	0.393317
All	Model1	uPA	EAA.PCHorvath1	TRUE	TRUE	690	0.0260365	0.0374939	0.694419	0.487419	0.889527
All	Model1	uPA	EAA.PCHorvath2	TRUE	TRUE	690	0.0335269	0.0380444	0.881258	0.378178	0.861325
All	Model1	uPA	EAA.PCPhenoAge	TRUE	TRUE	690	0.0736734	0.0375482	1.9621	0.0497507	0.0995014
All	Model1	uPA	PoA.DunedinPACE	TRUE	TRUE	690	0.0224588	0.0357189	0.628765	0.529503	0.562597
All	Model1	VEGFA	EAA.PCGrimAge	TRUE	TRUE	690	0.208865	0.035128	5.94584	2.75051e-09	3.74069e-08
All	Model1	VEGFA	EAA.PCHannum	TRUE	TRUE	690	0.0713209	0.0380594	1.87393	0.0609395	0.393317
All	Model1	VEGFA	EAA.PCHorvath1	TRUE	TRUE	690	0.0579062	0.0389544	1.48651	0.137144	0.548576
All	Model1	VEGFA	EAA.PCHorvath2	TRUE	TRUE	690	0.0184221	0.0394459	0.467021	0.640485	0.946803
All	Model1	VEGFA	EAA.PCPhenoAge	TRUE	TRUE	690	0.151259	0.0385528	3.92343	8.72976e-05	0.00074203
All	Model1	VEGFA	PoA.DunedinPACE	TRUE	TRUE	690	0.269062	0.0354511	7.58967	3.20723e-14	7.26972e-13
All	Model2	4E-BP1	EAA.PCGrimAge	TRUE	TRUE	690	0.125413	0.0328329	3.81974	0.000133593	0.00113554
All	Model2	4E-BP1	EAA.PCHannum	TRUE	TRUE	690	0.0652616	0.0396052	1.6478	0.0993928	0.54098
All	Model2	4E-BP1	EAA.PCHorvath1	TRUE	TRUE	690	0.0533779	0.0402847	1.32502	0.185165	0.67181
All	Model2	4E-BP1	EAA.PCHorvath2	TRUE	TRUE	690	0.00431175	0.0412945	0.104415	0.91684	0.944623
All	Model2	4E-BP1	EAA.PCPhenoAge	TRUE	TRUE	690	0.0889944	0.0398835	2.23136	0.0256573	0.134207
All	Model2	4E-BP1	PoA.DunedinPACE	TRUE	TRUE	690	0.0563982	0.0347959	1.62083	0.105054	0.188518
All	Model2	ADA	EAA.PCGrimAge	TRUE	TRUE	690	0.0356492	0.0315668	1.12933	0.25876	0.308697
All	Model2	ADA	EAA.PCHannum	TRUE	TRUE	690	-0.00207495	0.0378312	-0.0548477	0.95626	0.985749
All	Model2	ADA	EAA.PCHorvath1	TRUE	TRUE	690	-0.00224775	0.0384789	-0.0584151	0.953418	0.982309
All	Model2	ADA	EAA.PCHorvath2	TRUE	TRUE	690	-0.00892415	0.0393633	-0.226713	0.820647	0.944623
All	Model2	ADA	EAA.PCPhenoAge	TRUE	TRUE	690	-0.0263356	0.0381203	-0.690854	0.489657	0.62824
All	Model2	ADA	PoA.DunedinPACE	TRUE	TRUE	690	-0.00397969	0.0332073	-0.119844	0.904607	0.946358
All	Model2	AXIN1	EAA.PCGrimAge	TRUE	TRUE	690	0.0357672	0.0310084	1.15347	0.248718	0.302015
All	Model2	AXIN1	EAA.PCHannum	TRUE	TRUE	690	-0.0263656	0.0371327	-0.710037	0.477681	0.928066
All	Model2	AXIN1	EAA.PCHorvath1	TRUE	TRUE	690	-0.0152042	0.0377674	-0.402574	0.687262	0.95669
All	Model2	AXIN1	EAA.PCHorvath2	TRUE	TRUE	690	-0.037887	0.0386295	-0.98078	0.326701	0.944623
All	Model2	AXIN1	EAA.PCPhenoAge	TRUE	TRUE	690	-0.00682687	0.0374529	-0.182279	0.855364	0.908824
All	Model2	AXIN1	PoA.DunedinPACE	TRUE	TRUE	690	-0.000384313	0.0326195	-0.0117817	0.9906	0.9906
All	Model2	CASP-8	EAA.PCGrimAge	TRUE	TRUE	690	0.0762637	0.0320324	2.38083	0.0172737	0.0559339
All	Model2	CASP-8	EAA.PCHannum	TRUE	TRUE	690	0.0605492	0.0384752	1.57372	0.115552	0.54098
All	Model2	CASP-8	EAA.PCHorvath1	TRUE	TRUE	690	0.0446221	0.0392197	1.13775	0.255226	0.67181
All	Model2	CASP-8	EAA.PCHorvath2	TRUE	TRUE	690	0.0137209	0.0400993	0.342173	0.732221	0.944623
All	Model2	CASP-8	EAA.PCPhenoAge	TRUE	TRUE	690	0.0723836	0.0387284	1.86901	0.0616221	0.209515
All	Model2	CASP-8	PoA.DunedinPACE	TRUE	TRUE	690	0.041852	0.033777	1.23907	0.21532	0.29987
All	Model2	CCL11	EAA.PCGrimAge	TRUE	TRUE	690	0.0944098	0.0332591	2.83861	0.00453101	0.0205406
All	Model2	CCL11	EAA.PCHannum	TRUE	TRUE	690	0.0149278	0.0400353	0.372865	0.709249	0.9813
All	Model2	CCL11	EAA.PCHorvath1	TRUE	TRUE	690	0.0203185	0.0407286	0.498874	0.617868	0.95669
All	Model2	CCL11	EAA.PCHorvath2	TRUE	TRUE	690	-0.0318789	0.0416467	-0.765461	0.443997	0.944623
All	Model2	CCL11	EAA.PCPhenoAge	TRUE	TRUE	690	0.04227	0.0403335	1.04801	0.294633	0.477025
All	Model2	CCL11	PoA.DunedinPACE	TRUE	TRUE	690	0.0321159	0.0351345	0.914085	0.360672	0.437959
All	Model2	CCL19	EAA.PCGrimAge	TRUE	TRUE	690	0.0529047	0.0323787	1.63393	0.102273	0.17485
All	Model2	CCL19	EAA.PCHannum	TRUE	TRUE	690	-0.00216795	0.0387942	-0.0558834	0.955435	0.985749
All	Model2	CCL19	EAA.PCHorvath1	TRUE	TRUE	690	0.0237499	0.0393929	0.602898	0.546577	0.950911
All	Model2	CCL19	EAA.PCHorvath2	TRUE	TRUE	690	-0.000388413	0.0403743	-0.0096203	0.992324	0.992324
All	Model2	CCL19	EAA.PCPhenoAge	TRUE	TRUE	690	0.0899081	0.0389868	2.30612	0.021104	0.11959
All	Model2	CCL19	PoA.DunedinPACE	TRUE	TRUE	690	0.0271845	0.0340713	0.797872	0.424945	0.489635
All	Model2	CCL20	EAA.PCGrimAge	TRUE	TRUE	690	0.126529	0.0316313	4.00013	6.33085e-05	0.000717497
All	Model2	CCL20	EAA.PCHannum	TRUE	TRUE	690	0.00539509	0.0382565	0.141024	0.887851	0.985749
All	Model2	CCL20	EAA.PCHorvath1	TRUE	TRUE	690	-0.00594878	0.038864	-0.153067	0.878346	0.961058
All	Model2	CCL20	EAA.PCHorvath2	TRUE	TRUE	690	-0.00515544	0.0398147	-0.129486	0.896973	0.944623
All	Model2	CCL20	EAA.PCPhenoAge	TRUE	TRUE	690	0.11083	0.0383632	2.88896	0.00386517	0.0452112
All	Model2	CCL20	PoA.DunedinPACE	TRUE	TRUE	690	0.117075	0.0333194	3.5137	0.000441908	0.00272142
All	Model2	CCL23	EAA.PCGrimAge	TRUE	TRUE	690	0.0200811	0.0316275	0.634924	0.525478	0.605635
All	Model2	CCL23	EAA.PCHannum	TRUE	TRUE	690	-0.000318537	0.0379222	-0.00839977	0.993298	0.993298
All	Model2	CCL23	EAA.PCHorvath1	TRUE	TRUE	690	-0.00867862	0.0386394	-0.224605	0.822286	0.95669
All	Model2	CCL23	EAA.PCHorvath2	TRUE	TRUE	690	-0.0210592	0.0394438	-0.533903	0.593408	0.944623
All	Model2	CCL23	EAA.PCPhenoAge	TRUE	TRUE	690	0.0120413	0.0381934	0.315271	0.752556	0.812282
All	Model2	CCL23	PoA.DunedinPACE	TRUE	TRUE	690	0.0261197	0.033243	0.785722	0.432031	0.489635
All	Model2	CCL25	EAA.PCGrimAge	TRUE	TRUE	690	0.0528825	0.0316262	1.67211	0.0945022	0.169109
All	Model2	CCL25	EAA.PCHannum	TRUE	TRUE	690	0.0591436	0.0379716	1.55758	0.119334	0.54098
All	Model2	CCL25	EAA.PCHorvath1	TRUE	TRUE	690	0.0789634	0.0386761	2.04166	0.0411853	0.479841
All	Model2	CCL25	EAA.PCHorvath2	TRUE	TRUE	690	0.058619	0.0394959	1.48418	0.137761	0.851615
All	Model2	CCL25	EAA.PCPhenoAge	TRUE	TRUE	690	0.032061	0.0382718	0.837719	0.402188	0.547253
All	Model2	CCL25	PoA.DunedinPACE	TRUE	TRUE	690	-0.012127	0.0333395	-0.363741	0.716051	0.760805
All	Model2	CCL28	EAA.PCGrimAge	TRUE	TRUE	690	0.0115228	0.0323899	0.355752	0.722026	0.743906
All	Model2	CCL28	EAA.PCHannum	TRUE	TRUE	690	-0.0204413	0.0387887	-0.526991	0.5982	0.9813
All	Model2	CCL28	EAA.PCHorvath1	TRUE	TRUE	690	-0.0276451	0.0394678	-0.700446	0.483649	0.93966
All	Model2	CCL28	EAA.PCHorvath2	TRUE	TRUE	690	-0.0548734	0.0403129	-1.36119	0.173455	0.944623
All	Model2	CCL28	EAA.PCPhenoAge	TRUE	TRUE	690	-0.0155407	0.0390946	-0.397517	0.690987	0.757856
All	Model2	CCL28	PoA.DunedinPACE	TRUE	TRUE	690	-0.0420695	0.034009	-1.23701	0.216083	0.29987
All	Model2	CCL3	EAA.PCGrimAge	TRUE	TRUE	690	0.102244	0.0350366	2.91821	0.00352043	0.0180888
All	Model2	CCL3	EAA.PCHannum	TRUE	TRUE	690	0.0772978	0.0421364	1.83446	0.0665851	0.54098
All	Model2	CCL3	EAA.PCHorvath1	TRUE	TRUE	690	0.0638912	0.0429507	1.48755	0.136871	0.67181
All	Model2	CCL3	EAA.PCHorvath2	TRUE	TRUE	690	0.0370387	0.0439216	0.843291	0.399066	0.944623
All	Model2	CCL3	EAA.PCPhenoAge	TRUE	TRUE	690	0.117797	0.0423211	2.78342	0.00537895	0.0522527
All	Model2	CCL3	PoA.DunedinPACE	TRUE	TRUE	690	0.128285	0.0367417	3.49154	0.00048025	0.00272142
All	Model2	CCL4	EAA.PCGrimAge	TRUE	TRUE	690	0.0684531	0.0327906	2.08758	0.0368356	0.0912534
All	Model2	CCL4	EAA.PCHannum	TRUE	TRUE	690	0.00318649	0.039455	0.0807626	0.935631	0.985749
All	Model2	CCL4	EAA.PCHorvath1	TRUE	TRUE	690	0.00445387	0.040219	0.11074	0.911822	0.968811
All	Model2	CCL4	EAA.PCHorvath2	TRUE	TRUE	690	-0.0178273	0.0410369	-0.43442	0.663984	0.944623
All	Model2	CCL4	EAA.PCPhenoAge	TRUE	TRUE	690	0.0373112	0.0396963	0.939917	0.34726	0.513488
All	Model2	CCL4	PoA.DunedinPACE	TRUE	TRUE	690	0.0744719	0.0344658	2.16075	0.0307147	0.0773556
All	Model2	CD244	EAA.PCGrimAge	TRUE	TRUE	690	-0.0506113	0.0311092	-1.62689	0.103759	0.17485
All	Model2	CD244	EAA.PCHannum	TRUE	TRUE	690	0.0137157	0.0373449	0.367272	0.713416	0.9813
All	Model2	CD244	EAA.PCHorvath1	TRUE	TRUE	690	-0.00548136	0.038041	-0.144091	0.885429	0.961058
All	Model2	CD244	EAA.PCHorvath2	TRUE	TRUE	690	-0.00449032	0.0388565	-0.115561	0.908	0.944623
All	Model2	CD244	EAA.PCPhenoAge	TRUE	TRUE	690	0.000380547	0.037629	0.0101131	0.991931	0.991931
All	Model2	CD244	PoA.DunedinPACE	TRUE	TRUE	690	-0.0566071	0.0326916	-1.73155	0.0833538	0.175776
All	Model2	CD40	EAA.PCGrimAge	TRUE	TRUE	690	0.0641349	0.0315472	2.03298	0.0420544	0.0922484
All	Model2	CD40	EAA.PCHannum	TRUE	TRUE	690	0.00926438	0.0378767	0.244593	0.806771	0.985749
All	Model2	CD40	EAA.PCHorvath1	TRUE	TRUE	690	0.00228614	0.0385371	0.0593231	0.952695	0.982309
All	Model2	CD40	EAA.PCHorvath2	TRUE	TRUE	690	-0.022831	0.0394056	-0.579385	0.56233	0.944623
All	Model2	CD40	EAA.PCPhenoAge	TRUE	TRUE	690	0.0219616	0.0381755	0.57528	0.565102	0.686195
All	Model2	CD40	PoA.DunedinPACE	TRUE	TRUE	690	0.0609932	0.0331734	1.83862	0.0659718	0.144712
All	Model2	CD5	EAA.PCGrimAge	TRUE	TRUE	690	0.0166226	0.0343486	0.48394	0.628429	0.700543
All	Model2	CD5	EAA.PCHannum	TRUE	TRUE	690	0.0591549	0.0411838	1.43636	0.150899	0.603595
All	Model2	CD5	EAA.PCHorvath1	TRUE	TRUE	690	0.11067	0.0418751	2.64286	0.00822087	0.222433
All	Model2	CD5	EAA.PCHorvath2	TRUE	TRUE	690	0.0925788	0.0427664	2.16476	0.0304064	0.516909
All	Model2	CD5	EAA.PCPhenoAge	TRUE	TRUE	690	0.0681275	0.0414326	1.6443	0.100114	0.283658
All	Model2	CD5	PoA.DunedinPACE	TRUE	TRUE	690	0.0330672	0.0361145	0.91562	0.359866	0.437959
All	Model2	CD6	EAA.PCGrimAge	TRUE	TRUE	690	-0.0363832	0.0313965	-1.15883	0.246525	0.302015
All	Model2	CD6	EAA.PCHannum	TRUE	TRUE	690	0.0267559	0.0376364	0.710904	0.477144	0.928066
All	Model2	CD6	EAA.PCHorvath1	TRUE	TRUE	690	0.0759555	0.0382104	1.98782	0.0468314	0.479841
All	Model2	CD6	EAA.PCHorvath2	TRUE	TRUE	690	0.0973863	0.0389971	2.49727	0.0125153	0.425521
All	Model2	CD6	EAA.PCPhenoAge	TRUE	TRUE	690	0.00141287	0.0379397	0.0372398	0.970294	0.984776
All	Model2	CD6	PoA.DunedinPACE	TRUE	TRUE	690	-0.0139185	0.0330304	-0.421383	0.673475	0.726926
All	Model2	CD8A	EAA.PCGrimAge	TRUE	TRUE	690	0.0565767	0.0319875	1.76872	0.0769413	0.144149
All	Model2	CD8A	EAA.PCHannum	TRUE	TRUE	690	0.110805	0.0382112	2.89981	0.00373395	0.169994
All	Model2	CD8A	EAA.PCHorvath1	TRUE	TRUE	690	0.0998308	0.039002	2.55963	0.0104783	0.222433
All	Model2	CD8A	EAA.PCHorvath2	TRUE	TRUE	690	0.130346	0.0396767	3.28519	0.00101913	0.069301
All	Model2	CD8A	EAA.PCPhenoAge	TRUE	TRUE	690	0.118924	0.038454	3.09264	0.00198384	0.044967
All	Model2	CD8A	PoA.DunedinPACE	TRUE	TRUE	690	0.0693026	0.033602	2.06245	0.0391645	0.0951138
All	Model2	CDCP1	EAA.PCGrimAge	TRUE	TRUE	690	0.176583	0.035413	4.98638	6.15213e-07	1.73693e-05
All	Model2	CDCP1	EAA.PCHannum	TRUE	TRUE	690	0.0143395	0.0431326	0.33245	0.739549	0.9813
All	Model2	CDCP1	EAA.PCHorvath1	TRUE	TRUE	690	-0.00815088	0.0438657	-0.185814	0.85259	0.961058
All	Model2	CDCP1	EAA.PCHorvath2	TRUE	TRUE	690	-0.0367924	0.0448664	-0.820045	0.412191	0.944623
All	Model2	CDCP1	EAA.PCPhenoAge	TRUE	TRUE	690	0.0503864	0.0434525	1.15958	0.246222	0.440607
All	Model2	CDCP1	PoA.DunedinPACE	TRUE	TRUE	690	0.142662	0.0374888	3.80547	0.000141537	0.00120306
All	Model2	CSF-1	EAA.PCGrimAge	TRUE	TRUE	690	-0.0011072	0.032773	-0.0337839	0.97305	0.97305
All	Model2	CSF-1	EAA.PCHannum	TRUE	TRUE	690	0.03051	0.039277	0.77679	0.437282	0.927782
All	Model2	CSF-1	EAA.PCHorvath1	TRUE	TRUE	690	0.0233759	0.0400415	0.583793	0.55936	0.950911
All	Model2	CSF-1	EAA.PCHorvath2	TRUE	TRUE	690	0.0107188	0.0408776	0.262216	0.793155	0.944623
All	Model2	CSF-1	EAA.PCPhenoAge	TRUE	TRUE	690	0.0581143	0.0395086	1.47093	0.14131	0.331347
All	Model2	CSF-1	PoA.DunedinPACE	TRUE	TRUE	690	0.0748889	0.0343422	2.18067	0.029208	0.0763901
All	Model2	CST5	EAA.PCGrimAge	TRUE	TRUE	690	0.0379421	0.0324078	1.17077	0.241691	0.302015
All	Model2	CST5	EAA.PCHannum	TRUE	TRUE	690	0.00332444	0.0388586	0.0855522	0.931822	0.985749
All	Model2	CST5	EAA.PCHorvath1	TRUE	TRUE	690	-0.0503627	0.0394872	-1.27542	0.202162	0.67181
All	Model2	CST5	EAA.PCHorvath2	TRUE	TRUE	690	-0.0317624	0.0404132	-0.78594	0.431903	0.944623
All	Model2	CST5	EAA.PCPhenoAge	TRUE	TRUE	690	0.0589443	0.0390969	1.50765	0.131645	0.331347
All	Model2	CST5	PoA.DunedinPACE	TRUE	TRUE	690	0.00104807	0.0341018	0.0307334	0.975482	0.990042
All	Model2	CX3CL1	EAA.PCGrimAge	TRUE	TRUE	690	-0.0440536	0.0312517	-1.40964	0.158647	0.238404
All	Model2	CX3CL1	EAA.PCHannum	TRUE	TRUE	690	-0.0056966	0.0375096	-0.151871	0.879289	0.985749
All	Model2	CX3CL1	EAA.PCHorvath1	TRUE	TRUE	690	-0.00820178	0.0382166	-0.214613	0.830069	0.95669
All	Model2	CX3CL1	EAA.PCHorvath2	TRUE	TRUE	690	-0.0701973	0.0389327	-1.80304	0.0713813	0.650431
All	Model2	CX3CL1	EAA.PCPhenoAge	TRUE	TRUE	690	-0.0268333	0.0377725	-0.710393	0.47746	0.624371
All	Model2	CX3CL1	PoA.DunedinPACE	TRUE	TRUE	690	-0.05276	0.0328375	-1.6067	0.108121	0.188518
All	Model2	CXCL1	EAA.PCGrimAge	TRUE	TRUE	690	0.0717963	0.0308566	2.32677	0.0199773	0.061748
All	Model2	CXCL1	EAA.PCHannum	TRUE	TRUE	690	0.0183894	0.0370707	0.496063	0.61985	0.9813
All	Model2	CXCL1	EAA.PCHorvath1	TRUE	TRUE	690	-0.0232205	0.03771	-0.615764	0.53805	0.950911
All	Model2	CXCL1	EAA.PCHorvath2	TRUE	TRUE	690	0.00114447	0.0385805	0.0296643	0.976335	0.990907
All	Model2	CXCL1	EAA.PCPhenoAge	TRUE	TRUE	690	0.0710481	0.0372816	1.90571	0.0566872	0.202881
All	Model2	CXCL1	PoA.DunedinPACE	TRUE	TRUE	690	0.0524026	0.0324932	1.61273	0.106804	0.188518
All	Model2	CXCL10	EAA.PCGrimAge	TRUE	TRUE	690	0.0621892	0.03374	1.84319	0.0653012	0.131759
All	Model2	CXCL10	EAA.PCHannum	TRUE	TRUE	690	0.0139516	0.0404678	0.344758	0.730277	0.9813
All	Model2	CXCL10	EAA.PCHorvath1	TRUE	TRUE	690	0.015537	0.0411493	0.377576	0.705746	0.95669
All	Model2	CXCL10	EAA.PCHorvath2	TRUE	TRUE	690	-0.0085673	0.0421141	-0.203431	0.838798	0.944623
All	Model2	CXCL10	EAA.PCPhenoAge	TRUE	TRUE	690	0.0325731	0.0407927	0.798504	0.424578	0.566104
All	Model2	CXCL10	PoA.DunedinPACE	TRUE	TRUE	690	0.0995795	0.0353391	2.81783	0.00483496	0.0182654
All	Model2	CXCL11	EAA.PCGrimAge	TRUE	TRUE	690	0.0845701	0.031816	2.6581	0.00785817	0.0296864
All	Model2	CXCL11	EAA.PCHannum	TRUE	TRUE	690	-0.00207547	0.0382759	-0.0542238	0.956757	0.985749
All	Model2	CXCL11	EAA.PCHorvath1	TRUE	TRUE	690	0.0182162	0.0389263	0.467967	0.639808	0.95669
All	Model2	CXCL11	EAA.PCHorvath2	TRUE	TRUE	690	-0.0066064	0.0398276	-0.165875	0.868255	0.944623
All	Model2	CXCL11	EAA.PCPhenoAge	TRUE	TRUE	690	0.0471305	0.0385467	1.22269	0.221449	0.406986
All	Model2	CXCL11	PoA.DunedinPACE	TRUE	TRUE	690	0.129805	0.033241	3.90498	9.42327e-05	0.00106797
All	Model2	CXCL5	EAA.PCGrimAge	TRUE	TRUE	690	0.0632513	0.0309077	2.04646	0.0407115	0.0922484
All	Model2	CXCL5	EAA.PCHannum	TRUE	TRUE	690	0.017223	0.0371435	0.463689	0.642871	0.9813
All	Model2	CXCL5	EAA.PCHorvath1	TRUE	TRUE	690	-0.0132531	0.0378206	-0.35042	0.726024	0.95669
All	Model2	CXCL5	EAA.PCHorvath2	TRUE	TRUE	690	-0.00561068	0.03865	-0.145166	0.884579	0.944623
All	Model2	CXCL5	EAA.PCPhenoAge	TRUE	TRUE	690	0.0396743	0.0373986	1.06085	0.288757	0.477025
All	Model2	CXCL5	PoA.DunedinPACE	TRUE	TRUE	690	0.0605825	0.0325097	1.86352	0.062389	0.141415
All	Model2	CXCL6	EAA.PCGrimAge	TRUE	TRUE	690	0.0452583	0.0318801	1.41964	0.155713	0.238404
All	Model2	CXCL6	EAA.PCHannum	TRUE	TRUE	690	0.00936464	0.0381796	0.245279	0.806241	0.985749
All	Model2	CXCL6	EAA.PCHorvath1	TRUE	TRUE	690	-0.0165673	0.0387998	-0.426995	0.669383	0.95669
All	Model2	CXCL6	EAA.PCHorvath2	TRUE	TRUE	690	-0.0266541	0.0397254	-0.670959	0.502246	0.944623
All	Model2	CXCL6	EAA.PCPhenoAge	TRUE	TRUE	690	0.056592	0.0384498	1.47184	0.141063	0.331347
All	Model2	CXCL6	PoA.DunedinPACE	TRUE	TRUE	690	0.0575996	0.0334743	1.72071	0.0853031	0.175776
All	Model2	CXCL9	EAA.PCGrimAge	TRUE	TRUE	689	0.158669	0.0353125	4.49328	7.01354e-06	0.00011923
All	Model2	CXCL9	EAA.PCHannum	TRUE	TRUE	689	0.0525347	0.0427733	1.22821	0.219367	0.673294
All	Model2	CXCL9	EAA.PCHorvath1	TRUE	TRUE	689	0.0691074	0.0434597	1.59015	0.111801	0.67181
All	Model2	CXCL9	EAA.PCHorvath2	TRUE	TRUE	689	0.052656	0.0445339	1.18238	0.237056	0.944623
All	Model2	CXCL9	EAA.PCPhenoAge	TRUE	TRUE	689	0.0838577	0.0430921	1.94601	0.0516533	0.202881
All	Model2	CXCL9	PoA.DunedinPACE	TRUE	TRUE	689	0.162588	0.0370402	4.38949	1.13614e-05	0.000386289
All	Model2	DNER	EAA.PCGrimAge	TRUE	TRUE	690	-0.0523996	0.0326017	-1.60727	0.107996	0.17485
All	Model2	DNER	EAA.PCHannum	TRUE	TRUE	690	-0.00643498	0.039207	-0.164128	0.86963	0.985749
All	Model2	DNER	EAA.PCHorvath1	TRUE	TRUE	690	-0.0102825	0.0399694	-0.257258	0.796979	0.95669
All	Model2	DNER	EAA.PCHorvath2	TRUE	TRUE	690	-0.0404045	0.040752	-0.991473	0.321455	0.944623
All	Model2	DNER	EAA.PCPhenoAge	TRUE	TRUE	690	-0.0438006	0.0394353	-1.1107	0.266699	0.453389
All	Model2	DNER	PoA.DunedinPACE	TRUE	TRUE	690	-0.117182	0.0340295	-3.44355	0.000574132	0.00300315
All	Model2	EN-RAGE	EAA.PCGrimAge	TRUE	TRUE	690	0.0727722	0.0323764	2.24769	0.024596	0.066901
All	Model2	EN-RAGE	EAA.PCHannum	TRUE	TRUE	690	-0.0138688	0.0387186	-0.358196	0.720197	0.9813
All	Model2	EN-RAGE	EAA.PCHorvath1	TRUE	TRUE	690	-0.0447114	0.039158	-1.14182	0.253528	0.67181
All	Model2	EN-RAGE	EAA.PCHorvath2	TRUE	TRUE	690	-0.0300017	0.0402962	-0.74453	0.456556	0.944623
All	Model2	EN-RAGE	EAA.PCPhenoAge	TRUE	TRUE	690	0.0700034	0.0390799	1.79129	0.0732471	0.237181
All	Model2	EN-RAGE	PoA.DunedinPACE	TRUE	TRUE	690	0.0792534	0.0339693	2.33309	0.0196435	0.0580765
All	Model2	FGF-19	EAA.PCGrimAge	TRUE	TRUE	690	-0.036133	0.0306082	-1.1805	0.237801	0.302015
All	Model2	FGF-19	EAA.PCHannum	TRUE	TRUE	690	-0.0129712	0.036669	-0.353739	0.723535	0.9813
All	Model2	FGF-19	EAA.PCHorvath1	TRUE	TRUE	690	-0.0111817	0.0373035	-0.299748	0.764369	0.95669
All	Model2	FGF-19	EAA.PCHorvath2	TRUE	TRUE	690	-0.0215479	0.0381484	-0.564845	0.57218	0.944623
All	Model2	FGF-19	EAA.PCPhenoAge	TRUE	TRUE	690	-0.0513393	0.0369185	-1.39061	0.164343	0.344175
All	Model2	FGF-19	PoA.DunedinPACE	TRUE	TRUE	690	-0.084168	0.0320415	-2.62685	0.00861802	0.027906
All	Model2	FGF-21	EAA.PCGrimAge	TRUE	TRUE	689	0.164279	0.0332295	4.94376	7.66293e-07	1.73693e-05
All	Model2	FGF-21	EAA.PCHannum	TRUE	TRUE	689	0.047595	0.0406006	1.17227	0.241088	0.683083
All	Model2	FGF-21	EAA.PCHorvath1	TRUE	TRUE	689	0.025738	0.0413927	0.621801	0.534073	0.950911
All	Model2	FGF-21	EAA.PCHorvath2	TRUE	TRUE	689	0.0136005	0.0422509	0.321899	0.747529	0.944623
All	Model2	FGF-21	EAA.PCPhenoAge	TRUE	TRUE	689	0.0527197	0.0408609	1.29022	0.196973	0.37206
All	Model2	FGF-21	PoA.DunedinPACE	TRUE	TRUE	689	0.124052	0.0352193	3.52227	0.00042787	0.00272142
All	Model2	Flt3L	EAA.PCGrimAge	TRUE	TRUE	690	0.0643351	0.0315778	2.03735	0.0416146	0.0922484
All	Model2	Flt3L	EAA.PCHannum	TRUE	TRUE	690	0.0827838	0.0378247	2.18861	0.0286249	0.331516
All	Model2	Flt3L	EAA.PCHorvath1	TRUE	TRUE	690	0.100578	0.0384489	2.61589	0.00889956	0.222433
All	Model2	Flt3L	EAA.PCHorvath2	TRUE	TRUE	690	0.0798963	0.0393742	2.02915	0.0424429	0.577224
All	Model2	Flt3L	EAA.PCPhenoAge	TRUE	TRUE	690	0.055185	0.0381839	1.44524	0.14839	0.33635
All	Model2	Flt3L	PoA.DunedinPACE	TRUE	TRUE	690	0.0267487	0.0332824	0.80369	0.421576	0.489635
All	Model2	HGF	EAA.PCGrimAge	TRUE	TRUE	690	0.185387	0.0370867	4.99873	5.77081e-07	1.73693e-05
All	Model2	HGF	EAA.PCHannum	TRUE	TRUE	690	0.070615	0.04515	1.56401	0.117815	0.54098
All	Model2	HGF	EAA.PCHorvath1	TRUE	TRUE	690	0.0516272	0.0460076	1.12215	0.261801	0.67181
All	Model2	HGF	EAA.PCHorvath2	TRUE	TRUE	690	0.02248	0.0470499	0.47779	0.632799	0.944623
All	Model2	HGF	EAA.PCPhenoAge	TRUE	TRUE	690	0.122851	0.045332	2.71002	0.00672791	0.0571873
All	Model2	HGF	PoA.DunedinPACE	TRUE	TRUE	690	0.156621	0.039237	3.99166	6.5612e-05	0.000919142
All	Model2	IFN-gamma	EAA.PCGrimAge	TRUE	TRUE	690	0.0837466	0.0308702	2.71286	0.00667045	0.0278946
All	Model2	IFN-gamma	EAA.PCHannum	TRUE	TRUE	690	0.055127	0.0370622	1.48742	0.136904	0.581843
All	Model2	IFN-gamma	EAA.PCHorvath1	TRUE	TRUE	690	0.0632325	0.0376617	1.67896	0.0931595	0.67181
All	Model2	IFN-gamma	EAA.PCHorvath2	TRUE	TRUE	690	0.088572	0.0384817	2.30167	0.0213539	0.484023
All	Model2	IFN-gamma	EAA.PCPhenoAge	TRUE	TRUE	690	0.0317745	0.0374187	0.849159	0.395793	0.547253
All	Model2	IFN-gamma	PoA.DunedinPACE	TRUE	TRUE	690	0.128457	0.0322381	3.98463	6.7584e-05	0.000919142
All	Model2	IL-10RB	EAA.PCGrimAge	TRUE	TRUE	690	0.0379457	0.0323357	1.17349	0.240598	0.302015
All	Model2	IL-10RB	EAA.PCHannum	TRUE	TRUE	690	0.0440726	0.0387786	1.13652	0.25574	0.691965
All	Model2	IL-10RB	EAA.PCHorvath1	TRUE	TRUE	690	0.0447148	0.0395254	1.13129	0.257931	0.67181
All	Model2	IL-10RB	EAA.PCHorvath2	TRUE	TRUE	690	0.00530885	0.0403786	0.131477	0.895398	0.944623
All	Model2	IL-10RB	EAA.PCPhenoAge	TRUE	TRUE	690	0.0227484	0.0390773	0.582138	0.560474	0.686195
All	Model2	IL-10RB	PoA.DunedinPACE	TRUE	TRUE	690	0.0192864	0.034021	0.566898	0.570784	0.626021
All	Model2	IL-12B	EAA.PCGrimAge	TRUE	TRUE	690	0.0395923	0.0334403	1.18397	0.236425	0.302015
All	Model2	IL-12B	EAA.PCHannum	TRUE	TRUE	690	-0.0261622	0.0401553	-0.651524	0.514708	0.972227
All	Model2	IL-12B	EAA.PCHorvath1	TRUE	TRUE	690	-0.0098837	0.0409701	-0.241242	0.809368	0.95669
All	Model2	IL-12B	EAA.PCHorvath2	TRUE	TRUE	690	-0.0446108	0.0417346	-1.06892	0.285107	0.944623
All	Model2	IL-12B	EAA.PCPhenoAge	TRUE	TRUE	690	0.055212	0.0403936	1.36685	0.171673	0.344175
All	Model2	IL-12B	PoA.DunedinPACE	TRUE	TRUE	690	0.0548748	0.035147	1.56129	0.118455	0.201373
All	Model2	IL-15RA	EAA.PCGrimAge	TRUE	TRUE	690	0.0381842	0.0326345	1.17006	0.241978	0.302015
All	Model2	IL-15RA	EAA.PCHannum	TRUE	TRUE	690	0.0496913	0.0391268	1.27001	0.204082	0.673294
All	Model2	IL-15RA	EAA.PCHorvath1	TRUE	TRUE	690	0.0470569	0.0398962	1.17948	0.238206	0.67181
All	Model2	IL-15RA	EAA.PCHorvath2	TRUE	TRUE	690	0.0207373	0.0407417	0.508995	0.610756	0.944623
All	Model2	IL-15RA	EAA.PCPhenoAge	TRUE	TRUE	690	0.0775203	0.0393229	1.97138	0.0486805	0.202881
All	Model2	IL-15RA	PoA.DunedinPACE	TRUE	TRUE	690	0.091337	0.0341799	2.67224	0.00753471	0.025618
All	Model2	IL-17C	EAA.PCGrimAge	TRUE	TRUE	690	0.0700025	0.0310828	2.25213	0.024314	0.066901
All	Model2	IL-17C	EAA.PCHannum	TRUE	TRUE	690	0.0597782	0.0373216	1.6017	0.109221	0.54098
All	Model2	IL-17C	EAA.PCHorvath1	TRUE	TRUE	690	0.0389347	0.0380627	1.02291	0.306351	0.718339
All	Model2	IL-17C	EAA.PCHorvath2	TRUE	TRUE	690	0.0425442	0.0388647	1.09467	0.27366	0.944623
All	Model2	IL-17C	EAA.PCPhenoAge	TRUE	TRUE	690	0.133778	0.0373201	3.5846	0.000337589	0.011478
All	Model2	IL-17C	PoA.DunedinPACE	TRUE	TRUE	690	0.0385449	0.0327609	1.17655	0.239374	0.321778
All	Model2	IL-18R1	EAA.PCGrimAge	TRUE	TRUE	690	-0.0462698	0.0332726	-1.39063	0.164338	0.238404
All	Model2	IL-18R1	EAA.PCHannum	TRUE	TRUE	690	-0.0512581	0.039916	-1.28415	0.19909	0.673294
All	Model2	IL-18R1	EAA.PCHorvath1	TRUE	TRUE	690	-0.0507424	0.040689	-1.24708	0.212369	0.67181
All	Model2	IL-18R1	EAA.PCHorvath2	TRUE	TRUE	690	-0.0686251	0.0414819	-1.65434	0.0980592	0.740892
All	Model2	IL-18R1	EAA.PCPhenoAge	TRUE	TRUE	690	-0.0243586	0.0402317	-0.605457	0.544876	0.68614
All	Model2	IL-18R1	PoA.DunedinPACE	TRUE	TRUE	690	0.0508406	0.03499	1.453	0.146223	0.222743
All	Model2	IL10	EAA.PCGrimAge	TRUE	TRUE	690	0.0347337	0.0317228	1.09491	0.273556	0.320721
All	Model2	IL10	EAA.PCHannum	TRUE	TRUE	690	0.0227966	0.0380279	0.599472	0.548858	0.9813
All	Model2	IL10	EAA.PCHorvath1	TRUE	TRUE	690	0.0217729	0.0387123	0.56243	0.573823	0.951707
All	Model2	IL10	EAA.PCHorvath2	TRUE	TRUE	690	-0.00488372	0.0395753	-0.123403	0.901788	0.944623
All	Model2	IL10	EAA.PCPhenoAge	TRUE	TRUE	690	0.0593594	0.0382543	1.55171	0.120733	0.328393
All	Model2	IL10	PoA.DunedinPACE	TRUE	TRUE	690	0.0500569	0.0333246	1.5021	0.133072	0.210439
All	Model2	IL18	EAA.PCGrimAge	TRUE	TRUE	690	0.0952681	0.0326922	2.9141	0.00356721	0.0180888
All	Model2	IL18	EAA.PCHannum	TRUE	TRUE	690	0.0507244	0.0393314	1.28967	0.197167	0.673294
All	Model2	IL18	EAA.PCHorvath1	TRUE	TRUE	690	0.0332893	0.0400482	0.83123	0.405844	0.888544
All	Model2	IL18	EAA.PCHorvath2	TRUE	TRUE	690	0.0373234	0.0409495	0.91145	0.362059	0.944623
All	Model2	IL18	EAA.PCPhenoAge	TRUE	TRUE	690	0.0939243	0.0395344	2.37576	0.0175126	0.10826
All	Model2	IL18	PoA.DunedinPACE	TRUE	TRUE	690	0.113212	0.0343004	3.3006	0.000964793	0.00437373
All	Model2	IL6	EAA.PCGrimAge	TRUE	TRUE	690	0.147329	0.0345505	4.26415	2.00665e-05	0.000272904
All	Model2	IL6	EAA.PCHannum	TRUE	TRUE	690	0.0374568	0.0418522	0.894978	0.370799	0.840478
All	Model2	IL6	EAA.PCHorvath1	TRUE	TRUE	690	0.0472244	0.0425222	1.11058	0.266748	0.67181
All	Model2	IL6	EAA.PCHorvath2	TRUE	TRUE	690	0.0500823	0.0435285	1.15056	0.249912	0.944623
All	Model2	IL6	EAA.PCPhenoAge	TRUE	TRUE	690	0.125451	0.0419654	2.98938	0.00279542	0.0452112
All	Model2	IL6	PoA.DunedinPACE	TRUE	TRUE	690	0.211069	0.0359051	5.87853	4.13915e-09	2.81463e-07
All	Model2	IL7	EAA.PCGrimAge	TRUE	TRUE	690	0.0402768	0.0304384	1.32322	0.185762	0.263163
All	Model2	IL7	EAA.PCHannum	TRUE	TRUE	690	-0.0371139	0.0364339	-1.01866	0.308363	0.776618
All	Model2	IL7	EAA.PCHorvath1	TRUE	TRUE	690	-0.04741	0.0370311	-1.28027	0.200449	0.67181
All	Model2	IL7	EAA.PCHorvath2	TRUE	TRUE	690	-0.0386939	0.0379143	-1.02056	0.307463	0.944623
All	Model2	IL7	EAA.PCPhenoAge	TRUE	TRUE	690	0.0187513	0.0367625	0.510064	0.610006	0.71518
All	Model2	IL7	PoA.DunedinPACE	TRUE	TRUE	690	0.0597712	0.0319409	1.8713	0.0613028	0.141415
All	Model2	IL8	EAA.PCGrimAge	TRUE	TRUE	690	0.129384	0.0335203	3.85986	0.000113453	0.00110211
All	Model2	IL8	EAA.PCHannum	TRUE	TRUE	690	0.0637935	0.0405731	1.57231	0.115878	0.54098
All	Model2	IL8	EAA.PCHorvath1	TRUE	TRUE	690	0.0538903	0.0413896	1.30203	0.192907	0.67181
All	Model2	IL8	EAA.PCHorvath2	TRUE	TRUE	690	0.0210277	0.0422726	0.497432	0.618885	0.944623
All	Model2	IL8	EAA.PCPhenoAge	TRUE	TRUE	690	0.102996	0.0407501	2.5275	0.0114879	0.0867978
All	Model2	IL8	PoA.DunedinPACE	TRUE	TRUE	690	0.127287	0.0353193	3.60389	0.00031349	0.00236859
All	Model2	LAP TGF-beta-1	EAA.PCGrimAge	TRUE	TRUE	690	0.0754798	0.0330748	2.2821	0.0224837	0.0664736
All	Model2	LAP TGF-beta-1	EAA.PCHannum	TRUE	TRUE	690	0.0479637	0.0397635	1.20622	0.227732	0.673294
All	Model2	LAP TGF-beta-1	EAA.PCHorvath1	TRUE	TRUE	690	0.0433271	0.0405217	1.06923	0.284964	0.692056
All	Model2	LAP TGF-beta-1	EAA.PCHorvath2	TRUE	TRUE	690	0.0233546	0.0414018	0.564097	0.572688	0.944623
All	Model2	LAP TGF-beta-1	EAA.PCPhenoAge	TRUE	TRUE	690	0.0570983	0.0400321	1.42631	0.153778	0.33732
All	Model2	LAP TGF-beta-1	PoA.DunedinPACE	TRUE	TRUE	690	0.0533305	0.0348519	1.5302	0.125966	0.203946
All	Model2	LIF-R	EAA.PCGrimAge	TRUE	TRUE	690	0.0195975	0.0325907	0.601323	0.547625	0.620641
All	Model2	LIF-R	EAA.PCHannum	TRUE	TRUE	690	0.092266	0.0388948	2.37219	0.0176829	0.300608
All	Model2	LIF-R	EAA.PCHorvath1	TRUE	TRUE	690	0.0323646	0.0397436	0.814335	0.415453	0.888544
All	Model2	LIF-R	EAA.PCHorvath2	TRUE	TRUE	690	0.0434001	0.0405982	1.06901	0.285063	0.944623
All	Model2	LIF-R	EAA.PCPhenoAge	TRUE	TRUE	690	0.0585679	0.0392875	1.49075	0.136027	0.331347
All	Model2	LIF-R	PoA.DunedinPACE	TRUE	TRUE	690	-0.0564987	0.0341953	-1.65223	0.0984869	0.186031
All	Model2	MCP-1	EAA.PCGrimAge	TRUE	TRUE	690	0.065432	0.0332017	1.97074	0.0487531	0.1036
All	Model2	MCP-1	EAA.PCHannum	TRUE	TRUE	690	0.038287	0.0398868	0.959892	0.33711	0.791883
All	Model2	MCP-1	EAA.PCHorvath1	TRUE	TRUE	690	0.0487889	0.0406105	1.20139	0.229601	0.67181
All	Model2	MCP-1	EAA.PCHorvath2	TRUE	TRUE	690	0.0384021	0.0414997	0.925358	0.35478	0.944623
All	Model2	MCP-1	EAA.PCPhenoAge	TRUE	TRUE	690	0.0692878	0.0401195	1.72704	0.0841612	0.248824
All	Model2	MCP-1	PoA.DunedinPACE	TRUE	TRUE	690	0.0578696	0.0349314	1.65667	0.0975871	0.186031
All	Model2	MCP-2	EAA.PCGrimAge	TRUE	TRUE	690	0.0549204	0.0312075	1.75985	0.0784338	0.144149
All	Model2	MCP-2	EAA.PCHannum	TRUE	TRUE	690	-0.000339701	0.0375353	-0.00905018	0.992779	0.993298
All	Model2	MCP-2	EAA.PCHorvath1	TRUE	TRUE	690	0.0106129	0.0382909	0.277164	0.781654	0.95669
All	Model2	MCP-2	EAA.PCHorvath2	TRUE	TRUE	690	-0.0162123	0.0390352	-0.415326	0.677904	0.944623
All	Model2	MCP-2	EAA.PCPhenoAge	TRUE	TRUE	690	0.0162936	0.0377783	0.431297	0.666253	0.742708
All	Model2	MCP-2	PoA.DunedinPACE	TRUE	TRUE	690	0.0556223	0.0328256	1.69448	0.090174	0.180348
All	Model2	MCP-4	EAA.PCGrimAge	TRUE	TRUE	690	0.0572212	0.0320162	1.78726	0.0738962	0.14357
All	Model2	MCP-4	EAA.PCHannum	TRUE	TRUE	690	0.0197487	0.0385396	0.512427	0.608352	0.9813
All	Model2	MCP-4	EAA.PCHorvath1	TRUE	TRUE	690	-0.000955125	0.0393243	-0.0242884	0.980623	0.995259
All	Model2	MCP-4	EAA.PCHorvath2	TRUE	TRUE	690	0.00983561	0.0400878	0.245352	0.806184	0.944623
All	Model2	MCP-4	EAA.PCPhenoAge	TRUE	TRUE	690	0.032455	0.0387588	0.837357	0.402392	0.547253
All	Model2	MCP-4	PoA.DunedinPACE	TRUE	TRUE	690	0.038915	0.0337267	1.15383	0.248569	0.325052
All	Model2	MMP-1	EAA.PCGrimAge	TRUE	TRUE	690	0.0999779	0.031019	3.22312	0.00126804	0.00862264
All	Model2	MMP-1	EAA.PCHannum	TRUE	TRUE	690	-0.00265147	0.0374245	-0.0708483	0.943518	0.985749
All	Model2	MMP-1	EAA.PCHorvath1	TRUE	TRUE	690	0.023611	0.038067	0.620248	0.535095	0.950911
All	Model2	MMP-1	EAA.PCHorvath2	TRUE	TRUE	690	0.0137744	0.0389367	0.353764	0.723515	0.944623
All	Model2	MMP-1	EAA.PCPhenoAge	TRUE	TRUE	690	0.035425	0.0376972	0.939724	0.347359	0.513488
All	Model2	MMP-1	PoA.DunedinPACE	TRUE	TRUE	690	0.0503262	0.0327931	1.53466	0.124867	0.203946
All	Model2	MMP-10	EAA.PCGrimAge	TRUE	TRUE	690	0.0965754	0.0311092	3.1044	0.00190663	0.0117865
All	Model2	MMP-10	EAA.PCHannum	TRUE	TRUE	690	0.03236	0.0375241	0.862379	0.388479	0.852148
All	Model2	MMP-10	EAA.PCHorvath1	TRUE	TRUE	690	0.0309449	0.0382199	0.809655	0.418138	0.888544
All	Model2	MMP-10	EAA.PCHorvath2	TRUE	TRUE	690	0.0261318	0.039046	0.669257	0.503331	0.944623
All	Model2	MMP-10	EAA.PCPhenoAge	TRUE	TRUE	690	0.0655998	0.0377371	1.73834	0.0821511	0.248824
All	Model2	MMP-10	PoA.DunedinPACE	TRUE	TRUE	690	0.0325694	0.032906	0.989771	0.322286	0.405841
All	Model2	NT-3	EAA.PCGrimAge	TRUE	TRUE	690	-0.0119137	0.0306851	-0.388255	0.697827	0.730035
All	Model2	NT-3	EAA.PCHannum	TRUE	TRUE	690	0.0116749	0.0367016	0.318104	0.750406	0.9813
All	Model2	NT-3	EAA.PCHorvath1	TRUE	TRUE	690	-2.0646e-05	0.0372971	-0.000553556	0.999558	0.999558
All	Model2	NT-3	EAA.PCHorvath2	TRUE	TRUE	690	0.0105441	0.0381945	0.276064	0.782499	0.944623
All	Model2	NT-3	EAA.PCPhenoAge	TRUE	TRUE	690	0.0204485	0.037014	0.552454	0.580638	0.69269
All	Model2	NT-3	PoA.DunedinPACE	TRUE	TRUE	690	-0.0405219	0.0322111	-1.25801	0.208389	0.29987
All	Model2	OPG	EAA.PCGrimAge	TRUE	TRUE	690	0.0862417	0.0339382	2.54114	0.0110492	0.0375672
All	Model2	OPG	EAA.PCHannum	TRUE	TRUE	690	-0.00415543	0.0408739	-0.101664	0.919023	0.985749
All	Model2	OPG	EAA.PCHorvath1	TRUE	TRUE	690	-0.0295237	0.041615	-0.709448	0.478046	0.93966
All	Model2	OPG	EAA.PCHorvath2	TRUE	TRUE	690	-0.0313453	0.0425079	-0.7374	0.460879	0.944623
All	Model2	OPG	EAA.PCPhenoAge	TRUE	TRUE	690	0.0551821	0.0411162	1.3421	0.179563	0.348865
All	Model2	OPG	PoA.DunedinPACE	TRUE	TRUE	690	0.0956324	0.0356689	2.68111	0.00733781	0.025618
All	Model2	OSM	EAA.PCGrimAge	TRUE	TRUE	690	0.0606582	0.03298	1.83924	0.0658794	0.131759
All	Model2	OSM	EAA.PCHannum	TRUE	TRUE	690	0.0159317	0.0395643	0.402678	0.687185	0.9813
All	Model2	OSM	EAA.PCHorvath1	TRUE	TRUE	690	-0.00554533	0.0402393	-0.137809	0.890392	0.961058
All	Model2	OSM	EAA.PCHorvath2	TRUE	TRUE	690	-0.0224103	0.0411661	-0.544386	0.586176	0.944623
All	Model2	OSM	EAA.PCPhenoAge	TRUE	TRUE	690	0.054406	0.0398425	1.36553	0.172087	0.344175
All	Model2	OSM	PoA.DunedinPACE	TRUE	TRUE	690	0.0791062	0.0346128	2.28546	0.0222858	0.0622063
All	Model2	PD-L1	EAA.PCGrimAge	TRUE	TRUE	690	0.052338	0.0323528	1.61773	0.105722	0.17485
All	Model2	PD-L1	EAA.PCHannum	TRUE	TRUE	690	0.0371395	0.0387399	0.95869	0.337715	0.791883
All	Model2	PD-L1	EAA.PCHorvath1	TRUE	TRUE	690	0.0197492	0.0393935	0.501331	0.616138	0.95669
All	Model2	PD-L1	EAA.PCHorvath2	TRUE	TRUE	690	-0.0480838	0.0403045	-1.19301	0.232864	0.944623
All	Model2	PD-L1	EAA.PCPhenoAge	TRUE	TRUE	690	0.0780371	0.0389896	2.00149	0.0453401	0.202881
All	Model2	PD-L1	PoA.DunedinPACE	TRUE	TRUE	690	0.106576	0.0338078	3.15242	0.00161923	0.00688171
All	Model2	SCF	EAA.PCGrimAge	TRUE	TRUE	690	-0.0671199	0.032198	-2.08459	0.0371061	0.0912534
All	Model2	SCF	EAA.PCHannum	TRUE	TRUE	690	-0.00586057	0.0387105	-0.151395	0.879664	0.985749
All	Model2	SCF	EAA.PCHorvath1	TRUE	TRUE	690	-0.0118701	0.0394138	-0.301167	0.763288	0.95669
All	Model2	SCF	EAA.PCHorvath2	TRUE	TRUE	690	-0.0070493	0.0402741	-0.175033	0.861054	0.944623
All	Model2	SCF	EAA.PCPhenoAge	TRUE	TRUE	690	0.00318855	0.0390001	0.0817575	0.93484	0.963168
All	Model2	SCF	PoA.DunedinPACE	TRUE	TRUE	690	-0.10452	0.0337216	-3.0995	0.00193844	0.00775378
All	Model2	SLAMF1	EAA.PCGrimAge	TRUE	TRUE	690	0.0143764	0.0321942	0.446552	0.655199	0.71017
All	Model2	SLAMF1	EAA.PCHannum	TRUE	TRUE	690	0.0290851	0.0385232	0.755003	0.450247	0.927782
All	Model2	SLAMF1	EAA.PCHorvath1	TRUE	TRUE	690	-0.0454332	0.0391574	-1.16027	0.245938	0.67181
All	Model2	SLAMF1	EAA.PCHorvath2	TRUE	TRUE	690	-0.0167551	0.040098	-0.417854	0.676054	0.944623
All	Model2	SLAMF1	EAA.PCPhenoAge	TRUE	TRUE	690	0.0432458	0.0388198	1.11401	0.265274	0.453389
All	Model2	SLAMF1	PoA.DunedinPACE	TRUE	TRUE	690	0.0396089	0.0338058	1.17166	0.241334	0.321778
All	Model2	STAMBP	EAA.PCGrimAge	TRUE	TRUE	690	0.0650178	0.0312666	2.07946	0.0375749	0.0912534
All	Model2	STAMBP	EAA.PCHannum	TRUE	TRUE	690	0.0120136	0.0375545	0.319897	0.749047	0.9813
All	Model2	STAMBP	EAA.PCHorvath1	TRUE	TRUE	690	0.00998111	0.0382182	0.261161	0.793968	0.95669
All	Model2	STAMBP	EAA.PCHorvath2	TRUE	TRUE	690	-0.0160784	0.0390734	-0.411492	0.680712	0.944623
All	Model2	STAMBP	EAA.PCPhenoAge	TRUE	TRUE	690	0.0348253	0.0378312	0.920544	0.357288	0.516928
All	Model2	STAMBP	PoA.DunedinPACE	TRUE	TRUE	690	0.0254401	0.0329513	0.772052	0.440083	0.490585
All	Model2	TGF-alpha	EAA.PCGrimAge	TRUE	TRUE	690	0.0872321	0.0323309	2.6981	0.00697364	0.0278946
All	Model2	TGF-alpha	EAA.PCHannum	TRUE	TRUE	690	0.0845468	0.0387815	2.18008	0.0292514	0.331516
All	Model2	TGF-alpha	EAA.PCHorvath1	TRUE	TRUE	690	0.0654559	0.0394936	1.65738	0.0974427	0.67181
All	Model2	TGF-alpha	EAA.PCHorvath2	TRUE	TRUE	690	0.0300885	0.0404765	0.743358	0.457265	0.944623
All	Model2	TGF-alpha	EAA.PCPhenoAge	TRUE	TRUE	690	0.0949087	0.0390612	2.42974	0.0151095	0.102744
All	Model2	TGF-alpha	PoA.DunedinPACE	TRUE	TRUE	690	0.0832226	0.0340146	2.44667	0.0144181	0.044565
All	Model2	TNF	EAA.PCGrimAge	TRUE	TRUE	690	0.0968969	0.0334055	2.90063	0.00372417	0.0180888
All	Model2	TNF	EAA.PCHannum	TRUE	TRUE	690	0.0970593	0.0400237	2.42504	0.0153066	0.300608
All	Model2	TNF	EAA.PCHorvath1	TRUE	TRUE	690	0.080057	0.0407381	1.96516	0.0493954	0.479841
All	Model2	TNF	EAA.PCHorvath2	TRUE	TRUE	690	0.0657076	0.0417563	1.5736	0.115581	0.785951
All	Model2	TNF	EAA.PCPhenoAge	TRUE	TRUE	690	0.116073	0.0403168	2.87901	0.00398922	0.0452112
All	Model2	TNF	PoA.DunedinPACE	TRUE	TRUE	690	0.141643	0.0348937	4.05926	4.92285e-05	0.000919142
All	Model2	TNFB	EAA.PCGrimAge	TRUE	TRUE	690	-0.0438018	0.0315308	-1.38918	0.164779	0.238404
All	Model2	TNFB	EAA.PCHannum	TRUE	TRUE	690	-0.0467237	0.0377935	-1.23629	0.216352	0.673294
All	Model2	TNFB	EAA.PCHorvath1	TRUE	TRUE	690	-0.0132403	0.0385122	-0.343795	0.731	0.95669
All	Model2	TNFB	EAA.PCHorvath2	TRUE	TRUE	690	-0.0232639	0.0393548	-0.591132	0.554432	0.944623
All	Model2	TNFB	EAA.PCPhenoAge	TRUE	TRUE	690	-0.0369527	0.0380947	-0.970021	0.332036	0.513488
All	Model2	TNFB	PoA.DunedinPACE	TRUE	TRUE	690	-0.0358304	0.0331628	-1.08044	0.279947	0.359177
All	Model2	TNFRSF9	EAA.PCGrimAge	TRUE	TRUE	690	0.0540878	0.0347428	1.55681	0.119516	0.189002
All	Model2	TNFRSF9	EAA.PCHannum	TRUE	TRUE	690	0.116343	0.0414467	2.80705	0.00499981	0.169994
All	Model2	TNFRSF9	EAA.PCHorvath1	TRUE	TRUE	690	0.104831	0.0422457	2.48147	0.0130843	0.222433
All	Model2	TNFRSF9	EAA.PCHorvath2	TRUE	TRUE	690	0.0766424	0.0432705	1.77124	0.0765213	0.650431
All	Model2	TNFRSF9	EAA.PCPhenoAge	TRUE	TRUE	690	0.150463	0.0416132	3.61575	0.000299483	0.011478
All	Model2	TNFRSF9	PoA.DunedinPACE	TRUE	TRUE	690	0.0512144	0.03653	1.40198	0.16092	0.237881
All	Model2	TNFSF14	EAA.PCGrimAge	TRUE	TRUE	690	0.00280014	0.0341119	0.0820869	0.934578	0.948527
All	Model2	TNFSF14	EAA.PCHannum	TRUE	TRUE	690	-0.0737671	0.0407533	-1.81009	0.0702817	0.54098
All	Model2	TNFSF14	EAA.PCHorvath1	TRUE	TRUE	690	-0.0612285	0.0414926	-1.47565	0.140039	0.67181
All	Model2	TNFSF14	EAA.PCHorvath2	TRUE	TRUE	690	-0.0783618	0.0424019	-1.84807	0.0645919	0.650431
All	Model2	TNFSF14	EAA.PCPhenoAge	TRUE	TRUE	690	-0.0388711	0.0411478	-0.944671	0.344827	0.513488
All	Model2	TNFSF14	PoA.DunedinPACE	TRUE	TRUE	690	0.0812958	0.035725	2.2756	0.02287	0.0622063
All	Model2	TRAIL	EAA.PCGrimAge	TRUE	TRUE	690	0.0139243	0.0314501	0.442743	0.657952	0.71017
All	Model2	TRAIL	EAA.PCHannum	TRUE	TRUE	690	0.00994848	0.0377048	0.263852	0.791894	0.985749
All	Model2	TRAIL	EAA.PCHorvath1	TRUE	TRUE	690	0.029913	0.0383987	0.779011	0.435973	0.898369
All	Model2	TRAIL	EAA.PCHorvath2	TRUE	TRUE	690	0.0321928	0.0392063	0.821113	0.411582	0.944623
All	Model2	TRAIL	EAA.PCPhenoAge	TRUE	TRUE	690	-0.0180078	0.0379773	-0.474171	0.635378	0.720095
All	Model2	TRAIL	PoA.DunedinPACE	TRUE	TRUE	690	-0.0261745	0.0330498	-0.791971	0.428378	0.489635
All	Model2	TRANCE	EAA.PCGrimAge	TRUE	TRUE	690	-0.0125808	0.03155	-0.398756	0.690073	0.730035
All	Model2	TRANCE	EAA.PCHannum	TRUE	TRUE	690	0.0128464	0.0378351	0.339536	0.734206	0.9813
All	Model2	TRANCE	EAA.PCHorvath1	TRUE	TRUE	690	0.0428787	0.038521	1.11313	0.265655	0.67181
All	Model2	TRANCE	EAA.PCHorvath2	TRUE	TRUE	690	0.0383328	0.039337	0.974471	0.329823	0.944623
All	Model2	TRANCE	EAA.PCPhenoAge	TRUE	TRUE	690	0.0184119	0.0380991	0.483264	0.628908	0.720095
All	Model2	TRANCE	PoA.DunedinPACE	TRUE	TRUE	690	-0.0479886	0.0331239	-1.44876	0.147404	0.222743
All	Model2	TWEAK	EAA.PCGrimAge	TRUE	TRUE	690	-0.0381332	0.0323973	-1.17705	0.239176	0.302015
All	Model2	TWEAK	EAA.PCHannum	TRUE	TRUE	690	0.0158246	0.0388565	0.407259	0.683818	0.9813
All	Model2	TWEAK	EAA.PCHorvath1	TRUE	TRUE	690	0.0160176	0.039579	0.404699	0.685699	0.95669
All	Model2	TWEAK	EAA.PCHorvath2	TRUE	TRUE	690	0.0180499	0.0404239	0.446516	0.655225	0.944623
All	Model2	TWEAK	EAA.PCPhenoAge	TRUE	TRUE	690	-0.00466845	0.0391514	-0.119241	0.905084	0.946858
All	Model2	TWEAK	PoA.DunedinPACE	TRUE	TRUE	690	-0.113974	0.0338077	-3.37123	0.000748345	0.00363482
All	Model2	uPA	EAA.PCGrimAge	TRUE	TRUE	690	0.078854	0.0304486	2.58974	0.00960483	0.0343752
All	Model2	uPA	EAA.PCHannum	TRUE	TRUE	690	0.0610248	0.0365526	1.6695	0.0950174	0.54098
All	Model2	uPA	EAA.PCHorvath1	TRUE	TRUE	690	0.0185155	0.037247	0.497101	0.619118	0.95669
All	Model2	uPA	EAA.PCHorvath2	TRUE	TRUE	690	0.0268574	0.0380963	0.704988	0.480818	0.944623
All	Model2	uPA	EAA.PCPhenoAge	TRUE	TRUE	690	0.0709302	0.0368247	1.92616	0.0540844	0.202881
All	Model2	uPA	PoA.DunedinPACE	TRUE	TRUE	690	0.00121567	0.0321557	0.0378058	0.969843	0.990042
All	Model2	VEGFA	EAA.PCGrimAge	TRUE	TRUE	690	0.126064	0.0340392	3.7035	0.000212647	0.00160667
All	Model2	VEGFA	EAA.PCHannum	TRUE	TRUE	690	0.045973	0.0412077	1.11564	0.264575	0.691965
All	Model2	VEGFA	EAA.PCHorvath1	TRUE	TRUE	690	0.0469504	0.0419986	1.1179	0.263608	0.67181
All	Model2	VEGFA	EAA.PCHorvath2	TRUE	TRUE	690	-0.00978897	0.0429049	-0.228155	0.819526	0.944623
All	Model2	VEGFA	EAA.PCPhenoAge	TRUE	TRUE	690	0.0812773	0.0414089	1.9628	0.0496696	0.202881
All	Model2	VEGFA	PoA.DunedinPACE	TRUE	TRUE	690	0.136364	0.035781	3.81108	0.000138364	0.00120306
Female	Model1	4E-BP1	EAA.PCGrimAge	TRUE	TRUE	357	0.257233	0.051509	4.99394	5.91583e-07	8.97625e-06
Female	Model1	4E-BP1	EAA.PCHannum	TRUE	TRUE	357	0.103237	0.0537956	1.91907	0.0549757	0.576619
Female	Model1	4E-BP1	EAA.PCHorvath1	TRUE	TRUE	357	0.0675456	0.0526901	1.28194	0.199863	0.624721
Female	Model1	4E-BP1	EAA.PCHorvath2	TRUE	TRUE	357	0.0434558	0.0531967	0.81689	0.413991	0.854832
Female	Model1	4E-BP1	EAA.PCPhenoAge	TRUE	TRUE	357	0.123253	0.0534278	2.30691	0.0210596	0.0795585
Female	Model1	4E-BP1	PoA.DunedinPACE	TRUE	TRUE	357	0.212871	0.0502954	4.23242	2.31193e-05	0.000142919
Female	Model1	ADA	EAA.PCGrimAge	TRUE	TRUE	357	0.056544	0.0537866	1.05127	0.293136	0.406801
Female	Model1	ADA	EAA.PCHannum	TRUE	TRUE	357	-0.0722131	0.0540899	-1.33506	0.181858	0.678684
Female	Model1	ADA	EAA.PCHorvath1	TRUE	TRUE	357	-0.0969204	0.0535432	-1.81014	0.0702746	0.624721
Female	Model1	ADA	EAA.PCHorvath2	TRUE	TRUE	357	-0.0465787	0.0539312	-0.863669	0.38777	0.854832
Female	Model1	ADA	EAA.PCPhenoAge	TRUE	TRUE	357	-0.0294625	0.054089	-0.544704	0.585957	0.699037
Female	Model1	ADA	PoA.DunedinPACE	TRUE	TRUE	357	0.0140072	0.0525471	0.266565	0.789804	0.813737
Female	Model1	AXIN1	EAA.PCGrimAge	TRUE	TRUE	357	0.0648843	0.0533599	1.21598	0.223994	0.331122
Female	Model1	AXIN1	EAA.PCHannum	TRUE	TRUE	357	-0.0186126	0.053816	-0.345856	0.729451	0.948507
Female	Model1	AXIN1	EAA.PCHorvath1	TRUE	TRUE	357	-0.0234602	0.0534051	-0.439288	0.660453	0.970087
Female	Model1	AXIN1	EAA.PCHorvath2	TRUE	TRUE	357	-0.0227674	0.053593	-0.424821	0.670967	0.95566
Female	Model1	AXIN1	EAA.PCPhenoAge	TRUE	TRUE	357	-0.00926319	0.0536998	-0.1725	0.863045	0.875926
Female	Model1	AXIN1	PoA.DunedinPACE	TRUE	TRUE	357	0.0864932	0.0519912	1.66361	0.0961899	0.155736
Female	Model1	CASP-8	EAA.PCGrimAge	TRUE	TRUE	357	0.114191	0.0555223	2.05667	0.0397185	0.083837
Female	Model1	CASP-8	EAA.PCHannum	TRUE	TRUE	357	0.0584154	0.056214	1.03916	0.298729	0.745781
Female	Model1	CASP-8	EAA.PCHorvath1	TRUE	TRUE	357	0.0226188	0.0557159	0.405966	0.684767	0.970087
Female	Model1	CASP-8	EAA.PCHorvath2	TRUE	TRUE	357	0.0466057	0.0559141	0.833522	0.40455	0.854832
Female	Model1	CASP-8	EAA.PCPhenoAge	TRUE	TRUE	357	0.0936388	0.055922	1.67445	0.0940412	0.216141
Female	Model1	CASP-8	PoA.DunedinPACE	TRUE	TRUE	357	0.099284	0.0541924	1.83207	0.0669415	0.1138
Female	Model1	CCL11	EAA.PCGrimAge	TRUE	TRUE	357	0.178355	0.0542137	3.28984	0.00100243	0.00426033
Female	Model1	CCL11	EAA.PCHannum	TRUE	TRUE	357	-0.0133982	0.0553781	-0.24194	0.808826	0.951366
Female	Model1	CCL11	EAA.PCHorvath1	TRUE	TRUE	357	-0.0258788	0.0549926	-0.470586	0.637936	0.970087
Female	Model1	CCL11	EAA.PCHorvath2	TRUE	TRUE	357	-0.0916091	0.0549771	-1.66631	0.095651	0.576155
Female	Model1	CCL11	EAA.PCPhenoAge	TRUE	TRUE	357	0.0215081	0.0552366	0.38938	0.696995	0.752312
Female	Model1	CCL11	PoA.DunedinPACE	TRUE	TRUE	357	0.0147168	0.0537413	0.273845	0.784204	0.813737
Female	Model1	CCL19	EAA.PCGrimAge	TRUE	TRUE	357	0.0944696	0.0532106	1.77539	0.0758332	0.147333
Female	Model1	CCL19	EAA.PCHannum	TRUE	TRUE	357	0.0545258	0.0537417	1.01459	0.310302	0.745781
Female	Model1	CCL19	EAA.PCHorvath1	TRUE	TRUE	357	0.0620003	0.0532519	1.16428	0.244309	0.638963
Female	Model1	CCL19	EAA.PCHorvath2	TRUE	TRUE	357	0.0506516	0.0535007	0.946747	0.343768	0.854832
Female	Model1	CCL19	EAA.PCPhenoAge	TRUE	TRUE	357	0.161625	0.0529884	3.0502	0.00228688	0.0141371
Female	Model1	CCL19	PoA.DunedinPACE	TRUE	TRUE	357	0.1426	0.0515767	2.76482	0.00569545	0.0133548
Female	Model1	CCL20	EAA.PCGrimAge	TRUE	TRUE	357	0.206796	0.0522557	3.95738	7.57764e-05	0.0006441
Female	Model1	CCL20	EAA.PCHannum	TRUE	TRUE	357	0.0160906	0.0538669	0.29871	0.765161	0.948507
Female	Model1	CCL20	EAA.PCHorvath1	TRUE	TRUE	357	0.00343411	0.0531778	0.0645778	0.94851	0.992288
Female	Model1	CCL20	EAA.PCHorvath2	TRUE	TRUE	357	0.00862819	0.0534386	0.16146	0.871731	0.95566
Female	Model1	CCL20	EAA.PCPhenoAge	TRUE	TRUE	357	0.163938	0.0530473	3.09041	0.0019988	0.0135918
Female	Model1	CCL20	PoA.DunedinPACE	TRUE	TRUE	357	0.236264	0.0504266	4.6853	2.79555e-06	3.16829e-05
Female	Model1	CCL23	EAA.PCGrimAge	TRUE	TRUE	357	0.0129095	0.053196	0.242677	0.808256	0.90791
Female	Model1	CCL23	EAA.PCHannum	TRUE	TRUE	357	-0.0199491	0.0538442	-0.370497	0.711012	0.948507
Female	Model1	CCL23	EAA.PCHorvath1	TRUE	TRUE	357	-0.000929226	0.0529954	-0.0175341	0.986011	0.993447
Female	Model1	CCL23	EAA.PCHorvath2	TRUE	TRUE	357	-0.0296106	0.0532975	-0.555573	0.578503	0.95566
Female	Model1	CCL23	EAA.PCPhenoAge	TRUE	TRUE	357	0.0264914	0.0536412	0.493863	0.621403	0.71624
Female	Model1	CCL23	PoA.DunedinPACE	TRUE	TRUE	357	0.0536025	0.0516947	1.03691	0.29978	0.364018
Female	Model1	CCL25	EAA.PCGrimAge	TRUE	TRUE	357	0.0563389	0.0550657	1.02312	0.30625	0.416501
Female	Model1	CCL25	EAA.PCHannum	TRUE	TRUE	357	0.038739	0.0550439	0.703783	0.481568	0.835217
Female	Model1	CCL25	EAA.PCHorvath1	TRUE	TRUE	357	0.0735811	0.0550456	1.33673	0.181311	0.624721
Female	Model1	CCL25	EAA.PCHorvath2	TRUE	TRUE	357	0.013867	0.0553113	0.250709	0.802039	0.95566
Female	Model1	CCL25	EAA.PCPhenoAge	TRUE	TRUE	357	0.00279035	0.0552563	0.0504983	0.959725	0.959725
Female	Model1	CCL25	PoA.DunedinPACE	TRUE	TRUE	357	-0.0795575	0.0537521	-1.48008	0.138851	0.205258
Female	Model1	CCL28	EAA.PCGrimAge	TRUE	TRUE	357	0.0437832	0.0537012	0.815311	0.414894	0.514031
Female	Model1	CCL28	EAA.PCHannum	TRUE	TRUE	357	-0.0623864	0.054034	-1.15458	0.248264	0.745781
Female	Model1	CCL28	EAA.PCHorvath1	TRUE	TRUE	357	-0.0925684	0.0534651	-1.73138	0.0833843	0.624721
Female	Model1	CCL28	EAA.PCHorvath2	TRUE	TRUE	357	-0.0991773	0.0536163	-1.84976	0.064348	0.514617
Female	Model1	CCL28	EAA.PCPhenoAge	TRUE	TRUE	357	-0.0297785	0.0539693	-0.551768	0.581107	0.699037
Female	Model1	CCL28	PoA.DunedinPACE	TRUE	TRUE	357	-0.0891488	0.0522432	-1.70642	0.0879302	0.145835
Female	Model1	CCL3	EAA.PCGrimAge	TRUE	TRUE	357	0.20073	0.0564088	3.55848	0.000373009	0.00230587
Female	Model1	CCL3	EAA.PCHannum	TRUE	TRUE	357	0.0877229	0.057718	1.51985	0.128548	0.576619
Female	Model1	CCL3	EAA.PCHorvath1	TRUE	TRUE	357	0.0520983	0.0571288	0.911944	0.361798	0.726676
Female	Model1	CCL3	EAA.PCHorvath2	TRUE	TRUE	357	-0.00932886	0.057489	-0.162272	0.871092	0.95566
Female	Model1	CCL3	EAA.PCPhenoAge	TRUE	TRUE	357	0.189926	0.0568568	3.34043	0.0008365	0.0113764
Female	Model1	CCL3	PoA.DunedinPACE	TRUE	TRUE	357	0.272405	0.0539828	5.04615	4.50801e-07	6.1309e-06
Female	Model1	CCL4	EAA.PCGrimAge	TRUE	TRUE	357	0.154073	0.0544938	2.82736	0.00469338	0.0159575
Female	Model1	CCL4	EAA.PCHannum	TRUE	TRUE	357	0.00806928	0.0556039	0.145121	0.884615	0.988248
Female	Model1	CCL4	EAA.PCHorvath1	TRUE	TRUE	357	-0.00575251	0.0548422	-0.104892	0.916462	0.989197
Female	Model1	CCL4	EAA.PCHorvath2	TRUE	TRUE	357	-0.0883946	0.0549677	-1.60812	0.107809	0.576155
Female	Model1	CCL4	EAA.PCPhenoAge	TRUE	TRUE	357	0.0558316	0.0553524	1.00866	0.31314	0.483943
Female	Model1	CCL4	PoA.DunedinPACE	TRUE	TRUE	357	0.197465	0.0525493	3.75771	0.000171476	0.000728773
Female	Model1	CD244	EAA.PCGrimAge	TRUE	TRUE	357	-0.0758763	0.0529804	-1.43216	0.152099	0.246256
Female	Model1	CD244	EAA.PCHannum	TRUE	TRUE	357	0.0454171	0.053623	0.846971	0.397011	0.816012
Female	Model1	CD244	EAA.PCHorvath1	TRUE	TRUE	357	0.0542974	0.0529472	1.0255	0.305127	0.691621
Female	Model1	CD244	EAA.PCHorvath2	TRUE	TRUE	357	0.0520566	0.053192	0.978654	0.327751	0.854832
Female	Model1	CD244	EAA.PCPhenoAge	TRUE	TRUE	357	0.0241273	0.0534889	0.451071	0.651938	0.738863
Female	Model1	CD244	PoA.DunedinPACE	TRUE	TRUE	357	-0.04142	0.0517575	-0.800271	0.423554	0.505292
Female	Model1	CD40	EAA.PCGrimAge	TRUE	TRUE	357	0.115739	0.054045	2.14154	0.0322307	0.0743831
Female	Model1	CD40	EAA.PCHannum	TRUE	TRUE	357	0.0162167	0.0547725	0.296073	0.767174	0.948507
Female	Model1	CD40	EAA.PCHorvath1	TRUE	TRUE	357	-0.0182223	0.0543092	-0.335528	0.737227	0.982949
Female	Model1	CD40	EAA.PCHorvath2	TRUE	TRUE	357	-0.0299453	0.0545178	-0.549275	0.582817	0.95566
Female	Model1	CD40	EAA.PCPhenoAge	TRUE	TRUE	357	0.0602017	0.0545666	1.10327	0.26991	0.447656
Female	Model1	CD40	PoA.DunedinPACE	TRUE	TRUE	357	0.156754	0.0524161	2.99057	0.00278461	0.00728284
Female	Model1	CD5	EAA.PCGrimAge	TRUE	TRUE	357	0.099291	0.0572785	1.73348	0.0830105	0.148545
Female	Model1	CD5	EAA.PCHannum	TRUE	TRUE	357	0.0611688	0.0578534	1.05731	0.290372	0.745781
Female	Model1	CD5	EAA.PCHorvath1	TRUE	TRUE	357	0.115022	0.057138	2.01306	0.0441082	0.624721
Female	Model1	CD5	EAA.PCHorvath2	TRUE	TRUE	357	0.122978	0.0573036	2.14607	0.0318672	0.514617
Female	Model1	CD5	EAA.PCPhenoAge	TRUE	TRUE	357	0.0909944	0.0575946	1.57991	0.114127	0.24252
Female	Model1	CD5	PoA.DunedinPACE	TRUE	TRUE	357	0.135164	0.0556837	2.42736	0.0152093	0.0304187
Female	Model1	CD6	EAA.PCGrimAge	TRUE	TRUE	357	0.00324569	0.0538471	0.060276	0.951936	0.980782
Female	Model1	CD6	EAA.PCHannum	TRUE	TRUE	357	0.0273883	0.0543748	0.503696	0.614475	0.944723
Female	Model1	CD6	EAA.PCHorvath1	TRUE	TRUE	357	0.0667631	0.0535838	1.24596	0.21278	0.624721
Female	Model1	CD6	EAA.PCHorvath2	TRUE	TRUE	357	0.0799311	0.0538062	1.48554	0.137402	0.667379
Female	Model1	CD6	EAA.PCPhenoAge	TRUE	TRUE	357	0.0309133	0.0541954	0.570403	0.568404	0.699037
Female	Model1	CD6	PoA.DunedinPACE	TRUE	TRUE	357	-0.0174893	0.0524558	-0.333409	0.738825	0.797462
Female	Model1	CD8A	EAA.PCGrimAge	TRUE	TRUE	357	0.0483359	0.0525911	0.919088	0.358049	0.459384
Female	Model1	CD8A	EAA.PCHannum	TRUE	TRUE	357	0.116275	0.0525912	2.21092	0.0270413	0.576619
Female	Model1	CD8A	EAA.PCHorvath1	TRUE	TRUE	357	0.115399	0.0522847	2.20714	0.0273046	0.624721
Female	Model1	CD8A	EAA.PCHorvath2	TRUE	TRUE	357	0.147176	0.0522109	2.81887	0.00481928	0.327711
Female	Model1	CD8A	EAA.PCPhenoAge	TRUE	TRUE	357	0.186682	0.0519615	3.59269	0.000327276	0.00644115
Female	Model1	CD8A	PoA.DunedinPACE	TRUE	TRUE	357	0.0979374	0.0511705	1.91394	0.0556275	0.0995439
Female	Model1	CDCP1	EAA.PCGrimAge	TRUE	TRUE	357	0.299256	0.0564333	5.30283	1.14023e-07	2.58453e-06
Female	Model1	CDCP1	EAA.PCHannum	TRUE	TRUE	357	0.0475368	0.0589486	0.806411	0.420006	0.816012
Female	Model1	CDCP1	EAA.PCHorvath1	TRUE	TRUE	357	0.00912281	0.0585169	0.155901	0.876111	0.989197
Female	Model1	CDCP1	EAA.PCHorvath2	TRUE	TRUE	357	-0.0611215	0.0586451	-1.04223	0.297307	0.854832
Female	Model1	CDCP1	EAA.PCPhenoAge	TRUE	TRUE	357	0.103916	0.0585947	1.77347	0.0761503	0.199162
Female	Model1	CDCP1	PoA.DunedinPACE	TRUE	TRUE	357	0.203532	0.0561503	3.62477	0.000289216	0.00103509
Female	Model1	CSF-1	EAA.PCGrimAge	TRUE	TRUE	357	0.0721483	0.0533282	1.35291	0.176084	0.266082
Female	Model1	CSF-1	EAA.PCHannum	TRUE	TRUE	357	0.089093	0.0537116	1.65873	0.0971704	0.576619
Female	Model1	CSF-1	EAA.PCHorvath1	TRUE	TRUE	357	0.0674976	0.0532598	1.26733	0.205038	0.624721
Female	Model1	CSF-1	EAA.PCHorvath2	TRUE	TRUE	357	0.0509704	0.0535205	0.952353	0.340918	0.854832
Female	Model1	CSF-1	EAA.PCPhenoAge	TRUE	TRUE	357	0.128951	0.0533258	2.41817	0.0155989	0.0638398
Female	Model1	CSF-1	PoA.DunedinPACE	TRUE	TRUE	357	0.206905	0.0509898	4.05777	4.95428e-05	0.000280743
Female	Model1	CST5	EAA.PCGrimAge	TRUE	TRUE	357	0.0605339	0.0560348	1.08029	0.280013	0.396685
Female	Model1	CST5	EAA.PCHannum	TRUE	TRUE	357	0.0170098	0.0567555	0.299702	0.764404	0.948507
Female	Model1	CST5	EAA.PCHorvath1	TRUE	TRUE	357	-0.0270841	0.0558863	-0.484629	0.627939	0.970087
Female	Model1	CST5	EAA.PCHorvath2	TRUE	TRUE	357	-0.0189835	0.0562406	-0.337542	0.735709	0.95566
Female	Model1	CST5	EAA.PCPhenoAge	TRUE	TRUE	357	0.0203038	0.0565695	0.358919	0.719656	0.764635
Female	Model1	CST5	PoA.DunedinPACE	TRUE	TRUE	357	-0.0738339	0.0544703	-1.35549	0.175262	0.248288
Female	Model1	CX3CL1	EAA.PCGrimAge	TRUE	TRUE	357	-0.00206165	0.0532081	-0.038747	0.969092	0.983556
Female	Model1	CX3CL1	EAA.PCHannum	TRUE	TRUE	357	-0.0294428	0.0536325	-0.548972	0.583024	0.926612
Female	Model1	CX3CL1	EAA.PCHorvath1	TRUE	TRUE	357	-0.0669816	0.0530066	-1.26365	0.206357	0.624721
Female	Model1	CX3CL1	EAA.PCHorvath2	TRUE	TRUE	357	-0.105393	0.0530376	-1.98714	0.046907	0.514617
Female	Model1	CX3CL1	EAA.PCPhenoAge	TRUE	TRUE	357	-0.0497592	0.0534348	-0.931212	0.351744	0.519969
Female	Model1	CX3CL1	PoA.DunedinPACE	TRUE	TRUE	357	-0.0682771	0.0517782	-1.31865	0.187288	0.257918
Female	Model1	CXCL1	EAA.PCGrimAge	TRUE	TRUE	357	0.0162699	0.0532034	0.305805	0.759753	0.875647
Female	Model1	CXCL1	EAA.PCHannum	TRUE	TRUE	357	-0.00405994	0.0536951	-0.075611	0.939729	0.993168
Female	Model1	CXCL1	EAA.PCHorvath1	TRUE	TRUE	357	-0.0266504	0.053042	-0.50244	0.615358	0.970087
Female	Model1	CXCL1	EAA.PCHorvath2	TRUE	TRUE	357	-0.00917912	0.0533226	-0.172143	0.863325	0.95566
Female	Model1	CXCL1	EAA.PCPhenoAge	TRUE	TRUE	357	0.0889543	0.0533365	1.6678	0.0953563	0.216141
Female	Model1	CXCL1	PoA.DunedinPACE	TRUE	TRUE	357	0.0604337	0.05174	1.16802	0.242797	0.323729
Female	Model1	CXCL10	EAA.PCGrimAge	TRUE	TRUE	357	-0.0192284	0.0563258	-0.341379	0.732818	0.859166
Female	Model1	CXCL10	EAA.PCHannum	TRUE	TRUE	357	0.000537361	0.0568314	0.00945535	0.992456	0.993168
Female	Model1	CXCL10	EAA.PCHorvath1	TRUE	TRUE	357	0.00716678	0.0562375	0.127438	0.898594	0.989197
Female	Model1	CXCL10	EAA.PCHorvath2	TRUE	TRUE	357	0.00892038	0.0564612	0.157991	0.874464	0.95566
Female	Model1	CXCL10	EAA.PCPhenoAge	TRUE	TRUE	357	0.0279696	0.0566409	0.493806	0.621443	0.71624
Female	Model1	CXCL10	PoA.DunedinPACE	TRUE	TRUE	357	0.0803975	0.054781	1.46762	0.142209	0.205749
Female	Model1	CXCL11	EAA.PCGrimAge	TRUE	TRUE	357	-0.00625938	0.0539316	-0.116062	0.907604	0.959129
Female	Model1	CXCL11	EAA.PCHannum	TRUE	TRUE	357	-0.0139479	0.0544079	-0.256358	0.797675	0.951366
Female	Model1	CXCL11	EAA.PCHorvath1	TRUE	TRUE	357	0.0226107	0.0537805	0.420426	0.674174	0.970087
Female	Model1	CXCL11	EAA.PCHorvath2	TRUE	TRUE	357	0.0152719	0.0540483	0.282561	0.777513	0.95566
Female	Model1	CXCL11	EAA.PCPhenoAge	TRUE	TRUE	357	0.0415674	0.054219	0.766658	0.443285	0.591047
Female	Model1	CXCL11	PoA.DunedinPACE	TRUE	TRUE	357	0.0687672	0.0524289	1.31163	0.189645	0.257918
Female	Model1	CXCL5	EAA.PCGrimAge	TRUE	TRUE	357	0.0647396	0.0538779	1.2016	0.229519	0.33207
Female	Model1	CXCL5	EAA.PCHannum	TRUE	TRUE	357	0.0010976	0.0542526	0.0202313	0.983859	0.993168
Female	Model1	CXCL5	EAA.PCHorvath1	TRUE	TRUE	357	0.00394279	0.0539824	0.0730384	0.941776	0.992288
Female	Model1	CXCL5	EAA.PCHorvath2	TRUE	TRUE	357	0.0037341	0.054137	0.0689749	0.94501	0.95566
Female	Model1	CXCL5	EAA.PCPhenoAge	TRUE	TRUE	357	0.0720322	0.0539821	1.33437	0.182082	0.343933
Female	Model1	CXCL5	PoA.DunedinPACE	TRUE	TRUE	357	0.0782872	0.0525809	1.48889	0.136517	0.205258
Female	Model1	CXCL6	EAA.PCGrimAge	TRUE	TRUE	357	0.0117547	0.0540387	0.217523	0.827801	0.90791
Female	Model1	CXCL6	EAA.PCHannum	TRUE	TRUE	357	-0.0483753	0.0544521	-0.888401	0.374325	0.816012
Female	Model1	CXCL6	EAA.PCHorvath1	TRUE	TRUE	357	-0.0519554	0.053813	-0.965481	0.334304	0.716776
Female	Model1	CXCL6	EAA.PCHorvath2	TRUE	TRUE	357	-0.0686975	0.0540508	-1.27098	0.203736	0.854832
Female	Model1	CXCL6	EAA.PCPhenoAge	TRUE	TRUE	357	0.0703801	0.0542513	1.2973	0.194529	0.357513
Female	Model1	CXCL6	PoA.DunedinPACE	TRUE	TRUE	357	0.0572272	0.0525553	1.08889	0.276201	0.341485
Female	Model1	CXCL9	EAA.PCGrimAge	TRUE	TRUE	357	0.130469	0.0625273	2.0866	0.0369246	0.0809959
Female	Model1	CXCL9	EAA.PCHannum	TRUE	TRUE	357	0.0704351	0.0635342	1.10862	0.267595	0.745781
Female	Model1	CXCL9	EAA.PCHorvath1	TRUE	TRUE	357	0.0841304	0.0625951	1.34404	0.178935	0.624721
Female	Model1	CXCL9	EAA.PCHorvath2	TRUE	TRUE	357	0.062615	0.0629868	0.994097	0.320176	0.854832
Female	Model1	CXCL9	EAA.PCPhenoAge	TRUE	TRUE	357	0.0905624	0.0632377	1.4321	0.152117	0.295541
Female	Model1	CXCL9	PoA.DunedinPACE	TRUE	TRUE	357	0.150104	0.0607919	2.46915	0.0135435	0.0279079
Female	Model1	DNER	EAA.PCGrimAge	TRUE	TRUE	357	-0.000214556	0.0528871	-0.00405687	0.996763	0.996763
Female	Model1	DNER	EAA.PCHannum	TRUE	TRUE	357	-0.0231053	0.0531324	-0.434863	0.663662	0.948507
Female	Model1	DNER	EAA.PCHorvath1	TRUE	TRUE	357	-0.0576688	0.0527983	-1.09225	0.274725	0.691621
Female	Model1	DNER	EAA.PCHorvath2	TRUE	TRUE	357	-0.100591	0.0527522	-1.90686	0.0565386	0.514617
Female	Model1	DNER	EAA.PCPhenoAge	TRUE	TRUE	357	-0.0796371	0.0528995	-1.50544	0.132211	0.264421
Female	Model1	DNER	PoA.DunedinPACE	TRUE	TRUE	357	-0.224394	0.0502909	-4.46193	8.12263e-06	5.52339e-05
Female	Model1	EN-RAGE	EAA.PCGrimAge	TRUE	TRUE	357	0.1133	0.0530848	2.13433	0.0328161	0.0743831
Female	Model1	EN-RAGE	EAA.PCHannum	TRUE	TRUE	357	-0.0188936	0.0539569	-0.35016	0.726218	0.948507
Female	Model1	EN-RAGE	EAA.PCHorvath1	TRUE	TRUE	357	-0.0640768	0.0531299	-1.20604	0.227802	0.624721
Female	Model1	EN-RAGE	EAA.PCHorvath2	TRUE	TRUE	357	-0.0504238	0.053461	-0.943188	0.345585	0.854832
Female	Model1	EN-RAGE	EAA.PCPhenoAge	TRUE	TRUE	357	0.0302488	0.0537732	0.562526	0.573758	0.699037
Female	Model1	EN-RAGE	PoA.DunedinPACE	TRUE	TRUE	357	0.149442	0.0514054	2.90713	0.00364759	0.00918653
Female	Model1	FGF-19	EAA.PCGrimAge	TRUE	TRUE	357	-0.0836291	0.0527138	-1.58648	0.112631	0.191473
Female	Model1	FGF-19	EAA.PCHannum	TRUE	TRUE	357	-0.0369477	0.0532075	-0.694408	0.487426	0.835217
Female	Model1	FGF-19	EAA.PCHorvath1	TRUE	TRUE	357	-0.050651	0.0527889	-0.959502	0.337306	0.716776
Female	Model1	FGF-19	EAA.PCHorvath2	TRUE	TRUE	357	-0.0962053	0.0527982	-1.82213	0.0684352	0.514617
Female	Model1	FGF-19	EAA.PCPhenoAge	TRUE	TRUE	357	-0.0816246	0.0529389	-1.54186	0.123107	0.253675
Female	Model1	FGF-19	PoA.DunedinPACE	TRUE	TRUE	357	-0.100285	0.0513698	-1.95221	0.050913	0.0935699
Female	Model1	FGF-21	EAA.PCGrimAge	TRUE	TRUE	357	0.289149	0.0526398	5.49298	3.9521e-08	1.34371e-06
Female	Model1	FGF-21	EAA.PCHannum	TRUE	TRUE	357	0.0910732	0.055044	1.65455	0.0980151	0.576619
Female	Model1	FGF-21	EAA.PCHorvath1	TRUE	TRUE	357	0.082489	0.0546052	1.51064	0.130879	0.624721
Female	Model1	FGF-21	EAA.PCHorvath2	TRUE	TRUE	357	0.0500311	0.0549281	0.910848	0.362376	0.854832
Female	Model1	FGF-21	EAA.PCPhenoAge	TRUE	TRUE	357	0.172394	0.0543782	3.17028	0.00152292	0.0129449
Female	Model1	FGF-21	PoA.DunedinPACE	TRUE	TRUE	357	0.357531	0.0500637	7.14152	9.23031e-13	3.13831e-11
Female	Model1	Flt3L	EAA.PCGrimAge	TRUE	TRUE	357	0.143073	0.0536922	2.66469	0.00770596	0.0227828
Female	Model1	Flt3L	EAA.PCHannum	TRUE	TRUE	357	0.0858283	0.0545118	1.57449	0.115374	0.576619
Female	Model1	Flt3L	EAA.PCHorvath1	TRUE	TRUE	357	0.0761892	0.053964	1.41185	0.157994	0.624721
Female	Model1	Flt3L	EAA.PCHorvath2	TRUE	TRUE	357	0.077865	0.0541871	1.43697	0.150727	0.683298
Female	Model1	Flt3L	EAA.PCPhenoAge	TRUE	TRUE	357	0.0975164	0.0542978	1.79596	0.0725016	0.197204
Female	Model1	Flt3L	PoA.DunedinPACE	TRUE	TRUE	357	0.0393183	0.0528282	0.744268	0.456715	0.526383
Female	Model1	HGF	EAA.PCGrimAge	TRUE	TRUE	357	0.351016	0.0531814	6.60036	4.10171e-11	2.78916e-09
Female	Model1	HGF	EAA.PCHannum	TRUE	TRUE	357	0.134417	0.0562316	2.39042	0.0168291	0.572188
Female	Model1	HGF	EAA.PCHorvath1	TRUE	TRUE	357	0.08206	0.0561581	1.46123	0.143952	0.624721
Female	Model1	HGF	EAA.PCHorvath2	TRUE	TRUE	357	0.0589306	0.0564328	1.04426	0.296365	0.854832
Female	Model1	HGF	EAA.PCPhenoAge	TRUE	TRUE	357	0.248222	0.0549638	4.51611	6.29867e-06	0.000428309
Female	Model1	HGF	PoA.DunedinPACE	TRUE	TRUE	357	0.324304	0.0522867	6.20243	5.55995e-10	9.45192e-09
Female	Model1	IFN-gamma	EAA.PCGrimAge	TRUE	TRUE	357	0.0526435	0.0530005	0.993264	0.320581	0.427442
Female	Model1	IFN-gamma	EAA.PCHannum	TRUE	TRUE	357	0.0551459	0.0534397	1.03193	0.302106	0.745781
Female	Model1	IFN-gamma	EAA.PCHorvath1	TRUE	TRUE	357	0.0812407	0.052707	1.54136	0.123229	0.624721
Female	Model1	IFN-gamma	EAA.PCHorvath2	TRUE	TRUE	357	0.118526	0.0527365	2.24752	0.0246069	0.514617
Female	Model1	IFN-gamma	EAA.PCPhenoAge	TRUE	TRUE	357	0.0516507	0.0533131	0.968819	0.332635	0.502649
Female	Model1	IFN-gamma	PoA.DunedinPACE	TRUE	TRUE	357	0.0579363	0.0515736	1.12337	0.26128	0.341485
Female	Model1	IL-10RB	EAA.PCGrimAge	TRUE	TRUE	357	0.0825701	0.0550247	1.5006	0.133459	0.221346
Female	Model1	IL-10RB	EAA.PCHannum	TRUE	TRUE	357	0.0208462	0.055698	0.374272	0.708202	0.948507
Female	Model1	IL-10RB	EAA.PCHorvath1	TRUE	TRUE	357	0.0149948	0.0550892	0.272191	0.785475	0.989197
Female	Model1	IL-10RB	EAA.PCHorvath2	TRUE	TRUE	357	-0.0181465	0.0553214	-0.328019	0.742897	0.95566
Female	Model1	IL-10RB	EAA.PCPhenoAge	TRUE	TRUE	357	0.0407194	0.0554973	0.733719	0.46312	0.594192
Female	Model1	IL-10RB	PoA.DunedinPACE	TRUE	TRUE	357	0.150513	0.0532353	2.82732	0.00469395	0.0113996
Female	Model1	IL-12B	EAA.PCGrimAge	TRUE	TRUE	357	-0.0515276	0.0548867	-0.938801	0.347833	0.454859
Female	Model1	IL-12B	EAA.PCHannum	TRUE	TRUE	357	-0.000894016	0.0552418	-0.0161837	0.987088	0.993168
Female	Model1	IL-12B	EAA.PCHorvath1	TRUE	TRUE	357	0.000450989	0.0549099	0.00821325	0.993447	0.993447
Female	Model1	IL-12B	EAA.PCHorvath2	TRUE	TRUE	357	-0.0236937	0.0550675	-0.430267	0.667001	0.95566
Female	Model1	IL-12B	EAA.PCPhenoAge	TRUE	TRUE	357	0.0882868	0.0550068	1.60502	0.10849	0.237978
Female	Model1	IL-12B	PoA.DunedinPACE	TRUE	TRUE	357	0.0399732	0.0536072	0.745668	0.455868	0.526383
Female	Model1	IL-15RA	EAA.PCGrimAge	TRUE	TRUE	357	0.10603	0.0563271	1.8824	0.0597822	0.119564
Female	Model1	IL-15RA	EAA.PCHannum	TRUE	TRUE	357	0.0694108	0.0568552	1.22083	0.222149	0.719339
Female	Model1	IL-15RA	EAA.PCHorvath1	TRUE	TRUE	357	0.0450335	0.0564947	0.797128	0.425377	0.826446
Female	Model1	IL-15RA	EAA.PCHorvath2	TRUE	TRUE	357	0.0462167	0.0566799	0.815398	0.414845	0.854832
Female	Model1	IL-15RA	EAA.PCPhenoAge	TRUE	TRUE	357	0.106616	0.0565332	1.88589	0.0593091	0.175349
Female	Model1	IL-15RA	PoA.DunedinPACE	TRUE	TRUE	357	0.138859	0.0547553	2.53599	0.011213	0.0245962
Female	Model1	IL-17C	EAA.PCGrimAge	TRUE	TRUE	357	0.1135	0.0530147	2.14091	0.0322814	0.0743831
Female	Model1	IL-17C	EAA.PCHannum	TRUE	TRUE	357	0.0783998	0.0535901	1.46295	0.14348	0.576619
Female	Model1	IL-17C	EAA.PCHorvath1	TRUE	TRUE	357	0.0547404	0.0531807	1.02933	0.303326	0.691621
Female	Model1	IL-17C	EAA.PCHorvath2	TRUE	TRUE	357	0.0395254	0.0534351	0.739689	0.459489	0.904365
Female	Model1	IL-17C	EAA.PCPhenoAge	TRUE	TRUE	357	0.156526	0.0529804	2.95442	0.00313258	0.0177513
Female	Model1	IL-17C	PoA.DunedinPACE	TRUE	TRUE	357	0.10253	0.0517512	1.9812	0.0475683	0.0898513
Female	Model1	IL-18R1	EAA.PCGrimAge	TRUE	TRUE	357	0.00903771	0.0524856	0.172194	0.863285	0.9318
Female	Model1	IL-18R1	EAA.PCHannum	TRUE	TRUE	357	-0.0443151	0.0529976	-0.836173	0.403058	0.816012
Female	Model1	IL-18R1	EAA.PCHorvath1	TRUE	TRUE	357	-0.0355495	0.0522888	-0.679868	0.496588	0.912649
Female	Model1	IL-18R1	EAA.PCHorvath2	TRUE	TRUE	357	-0.0473999	0.052569	-0.90167	0.367232	0.854832
Female	Model1	IL-18R1	EAA.PCPhenoAge	TRUE	TRUE	357	0.0469601	0.0528061	0.889294	0.373845	0.53375
Female	Model1	IL-18R1	PoA.DunedinPACE	TRUE	TRUE	357	0.201543	0.0499879	4.03184	5.53429e-05	0.000289486
Female	Model1	IL10	EAA.PCGrimAge	TRUE	TRUE	357	0.135617	0.0538478	2.51852	0.011785	0.0320552
Female	Model1	IL10	EAA.PCHannum	TRUE	TRUE	357	0.0701048	0.0547234	1.28107	0.200168	0.68057
Female	Model1	IL10	EAA.PCHorvath1	TRUE	TRUE	357	0.0492085	0.0541334	0.909023	0.363338	0.726676
Female	Model1	IL10	EAA.PCHorvath2	TRUE	TRUE	357	0.00320176	0.0544614	0.0587896	0.95312	0.95566
Female	Model1	IL10	EAA.PCPhenoAge	TRUE	TRUE	357	0.151988	0.0540903	2.8099	0.00495562	0.0259217
Female	Model1	IL10	PoA.DunedinPACE	TRUE	TRUE	357	0.180785	0.0520787	3.47139	0.000517777	0.00176044
Female	Model1	IL18	EAA.PCGrimAge	TRUE	TRUE	357	0.197236	0.0519354	3.79771	0.000146038	0.00104047
Female	Model1	IL18	EAA.PCHannum	TRUE	TRUE	357	0.0800819	0.0532451	1.50402	0.132575	0.576619
Female	Model1	IL18	EAA.PCHorvath1	TRUE	TRUE	357	0.038087	0.0528505	0.720656	0.471121	0.889896
Female	Model1	IL18	EAA.PCHorvath2	TRUE	TRUE	357	0.0158256	0.0530888	0.298097	0.765629	0.95566
Female	Model1	IL18	EAA.PCPhenoAge	TRUE	TRUE	357	0.168493	0.0525055	3.20905	0.00133175	0.012937
Female	Model1	IL18	PoA.DunedinPACE	TRUE	TRUE	357	0.22829	0.0502409	4.54391	5.52215e-06	4.17229e-05
Female	Model1	IL6	EAA.PCGrimAge	TRUE	TRUE	357	0.255331	0.0528573	4.83057	1.36144e-06	1.54296e-05
Female	Model1	IL6	EAA.PCHannum	TRUE	TRUE	357	0.084814	0.0547983	1.54775	0.121683	0.576619
Female	Model1	IL6	EAA.PCHorvath1	TRUE	TRUE	357	0.10064	0.0540125	1.86328	0.0624233	0.624721
Female	Model1	IL6	EAA.PCHorvath2	TRUE	TRUE	357	0.0964575	0.0543016	1.77633	0.075679	0.514617
Female	Model1	IL6	EAA.PCPhenoAge	TRUE	TRUE	357	0.191441	0.0538607	3.55437	0.000378891	0.00644115
Female	Model1	IL6	PoA.DunedinPACE	TRUE	TRUE	357	0.401272	0.0486754	8.24384	1.66769e-16	1.13403e-14
Female	Model1	IL7	EAA.PCGrimAge	TRUE	TRUE	357	0.0118576	0.0533435	0.222288	0.82409	0.90791
Female	Model1	IL7	EAA.PCHannum	TRUE	TRUE	357	-0.0402881	0.0537169	-0.750008	0.45325	0.835217
Female	Model1	IL7	EAA.PCHorvath1	TRUE	TRUE	357	-0.0879692	0.0530279	-1.65892	0.097131	0.624721
Female	Model1	IL7	EAA.PCHorvath2	TRUE	TRUE	357	-0.0545821	0.0533901	-1.02233	0.306627	0.854832
Female	Model1	IL7	EAA.PCPhenoAge	TRUE	TRUE	357	0.0661511	0.0535095	1.23625	0.216366	0.377055
Female	Model1	IL7	PoA.DunedinPACE	TRUE	TRUE	357	0.0570561	0.0519202	1.09892	0.271804	0.341485
Female	Model1	IL8	EAA.PCGrimAge	TRUE	TRUE	357	0.226901	0.0558686	4.06132	4.87951e-05	0.000474009
Female	Model1	IL8	EAA.PCHannum	TRUE	TRUE	357	0.0313718	0.0575924	0.54472	0.585946	0.926612
Female	Model1	IL8	EAA.PCHorvath1	TRUE	TRUE	357	0.0258644	0.0570515	0.453352	0.650295	0.970087
Female	Model1	IL8	EAA.PCHorvath2	TRUE	TRUE	357	0.0129623	0.0572777	0.226306	0.820964	0.95566
Female	Model1	IL8	EAA.PCPhenoAge	TRUE	TRUE	357	0.117626	0.0571151	2.05945	0.0394514	0.134135
Female	Model1	IL8	PoA.DunedinPACE	TRUE	TRUE	357	0.201324	0.054729	3.67857	0.000234548	0.000886071
Female	Model1	LAP TGF-beta-1	EAA.PCGrimAge	TRUE	TRUE	357	0.15796	0.0550965	2.86697	0.0041442	0.0148319
Female	Model1	LAP TGF-beta-1	EAA.PCHannum	TRUE	TRUE	357	0.0375016	0.0560683	0.668857	0.503587	0.835217
Female	Model1	LAP TGF-beta-1	EAA.PCHorvath1	TRUE	TRUE	357	0.0139403	0.0557049	0.250252	0.802392	0.989197
Female	Model1	LAP TGF-beta-1	EAA.PCHorvath2	TRUE	TRUE	357	0.0159811	0.0558887	0.285946	0.774919	0.95566
Female	Model1	LAP TGF-beta-1	EAA.PCPhenoAge	TRUE	TRUE	357	0.133765	0.0555083	2.40983	0.0159599	0.0638398
Female	Model1	LAP TGF-beta-1	PoA.DunedinPACE	TRUE	TRUE	357	0.163136	0.0537412	3.03559	0.00240064	0.00652974
Female	Model1	LIF-R	EAA.PCGrimAge	TRUE	TRUE	357	0.0749129	0.0531584	1.40924	0.158765	0.248741
Female	Model1	LIF-R	EAA.PCHannum	TRUE	TRUE	357	0.0885771	0.0536117	1.6522	0.0984943	0.576619
Female	Model1	LIF-R	EAA.PCHorvath1	TRUE	TRUE	357	0.0104331	0.0531727	0.196212	0.844444	0.989197
Female	Model1	LIF-R	EAA.PCHorvath2	TRUE	TRUE	357	0.0229104	0.0534077	0.428972	0.667944	0.95566
Female	Model1	LIF-R	EAA.PCPhenoAge	TRUE	TRUE	357	0.114188	0.0533122	2.14188	0.0322034	0.115254
Female	Model1	LIF-R	PoA.DunedinPACE	TRUE	TRUE	357	-0.00814537	0.0519499	-0.156793	0.875408	0.888474
Female	Model1	MCP-1	EAA.PCGrimAge	TRUE	TRUE	357	0.181317	0.0547828	3.30973	0.00093385	0.00423345
Female	Model1	MCP-1	EAA.PCHannum	TRUE	TRUE	357	0.0559431	0.0560291	0.998465	0.318054	0.745781
Female	Model1	MCP-1	EAA.PCHorvath1	TRUE	TRUE	357	0.0581784	0.0553353	1.05138	0.293084	0.691621
Female	Model1	MCP-1	EAA.PCHorvath2	TRUE	TRUE	357	0.0166208	0.0557002	0.298398	0.7654	0.95566
Female	Model1	MCP-1	EAA.PCPhenoAge	TRUE	TRUE	357	0.145309	0.0554186	2.62203	0.00874066	0.0421849
Female	Model1	MCP-1	PoA.DunedinPACE	TRUE	TRUE	357	0.211745	0.0529723	3.99727	6.40768e-05	0.00031123
Female	Model1	MCP-2	EAA.PCGrimAge	TRUE	TRUE	357	0.110032	0.0537602	2.04672	0.0406856	0.083837
Female	Model1	MCP-2	EAA.PCHannum	TRUE	TRUE	357	0.0836912	0.0543053	1.54112	0.123287	0.576619
Female	Model1	MCP-2	EAA.PCHorvath1	TRUE	TRUE	357	0.095273	0.0537899	1.7712	0.0765267	0.624721
Female	Model1	MCP-2	EAA.PCHorvath2	TRUE	TRUE	357	0.0395438	0.0541807	0.729849	0.465482	0.904365
Female	Model1	MCP-2	EAA.PCPhenoAge	TRUE	TRUE	357	0.107771	0.0540517	1.99385	0.046169	0.142704
Female	Model1	MCP-2	PoA.DunedinPACE	TRUE	TRUE	357	0.135316	0.0522966	2.58747	0.00966846	0.0219152
Female	Model1	MCP-4	EAA.PCGrimAge	TRUE	TRUE	357	0.0954813	0.0544341	1.75407	0.0794183	0.148545
Female	Model1	MCP-4	EAA.PCHannum	TRUE	TRUE	357	0.00784985	0.0550043	0.142713	0.886517	0.988248
Female	Model1	MCP-4	EAA.PCHorvath1	TRUE	TRUE	357	-0.0077148	0.0546551	-0.141154	0.887748	0.989197
Female	Model1	MCP-4	EAA.PCHorvath2	TRUE	TRUE	357	-0.0109355	0.0548132	-0.199505	0.841867	0.95566
Female	Model1	MCP-4	EAA.PCPhenoAge	TRUE	TRUE	357	0.0674167	0.0547728	1.23084	0.218381	0.377055
Female	Model1	MCP-4	PoA.DunedinPACE	TRUE	TRUE	357	0.07905	0.0532384	1.48483	0.137589	0.205258
Female	Model1	MMP-1	EAA.PCGrimAge	TRUE	TRUE	357	0.181434	0.0517952	3.50291	0.000460211	0.00240726
Female	Model1	MMP-1	EAA.PCHannum	TRUE	TRUE	357	-0.00495385	0.0531114	-0.093273	0.925687	0.993168
Female	Model1	MMP-1	EAA.PCHorvath1	TRUE	TRUE	357	0.0115231	0.0523049	0.220307	0.825632	0.989197
Female	Model1	MMP-1	EAA.PCHorvath2	TRUE	TRUE	357	-0.00951264	0.0526262	-0.180759	0.856557	0.95566
Female	Model1	MMP-1	EAA.PCPhenoAge	TRUE	TRUE	357	0.0467483	0.0528903	0.883873	0.376765	0.53375
Female	Model1	MMP-1	PoA.DunedinPACE	TRUE	TRUE	357	0.108018	0.0507812	2.12713	0.0334092	0.0649094
Female	Model1	MMP-10	EAA.PCGrimAge	TRUE	TRUE	357	0.154321	0.0519516	2.97047	0.00297342	0.0118937
Female	Model1	MMP-10	EAA.PCHannum	TRUE	TRUE	357	0.0436311	0.0529946	0.823312	0.41033	0.816012
Female	Model1	MMP-10	EAA.PCHorvath1	TRUE	TRUE	357	0.0234363	0.0524549	0.44679	0.655027	0.970087
Female	Model1	MMP-10	EAA.PCHorvath2	TRUE	TRUE	357	0.0324034	0.0526728	0.615183	0.538434	0.95566
Female	Model1	MMP-10	EAA.PCPhenoAge	TRUE	TRUE	357	0.0538852	0.0528165	1.02023	0.307617	0.483943
Female	Model1	MMP-10	PoA.DunedinPACE	TRUE	TRUE	357	0.0353008	0.0512285	0.689085	0.49077	0.547088
Female	Model1	NT-3	EAA.PCGrimAge	TRUE	TRUE	357	0.027532	0.0525504	0.523917	0.600336	0.716191
Female	Model1	NT-3	EAA.PCHannum	TRUE	TRUE	357	0.000455641	0.0532102	0.00856304	0.993168	0.993168
Female	Model1	NT-3	EAA.PCHorvath1	TRUE	TRUE	357	-0.0331198	0.0523373	-0.632814	0.526855	0.942793
Female	Model1	NT-3	EAA.PCHorvath2	TRUE	TRUE	357	0.0183956	0.0526749	0.34923	0.726917	0.95566
Female	Model1	NT-3	EAA.PCPhenoAge	TRUE	TRUE	357	0.0210026	0.0530124	0.396182	0.691971	0.752312
Female	Model1	NT-3	PoA.DunedinPACE	TRUE	TRUE	357	-0.0370676	0.0511227	-0.725072	0.468408	0.530862
Female	Model1	OPG	EAA.PCGrimAge	TRUE	TRUE	357	0.207747	0.0548706	3.78613	0.00015301	0.00104047
Female	Model1	OPG	EAA.PCHannum	TRUE	TRUE	357	0.0591766	0.0562263	1.05247	0.292583	0.745781
Female	Model1	OPG	EAA.PCHorvath1	TRUE	TRUE	357	0.0176959	0.0559215	0.316442	0.751667	0.982949
Female	Model1	OPG	EAA.PCHorvath2	TRUE	TRUE	357	-0.0227715	0.0561045	-0.405875	0.684834	0.95566
Female	Model1	OPG	EAA.PCPhenoAge	TRUE	TRUE	357	0.172372	0.0554145	3.1106	0.00186709	0.0135918
Female	Model1	OPG	PoA.DunedinPACE	TRUE	TRUE	357	0.185861	0.0537522	3.45773	0.000544751	0.00176396
Female	Model1	OSM	EAA.PCGrimAge	TRUE	TRUE	357	0.182974	0.0521579	3.50808	0.000451347	0.00240726
Female	Model1	OSM	EAA.PCHannum	TRUE	TRUE	357	0.0360739	0.0534079	0.675442	0.499395	0.835217
Female	Model1	OSM	EAA.PCHorvath1	TRUE	TRUE	357	-0.017246	0.0529901	-0.325457	0.744835	0.982949
Female	Model1	OSM	EAA.PCHorvath2	TRUE	TRUE	357	-0.048245	0.0531421	-0.907849	0.363958	0.854832
Female	Model1	OSM	EAA.PCPhenoAge	TRUE	TRUE	357	0.090437	0.0530888	1.70351	0.0884736	0.214864
Female	Model1	OSM	PoA.DunedinPACE	TRUE	TRUE	357	0.233776	0.0502799	4.6495	3.32743e-06	3.23236e-05
Female	Model1	PD-L1	EAA.PCGrimAge	TRUE	TRUE	357	0.0932955	0.0535403	1.74253	0.0814161	0.148545
Female	Model1	PD-L1	EAA.PCHannum	TRUE	TRUE	357	0.0250442	0.0542762	0.461421	0.644496	0.948507
Female	Model1	PD-L1	EAA.PCHorvath1	TRUE	TRUE	357	-0.00815152	0.0535665	-0.152176	0.879048	0.989197
Female	Model1	PD-L1	EAA.PCHorvath2	TRUE	TRUE	357	-0.0506893	0.0537916	-0.942327	0.346025	0.854832
Female	Model1	PD-L1	EAA.PCPhenoAge	TRUE	TRUE	357	0.10008	0.0538626	1.85806	0.0631609	0.178956
Female	Model1	PD-L1	PoA.DunedinPACE	TRUE	TRUE	357	0.162459	0.0516225	3.14706	0.00164921	0.00487591
Female	Model1	SCF	EAA.PCGrimAge	TRUE	TRUE	357	-0.123601	0.0522699	-2.36468	0.0180458	0.0471967
Female	Model1	SCF	EAA.PCHannum	TRUE	TRUE	357	0.0360675	0.053195	0.678024	0.497757	0.835217
Female	Model1	SCF	EAA.PCHorvath1	TRUE	TRUE	357	-0.0244341	0.0524138	-0.466176	0.641089	0.970087
Female	Model1	SCF	EAA.PCHorvath2	TRUE	TRUE	357	-0.01845	0.0527304	-0.349894	0.726418	0.95566
Female	Model1	SCF	EAA.PCPhenoAge	TRUE	TRUE	357	0.0151296	0.0530467	0.285213	0.775481	0.79898
Female	Model1	SCF	PoA.DunedinPACE	TRUE	TRUE	357	-0.156793	0.0505431	-3.10216	0.00192116	0.00544329
Female	Model1	SLAMF1	EAA.PCGrimAge	TRUE	TRUE	357	-0.00557874	0.0534118	-0.104448	0.916814	0.959129
Female	Model1	SLAMF1	EAA.PCHannum	TRUE	TRUE	357	0.0128303	0.0537858	0.238544	0.811459	0.951366
Female	Model1	SLAMF1	EAA.PCHorvath1	TRUE	TRUE	357	-0.0639383	0.053229	-1.20119	0.229677	0.624721
Female	Model1	SLAMF1	EAA.PCHorvath2	TRUE	TRUE	357	-0.0281854	0.0535123	-0.526709	0.598396	0.95566
Female	Model1	SLAMF1	EAA.PCPhenoAge	TRUE	TRUE	357	0.044591	0.0536099	0.831767	0.405541	0.562791
Female	Model1	SLAMF1	PoA.DunedinPACE	TRUE	TRUE	357	0.056898	0.0520237	1.09369	0.274089	0.341485
Female	Model1	STAMBP	EAA.PCGrimAge	TRUE	TRUE	357	0.133721	0.0530032	2.52288	0.0116398	0.0320552
Female	Model1	STAMBP	EAA.PCHannum	TRUE	TRUE	357	0.026314	0.0538652	0.488517	0.625184	0.944723
Female	Model1	STAMBP	EAA.PCHorvath1	TRUE	TRUE	357	0.000897032	0.0533624	0.0168102	0.986588	0.993447
Female	Model1	STAMBP	EAA.PCHorvath2	TRUE	TRUE	357	0.00545945	0.0535916	0.101871	0.918859	0.95566
Female	Model1	STAMBP	EAA.PCPhenoAge	TRUE	TRUE	357	0.0546198	0.05366	1.01789	0.308731	0.483943
Female	Model1	STAMBP	PoA.DunedinPACE	TRUE	TRUE	357	0.129943	0.0516792	2.51442	0.0119227	0.0253357
Female	Model1	TGF-alpha	EAA.PCGrimAge	TRUE	TRUE	357	0.151041	0.0548564	2.7534	0.00589804	0.0190984
Female	Model1	TGF-alpha	EAA.PCHannum	TRUE	TRUE	357	0.0981032	0.0557615	1.75934	0.0785203	0.576619
Female	Model1	TGF-alpha	EAA.PCHorvath1	TRUE	TRUE	357	0.0820466	0.055049	1.49043	0.136111	0.624721
Female	Model1	TGF-alpha	EAA.PCHorvath2	TRUE	TRUE	357	0.0124694	0.0555442	0.224495	0.822372	0.95566
Female	Model1	TGF-alpha	EAA.PCPhenoAge	TRUE	TRUE	357	0.11079	0.0555271	1.99525	0.0460157	0.142704
Female	Model1	TGF-alpha	PoA.DunedinPACE	TRUE	TRUE	357	0.173357	0.0531627	3.26088	0.00111067	0.00343298
Female	Model1	TNF	EAA.PCGrimAge	TRUE	TRUE	357	0.162903	0.055537	2.93324	0.00335448	0.0126725
Female	Model1	TNF	EAA.PCHannum	TRUE	TRUE	357	0.135049	0.0563133	2.39818	0.016477	0.572188
Female	Model1	TNF	EAA.PCHorvath1	TRUE	TRUE	357	0.109417	0.0558014	1.96083	0.0498989	0.624721
Female	Model1	TNF	EAA.PCHorvath2	TRUE	TRUE	357	0.110257	0.0560598	1.96678	0.0492088	0.514617
Female	Model1	TNF	EAA.PCPhenoAge	TRUE	TRUE	357	0.179266	0.0557945	3.21297	0.00131369	0.012937
Female	Model1	TNF	PoA.DunedinPACE	TRUE	TRUE	357	0.200022	0.0537723	3.7198	0.000199383	0.000797532
Female	Model1	TNFB	EAA.PCGrimAge	TRUE	TRUE	357	0.0375214	0.0531577	0.705851	0.480281	0.583198
Female	Model1	TNFB	EAA.PCHannum	TRUE	TRUE	357	0.00359333	0.0535074	0.0671558	0.946458	0.993168
Female	Model1	TNFB	EAA.PCHorvath1	TRUE	TRUE	357	0.0194524	0.0531195	0.3662	0.714216	0.982949
Female	Model1	TNFB	EAA.PCHorvath2	TRUE	TRUE	357	0.00476023	0.0533182	0.0892797	0.92886	0.95566
Female	Model1	TNFB	EAA.PCPhenoAge	TRUE	TRUE	357	0.0170354	0.0533967	0.319034	0.749701	0.784302
Female	Model1	TNFB	PoA.DunedinPACE	TRUE	TRUE	357	0.0161503	0.0519016	0.311172	0.75567	0.802899
Female	Model1	TNFRSF9	EAA.PCGrimAge	TRUE	TRUE	357	0.0952129	0.058547	1.62627	0.103893	0.181147
Female	Model1	TNFRSF9	EAA.PCHannum	TRUE	TRUE	357	0.111993	0.0589942	1.89838	0.0576462	0.576619
Female	Model1	TNFRSF9	EAA.PCHorvath1	TRUE	TRUE	357	0.0980886	0.0583993	1.67962	0.0930315	0.624721
Female	Model1	TNFRSF9	EAA.PCHorvath2	TRUE	TRUE	357	0.0937449	0.0586811	1.59753	0.110147	0.576155
Female	Model1	TNFRSF9	EAA.PCPhenoAge	TRUE	TRUE	357	0.152305	0.0585649	2.60062	0.00930548	0.0421849
Female	Model1	TNFRSF9	PoA.DunedinPACE	TRUE	TRUE	357	0.106341	0.0570035	1.86552	0.0621092	0.108293
Female	Model1	TNFSF14	EAA.PCGrimAge	TRUE	TRUE	357	0.117054	0.053547	2.18601	0.028815	0.0725711
Female	Model1	TNFSF14	EAA.PCHannum	TRUE	TRUE	357	-0.0195173	0.0543932	-0.358819	0.719731	0.948507
Female	Model1	TNFSF14	EAA.PCHorvath1	TRUE	TRUE	357	-0.0131359	0.0536488	-0.24485	0.806573	0.989197
Female	Model1	TNFSF14	EAA.PCHorvath2	TRUE	TRUE	357	-0.00890454	0.0539631	-0.165012	0.868935	0.95566
Female	Model1	TNFSF14	EAA.PCPhenoAge	TRUE	TRUE	357	0.0218177	0.0542307	0.402313	0.687454	0.752312
Female	Model1	TNFSF14	PoA.DunedinPACE	TRUE	TRUE	357	0.198406	0.0513533	3.86355	0.000111751	0.000506606
Female	Model1	TRAIL	EAA.PCGrimAge	TRUE	TRUE	357	0.181153	0.0524418	3.45436	0.000551594	0.00267917
Female	Model1	TRAIL	EAA.PCHannum	TRUE	TRUE	357	0.0883014	0.0533837	1.65409	0.0981094	0.576619
Female	Model1	TRAIL	EAA.PCHorvath1	TRUE	TRUE	357	0.0721423	0.0531525	1.35727	0.174695	0.624721
Female	Model1	TRAIL	EAA.PCHorvath2	TRUE	TRUE	357	0.0478107	0.0533826	0.895624	0.370453	0.854832
Female	Model1	TRAIL	EAA.PCPhenoAge	TRUE	TRUE	357	0.0909467	0.0532162	1.70901	0.08745	0.214864
Female	Model1	TRAIL	PoA.DunedinPACE	TRUE	TRUE	357	0.0815711	0.051888	1.57206	0.115936	0.183341
Female	Model1	TRANCE	EAA.PCGrimAge	TRUE	TRUE	357	0.0433198	0.0532316	0.813799	0.41576	0.514031
Female	Model1	TRANCE	EAA.PCHannum	TRUE	TRUE	357	0.0701342	0.0534695	1.31167	0.189632	0.678684
Female	Model1	TRANCE	EAA.PCHorvath1	TRUE	TRUE	357	0.0796617	0.0530671	1.50115	0.133317	0.624721
Female	Model1	TRANCE	EAA.PCHorvath2	TRUE	TRUE	357	0.0975688	0.0531457	1.83587	0.0663764	0.514617
Female	Model1	TRANCE	EAA.PCPhenoAge	TRUE	TRUE	357	0.0429507	0.0534243	0.803955	0.421423	0.573135
Female	Model1	TRANCE	PoA.DunedinPACE	TRUE	TRUE	357	0.0230855	0.0519986	0.443965	0.657068	0.720655
Female	Model1	TWEAK	EAA.PCGrimAge	TRUE	TRUE	357	-0.0740301	0.0528076	-1.40188	0.16095	0.248741
Female	Model1	TWEAK	EAA.PCHannum	TRUE	TRUE	357	0.0102244	0.0533594	0.191614	0.848045	0.977407
Female	Model1	TWEAK	EAA.PCHorvath1	TRUE	TRUE	357	0.00572812	0.0528762	0.108331	0.913733	0.989197
Female	Model1	TWEAK	EAA.PCHorvath2	TRUE	TRUE	357	-0.00295129	0.0530804	-0.0556005	0.95566	0.95566
Female	Model1	TWEAK	EAA.PCPhenoAge	TRUE	TRUE	357	-0.039583	0.053182	-0.744292	0.4567	0.594192
Female	Model1	TWEAK	PoA.DunedinPACE	TRUE	TRUE	357	-0.230125	0.0502056	-4.58365	4.5692e-06	3.88382e-05
Female	Model1	uPA	EAA.PCGrimAge	TRUE	TRUE	357	0.13898	0.051701	2.68815	0.00718487	0.0222078
Female	Model1	uPA	EAA.PCHannum	TRUE	TRUE	357	0.0482678	0.0529718	0.911198	0.362191	0.816012
Female	Model1	uPA	EAA.PCHorvath1	TRUE	TRUE	357	-0.022673	0.0519513	-0.436428	0.662527	0.970087
Female	Model1	uPA	EAA.PCHorvath2	TRUE	TRUE	357	-0.00968624	0.0523521	-0.185021	0.853212	0.95566
Female	Model1	uPA	EAA.PCPhenoAge	TRUE	TRUE	357	0.0644398	0.0527432	1.22176	0.221797	0.377055
Female	Model1	uPA	PoA.DunedinPACE	TRUE	TRUE	357	-0.0065246	0.0507637	-0.128529	0.897731	0.897731
Female	Model1	VEGFA	EAA.PCGrimAge	TRUE	TRUE	357	0.265755	0.0534421	4.97277	6.60018e-07	8.97625e-06
Female	Model1	VEGFA	EAA.PCHannum	TRUE	TRUE	357	0.0810627	0.0555037	1.46049	0.144155	0.576619
Female	Model1	VEGFA	EAA.PCHorvath1	TRUE	TRUE	357	0.0769806	0.0550713	1.39784	0.162162	0.624721
Female	Model1	VEGFA	EAA.PCHorvath2	TRUE	TRUE	357	0.00309979	0.0554188	0.0559339	0.955394	0.95566
Female	Model1	VEGFA	EAA.PCPhenoAge	TRUE	TRUE	357	0.195812	0.0545396	3.59028	0.000330325	0.00644115
Female	Model1	VEGFA	PoA.DunedinPACE	TRUE	TRUE	357	0.346704	0.0507371	6.83335	8.29528e-12	1.88026e-10
Female	Model2	4E-BP1	EAA.PCGrimAge	TRUE	TRUE	357	0.178858	0.048902	3.65747	0.000254716	0.00346414
Female	Model2	4E-BP1	EAA.PCHannum	TRUE	TRUE	357	0.102734	0.0560085	1.83426	0.0666151	0.629757
Female	Model2	4E-BP1	EAA.PCHorvath1	TRUE	TRUE	357	0.0652746	0.054313	1.20182	0.229433	0.669505
Female	Model2	4E-BP1	EAA.PCHorvath2	TRUE	TRUE	357	0.018651	0.0555346	0.335844	0.736988	0.963754
Female	Model2	4E-BP1	EAA.PCPhenoAge	TRUE	TRUE	357	0.079926	0.0563792	1.41765	0.156293	0.376899
Female	Model2	4E-BP1	PoA.DunedinPACE	TRUE	TRUE	357	0.0725847	0.0490152	1.48086	0.138644	0.310395
Female	Model2	ADA	EAA.PCGrimAge	TRUE	TRUE	357	0.0507692	0.0478629	1.06072	0.288816	0.455903
Female	Model2	ADA	EAA.PCHannum	TRUE	TRUE	357	-0.0349516	0.0542278	-0.644532	0.519231	0.802447
Female	Model2	ADA	EAA.PCHorvath1	TRUE	TRUE	357	-0.0594988	0.0532463	-1.11743	0.263812	0.669505
Female	Model2	ADA	EAA.PCHorvath2	TRUE	TRUE	357	-0.0233596	0.0543091	-0.430123	0.667106	0.942415
Female	Model2	ADA	EAA.PCPhenoAge	TRUE	TRUE	357	-0.0231844	0.0545399	-0.42509	0.670771	0.786421
Female	Model2	ADA	PoA.DunedinPACE	TRUE	TRUE	357	-0.0256666	0.0481893	-0.53262	0.594297	0.662449
Female	Model2	AXIN1	EAA.PCGrimAge	TRUE	TRUE	357	0.0346338	0.0472142	0.733546	0.463225	0.605756
Female	Model2	AXIN1	EAA.PCHannum	TRUE	TRUE	357	-0.00836807	0.0534616	-0.156525	0.875619	0.972878
Female	Model2	AXIN1	EAA.PCHorvath1	TRUE	TRUE	357	-0.0107982	0.0525394	-0.205526	0.837161	0.918294
Female	Model2	AXIN1	EAA.PCHorvath2	TRUE	TRUE	357	-0.0373327	0.0534708	-0.698189	0.485059	0.935358
Female	Model2	AXIN1	EAA.PCPhenoAge	TRUE	TRUE	357	-0.0276362	0.0537149	-0.514497	0.606904	0.77867
Female	Model2	AXIN1	PoA.DunedinPACE	TRUE	TRUE	357	0.0209838	0.0474756	0.441992	0.658495	0.697958
Female	Model2	CASP-8	EAA.PCGrimAge	TRUE	TRUE	357	0.123033	0.0491735	2.50202	0.0123486	0.0466504
Female	Model2	CASP-8	EAA.PCHannum	TRUE	TRUE	357	0.0859715	0.0558736	1.53868	0.123883	0.702005
Female	Model2	CASP-8	EAA.PCHorvath1	TRUE	TRUE	357	0.0533858	0.0547549	0.974995	0.329563	0.679099
Female	Model2	CASP-8	EAA.PCHorvath2	TRUE	TRUE	357	0.0523786	0.0557968	0.938739	0.347865	0.935358
Female	Model2	CASP-8	EAA.PCPhenoAge	TRUE	TRUE	357	0.0973897	0.0560704	1.73692	0.0824016	0.284698
Female	Model2	CASP-8	PoA.DunedinPACE	TRUE	TRUE	357	0.0588531	0.049454	1.19006	0.234024	0.363316
Female	Model2	CCL11	EAA.PCGrimAge	TRUE	TRUE	357	0.0956569	0.049925	1.91601	0.0553634	0.139434
Female	Model2	CCL11	EAA.PCHannum	TRUE	TRUE	357	-0.0178357	0.056806	-0.313976	0.753539	0.930787
Female	Model2	CCL11	EAA.PCHorvath1	TRUE	TRUE	357	-0.0199509	0.0559685	-0.356467	0.721491	0.918294
Female	Model2	CCL11	EAA.PCHorvath2	TRUE	TRUE	357	-0.0944886	0.0567684	-1.66446	0.0960208	0.741124
Female	Model2	CCL11	EAA.PCPhenoAge	TRUE	TRUE	357	0.0149983	0.0570896	0.262714	0.792771	0.849126
Female	Model2	CCL11	PoA.DunedinPACE	TRUE	TRUE	357	-0.0421624	0.0505459	-0.834142	0.404201	0.518598
Female	Model2	CCL19	EAA.PCGrimAge	TRUE	TRUE	357	0.0894425	0.0485827	1.84103	0.0656165	0.148731
Female	Model2	CCL19	EAA.PCHannum	TRUE	TRUE	357	0.0516896	0.0551783	0.936774	0.348875	0.726652
Female	Model2	CCL19	EAA.PCHorvath1	TRUE	TRUE	357	0.0563777	0.054116	1.04179	0.297507	0.669505
Female	Model2	CCL19	EAA.PCHorvath2	TRUE	TRUE	357	0.0388695	0.0551679	0.704567	0.48108	0.935358
Female	Model2	CCL19	EAA.PCPhenoAge	TRUE	TRUE	357	0.134888	0.0550393	2.45075	0.0142559	0.106122
Female	Model2	CCL19	PoA.DunedinPACE	TRUE	TRUE	357	0.0561132	0.0488943	1.14764	0.251116	0.363316
Female	Model2	CCL20	EAA.PCGrimAge	TRUE	TRUE	357	0.136882	0.0479782	2.85301	0.00433072	0.0249182
Female	Model2	CCL20	EAA.PCHannum	TRUE	TRUE	357	0.0196041	0.0547641	0.357973	0.720364	0.930787
Female	Model2	CCL20	EAA.PCHorvath1	TRUE	TRUE	357	0.0108395	0.0533734	0.203087	0.839067	0.918294
Female	Model2	CCL20	EAA.PCHorvath2	TRUE	TRUE	357	-0.00500975	0.054416	-0.0920638	0.926647	0.977281
Female	Model2	CCL20	EAA.PCPhenoAge	TRUE	TRUE	357	0.142287	0.05456	2.6079	0.00910993	0.0997538
Female	Model2	CCL20	PoA.DunedinPACE	TRUE	TRUE	357	0.133663	0.0477183	2.80109	0.00509302	0.0441668
Female	Model2	CCL23	EAA.PCGrimAge	TRUE	TRUE	357	0.0331796	0.0484138	0.685334	0.493133	0.629741
Female	Model2	CCL23	EAA.PCHannum	TRUE	TRUE	357	-0.0162449	0.0547122	-0.296917	0.76653	0.930787
Female	Model2	CCL23	EAA.PCHorvath1	TRUE	TRUE	357	0.00755396	0.0534222	0.141401	0.887553	0.933758
Female	Model2	CCL23	EAA.PCHorvath2	TRUE	TRUE	357	-0.0413097	0.0544049	-0.759302	0.447672	0.935358
Female	Model2	CCL23	EAA.PCPhenoAge	TRUE	TRUE	357	0.0151654	0.0549703	0.275883	0.782638	0.849126
Female	Model2	CCL23	PoA.DunedinPACE	TRUE	TRUE	357	0.0284333	0.0482594	0.589176	0.555743	0.651561
Female	Model2	CCL25	EAA.PCGrimAge	TRUE	TRUE	357	0.045431	0.0477085	0.952262	0.340964	0.497417
Female	Model2	CCL25	EAA.PCHannum	TRUE	TRUE	357	0.0465116	0.0539336	0.862387	0.388474	0.726652
Female	Model2	CCL25	EAA.PCHorvath1	TRUE	TRUE	357	0.0928291	0.0532048	1.74475	0.0810282	0.669505
Female	Model2	CCL25	EAA.PCHorvath2	TRUE	TRUE	357	0.027784	0.0543682	0.511035	0.609327	0.942415
Female	Model2	CCL25	EAA.PCPhenoAge	TRUE	TRUE	357	0.0197731	0.0543909	0.363537	0.716204	0.825455
Female	Model2	CCL25	PoA.DunedinPACE	TRUE	TRUE	357	-0.0602972	0.0481865	-1.25133	0.210814	0.358384
Female	Model2	CCL28	EAA.PCGrimAge	TRUE	TRUE	357	0.0323458	0.048217	0.670838	0.502324	0.629741
Female	Model2	CCL28	EAA.PCHannum	TRUE	TRUE	357	-0.0294436	0.0544972	-0.540276	0.589007	0.85218
Female	Model2	CCL28	EAA.PCHorvath1	TRUE	TRUE	357	-0.054385	0.053321	-1.01995	0.30775	0.669505
Female	Model2	CCL28	EAA.PCHorvath2	TRUE	TRUE	357	-0.0706078	0.0542677	-1.3011	0.193224	0.741124
Female	Model2	CCL28	EAA.PCPhenoAge	TRUE	TRUE	357	5.30811e-05	0.0547794	0.000968997	0.999227	0.999227
Female	Model2	CCL28	PoA.DunedinPACE	TRUE	TRUE	357	-0.0757537	0.048095	-1.57509	0.115237	0.27986
Female	Model2	CCL3	EAA.PCGrimAge	TRUE	TRUE	357	0.179808	0.0529132	3.39817	0.000678378	0.00658996
Female	Model2	CCL3	EAA.PCHannum	TRUE	TRUE	357	0.104803	0.0605246	1.73157	0.0833502	0.629757
Female	Model2	CCL3	EAA.PCHorvath1	TRUE	TRUE	357	0.064144	0.0593291	1.08116	0.279628	0.669505
Female	Model2	CCL3	EAA.PCHorvath2	TRUE	TRUE	357	-0.0250496	0.06055	-0.4137	0.679093	0.942415
Female	Model2	CCL3	EAA.PCPhenoAge	TRUE	TRUE	357	0.162228	0.0604733	2.68263	0.00730454	0.0997538
Female	Model2	CCL3	PoA.DunedinPACE	TRUE	TRUE	357	0.157773	0.053054	2.97383	0.0029411	0.0333325
Female	Model2	CCL4	EAA.PCGrimAge	TRUE	TRUE	357	0.114099	0.0497088	2.29536	0.0217127	0.0738232
Female	Model2	CCL4	EAA.PCHannum	TRUE	TRUE	357	0.00633204	0.0566004	0.111873	0.910924	0.972878
Female	Model2	CCL4	EAA.PCHorvath1	TRUE	TRUE	357	-0.00747197	0.0553227	-0.135061	0.892563	0.933758
Female	Model2	CCL4	EAA.PCHorvath2	TRUE	TRUE	357	-0.111228	0.0560861	-1.98316	0.0473492	0.741124
Female	Model2	CCL4	EAA.PCPhenoAge	TRUE	TRUE	357	0.018593	0.0568662	0.326961	0.743698	0.833886
Female	Model2	CCL4	PoA.DunedinPACE	TRUE	TRUE	357	0.0990052	0.0497252	1.99105	0.0464756	0.17612
Female	Model2	CD244	EAA.PCGrimAge	TRUE	TRUE	357	-0.0400632	0.0468137	-0.855802	0.392107	0.544149
Female	Model2	CD244	EAA.PCHannum	TRUE	TRUE	357	0.0692882	0.0528128	1.31196	0.189534	0.716017
Female	Model2	CD244	EAA.PCHorvath1	TRUE	TRUE	357	0.0731061	0.051686	1.41443	0.157237	0.669505
Female	Model2	CD244	EAA.PCHorvath2	TRUE	TRUE	357	0.0468724	0.0527401	0.888744	0.37414	0.935358
Female	Model2	CD244	EAA.PCPhenoAge	TRUE	TRUE	357	0.0280932	0.0531711	0.528355	0.597253	0.77867
Female	Model2	CD244	PoA.DunedinPACE	TRUE	TRUE	357	-0.0551941	0.0467531	-1.18054	0.237784	0.363316
Female	Model2	CD40	EAA.PCGrimAge	TRUE	TRUE	357	0.103591	0.0481944	2.14944	0.0315994	0.0976709
Female	Model2	CD40	EAA.PCHannum	TRUE	TRUE	357	0.0243099	0.0549056	0.442759	0.65794	0.930787
Female	Model2	CD40	EAA.PCHorvath1	TRUE	TRUE	357	-0.00399708	0.053956	-0.0740804	0.940946	0.96946
Female	Model2	CD40	EAA.PCHorvath2	TRUE	TRUE	357	-0.0407252	0.054904	-0.741753	0.458237	0.935358
Female	Model2	CD40	EAA.PCPhenoAge	TRUE	TRUE	357	0.0373347	0.0551533	0.676927	0.498452	0.735661
Female	Model2	CD40	PoA.DunedinPACE	TRUE	TRUE	357	0.0911936	0.0485269	1.87924	0.060212	0.176201
Female	Model2	CD5	EAA.PCGrimAge	TRUE	TRUE	357	0.0345102	0.0523	0.659851	0.509349	0.629741
Female	Model2	CD5	EAA.PCHannum	TRUE	TRUE	357	0.0523908	0.0591051	0.886401	0.375401	0.726652
Female	Model2	CD5	EAA.PCHorvath1	TRUE	TRUE	357	0.0912623	0.0578851	1.57661	0.114885	0.669505
Female	Model2	CD5	EAA.PCHorvath2	TRUE	TRUE	357	0.0927847	0.0589506	1.57394	0.115501	0.741124
Female	Model2	CD5	EAA.PCPhenoAge	TRUE	TRUE	357	0.0528238	0.0593912	0.88942	0.373777	0.635421
Female	Model2	CD5	PoA.DunedinPACE	TRUE	TRUE	357	0.0278124	0.0524784	0.529978	0.596127	0.662449
Female	Model2	CD6	EAA.PCGrimAge	TRUE	TRUE	357	-0.00610211	0.0472611	-0.129115	0.897267	0.953346
Female	Model2	CD6	EAA.PCHannum	TRUE	TRUE	357	0.0372282	0.0533465	0.697856	0.485267	0.801921
Female	Model2	CD6	EAA.PCHorvath1	TRUE	TRUE	357	0.0734917	0.0520269	1.41257	0.157781	0.669505
Female	Model2	CD6	EAA.PCHorvath2	TRUE	TRUE	357	0.0722615	0.0530352	1.36252	0.173034	0.741124
Female	Model2	CD6	EAA.PCPhenoAge	TRUE	TRUE	357	0.0265744	0.0536167	0.495637	0.620151	0.78093
Female	Model2	CD6	PoA.DunedinPACE	TRUE	TRUE	357	-0.0541824	0.0470647	-1.15123	0.249637	0.363316
Female	Model2	CD8A	EAA.PCGrimAge	TRUE	TRUE	357	0.0419963	0.0478969	0.876807	0.380591	0.539171
Female	Model2	CD8A	EAA.PCHannum	TRUE	TRUE	357	0.139567	0.0537299	2.59756	0.00938874	0.319217
Female	Model2	CD8A	EAA.PCHorvath1	TRUE	TRUE	357	0.142059	0.0528025	2.69038	0.0071371	0.485323
Female	Model2	CD8A	EAA.PCHorvath2	TRUE	TRUE	357	0.157977	0.0536573	2.94419	0.00323798	0.220183
Female	Model2	CD8A	EAA.PCPhenoAge	TRUE	TRUE	357	0.1687	0.0538224	3.13438	0.00172218	0.058554
Female	Model2	CD8A	PoA.DunedinPACE	TRUE	TRUE	357	0.0172312	0.0481967	0.357518	0.720704	0.731461
Female	Model2	CDCP1	EAA.PCGrimAge	TRUE	TRUE	357	0.204142	0.0521622	3.9136	9.09295e-05	0.00174816
Female	Model2	CDCP1	EAA.PCHannum	TRUE	TRUE	357	0.0581955	0.0601623	0.967308	0.33339	0.726652
Female	Model2	CDCP1	EAA.PCHorvath1	TRUE	TRUE	357	0.0151127	0.0590541	0.255913	0.798018	0.918294
Female	Model2	CDCP1	EAA.PCHorvath2	TRUE	TRUE	357	-0.0793192	0.0600161	-1.32163	0.186291	0.741124
Female	Model2	CDCP1	EAA.PCPhenoAge	TRUE	TRUE	357	0.0793512	0.0603815	1.31416	0.188792	0.389025
Female	Model2	CDCP1	PoA.DunedinPACE	TRUE	TRUE	357	0.0858732	0.053184	1.61465	0.106388	0.267939
Female	Model2	CSF-1	EAA.PCGrimAge	TRUE	TRUE	357	0.0296569	0.0495097	0.599011	0.549166	0.655145
Female	Model2	CSF-1	EAA.PCHannum	TRUE	TRUE	357	0.0871514	0.0557468	1.56334	0.117972	0.702005
Female	Model2	CSF-1	EAA.PCHorvath1	TRUE	TRUE	357	0.0640281	0.0545936	1.17281	0.240871	0.669505
Female	Model2	CSF-1	EAA.PCHorvath2	TRUE	TRUE	357	0.0396323	0.0556863	0.711706	0.476647	0.935358
Female	Model2	CSF-1	EAA.PCPhenoAge	TRUE	TRUE	357	0.0859678	0.0560167	1.53468	0.124862	0.362762
Female	Model2	CSF-1	PoA.DunedinPACE	TRUE	TRUE	357	0.102014	0.0491405	2.07597	0.0378969	0.161892
Female	Model2	CST5	EAA.PCGrimAge	TRUE	TRUE	357	0.076972	0.0489286	1.57315	0.115684	0.224758
Female	Model2	CST5	EAA.PCHannum	TRUE	TRUE	357	0.0169135	0.0554807	0.304854	0.760477	0.930787
Female	Model2	CST5	EAA.PCHorvath1	TRUE	TRUE	357	-0.027026	0.0541698	-0.498912	0.617841	0.887932
Female	Model2	CST5	EAA.PCHorvath2	TRUE	TRUE	357	-0.00630947	0.0552343	-0.114231	0.909055	0.977281
Female	Model2	CST5	EAA.PCPhenoAge	TRUE	TRUE	357	0.0349338	0.0557205	0.626948	0.530693	0.740552
Female	Model2	CST5	PoA.DunedinPACE	TRUE	TRUE	357	-0.0410274	0.0489254	-0.838571	0.40171	0.518598
Female	Model2	CX3CL1	EAA.PCGrimAge	TRUE	TRUE	357	0.00194534	0.0468482	0.0415244	0.966878	0.979758
Female	Model2	CX3CL1	EAA.PCHannum	TRUE	TRUE	357	-0.00854348	0.0529246	-0.161427	0.871757	0.972878
Female	Model2	CX3CL1	EAA.PCHorvath1	TRUE	TRUE	357	-0.0415139	0.0517482	-0.802228	0.422421	0.718116
Female	Model2	CX3CL1	EAA.PCHorvath2	TRUE	TRUE	357	-0.0887129	0.0525612	-1.6878	0.0914495	0.741124
Female	Model2	CX3CL1	EAA.PCPhenoAge	TRUE	TRUE	357	-0.039783	0.0531363	-0.748697	0.45404	0.686105
Female	Model2	CX3CL1	PoA.DunedinPACE	TRUE	TRUE	357	-0.0631389	0.0466925	-1.35223	0.176303	0.323582
Female	Model2	CXCL1	EAA.PCGrimAge	TRUE	TRUE	357	0.0487806	0.0465808	1.04722	0.294996	0.455903
Female	Model2	CXCL1	EAA.PCHannum	TRUE	TRUE	357	-0.00273824	0.0527124	-0.0519468	0.958571	0.972878
Female	Model2	CXCL1	EAA.PCHorvath1	TRUE	TRUE	357	-0.0320984	0.0514918	-0.623369	0.533042	0.84295
Female	Model2	CXCL1	EAA.PCHorvath2	TRUE	TRUE	357	-0.0292164	0.0524799	-0.556717	0.577721	0.935358
Female	Model2	CXCL1	EAA.PCPhenoAge	TRUE	TRUE	357	0.0872883	0.0527617	1.65439	0.0980487	0.30306
Female	Model2	CXCL1	PoA.DunedinPACE	TRUE	TRUE	357	0.0539074	0.046475	1.15992	0.24608	0.363316
Female	Model2	CXCL10	EAA.PCGrimAge	TRUE	TRUE	357	0.0995043	0.0508034	1.95862	0.0501578	0.131182
Female	Model2	CXCL10	EAA.PCHannum	TRUE	TRUE	357	0.0410489	0.0576716	0.711769	0.476608	0.801921
Female	Model2	CXCL10	EAA.PCHorvath1	TRUE	TRUE	357	0.0474935	0.0564776	0.840926	0.400389	0.718116
Female	Model2	CXCL10	EAA.PCHorvath2	TRUE	TRUE	357	0.0289548	0.0575655	0.502988	0.614973	0.942415
Female	Model2	CXCL10	EAA.PCPhenoAge	TRUE	TRUE	357	0.044436	0.0579426	0.766898	0.443142	0.686105
Female	Model2	CXCL10	PoA.DunedinPACE	TRUE	TRUE	357	0.124209	0.0506705	2.45131	0.0142339	0.0806588
Female	Model2	CXCL11	EAA.PCGrimAge	TRUE	TRUE	357	0.0796255	0.0488355	1.63048	0.103	0.212242
Female	Model2	CXCL11	EAA.PCHannum	TRUE	TRUE	357	0.0142903	0.0553886	0.258001	0.796406	0.950099
Female	Model2	CXCL11	EAA.PCHorvath1	TRUE	TRUE	357	0.056549	0.0539896	1.04741	0.294913	0.669505
Female	Model2	CXCL11	EAA.PCHorvath2	TRUE	TRUE	357	0.0210931	0.0551109	0.382739	0.701913	0.954602
Female	Model2	CXCL11	EAA.PCPhenoAge	TRUE	TRUE	357	0.0552347	0.05558	0.993788	0.320326	0.558517
Female	Model2	CXCL11	PoA.DunedinPACE	TRUE	TRUE	357	0.0892872	0.04864	1.83568	0.0664057	0.180623
Female	Model2	CXCL5	EAA.PCGrimAge	TRUE	TRUE	357	0.0441346	0.0466205	0.946678	0.343803	0.497417
Female	Model2	CXCL5	EAA.PCHannum	TRUE	TRUE	357	0.00314577	0.052866	0.0595047	0.95255	0.972878
Female	Model2	CXCL5	EAA.PCHorvath1	TRUE	TRUE	357	-0.000451131	0.0520583	-0.00866588	0.993086	0.993086
Female	Model2	CXCL5	EAA.PCHorvath2	TRUE	TRUE	357	-0.00734084	0.0530028	-0.138499	0.889846	0.977281
Female	Model2	CXCL5	EAA.PCPhenoAge	TRUE	TRUE	357	0.0749695	0.052844	1.41869	0.155988	0.376899
Female	Model2	CXCL5	PoA.DunedinPACE	TRUE	TRUE	357	0.0551382	0.0469608	1.17413	0.240342	0.363316
Female	Model2	CXCL6	EAA.PCGrimAge	TRUE	TRUE	357	0.0484112	0.0481298	1.00585	0.314489	0.475229
Female	Model2	CXCL6	EAA.PCHannum	TRUE	TRUE	357	-0.0220266	0.0544522	-0.404511	0.685837	0.930787
Female	Model2	CXCL6	EAA.PCHorvath1	TRUE	TRUE	357	-0.0239238	0.0531936	-0.449749	0.652892	0.887932
Female	Model2	CXCL6	EAA.PCHorvath2	TRUE	TRUE	357	-0.0662712	0.0541317	-1.22426	0.220854	0.765744
Female	Model2	CXCL6	EAA.PCPhenoAge	TRUE	TRUE	357	0.0727019	0.0545911	1.33175	0.182941	0.388749
Female	Model2	CXCL6	PoA.DunedinPACE	TRUE	TRUE	357	0.0308533	0.0480609	0.641962	0.520898	0.621422
Female	Model2	CXCL9	EAA.PCGrimAge	TRUE	TRUE	357	0.211077	0.0543479	3.88381	0.000102833	0.00174816
Female	Model2	CXCL9	EAA.PCHannum	TRUE	TRUE	357	0.113832	0.0623407	1.82597	0.0678553	0.629757
Female	Model2	CXCL9	EAA.PCHorvath1	TRUE	TRUE	357	0.127613	0.0607711	2.09989	0.0357382	0.669505
Female	Model2	CXCL9	EAA.PCHorvath2	TRUE	TRUE	357	0.0860997	0.0621431	1.38551	0.165897	0.741124
Female	Model2	CXCL9	EAA.PCPhenoAge	TRUE	TRUE	357	0.120394	0.0625984	1.92327	0.0544463	0.231397
Female	Model2	CXCL9	PoA.DunedinPACE	TRUE	TRUE	357	0.197775	0.054262	3.64483	0.000267572	0.00454872
Female	Model2	DNER	EAA.PCGrimAge	TRUE	TRUE	357	-0.00136854	0.0501014	-0.0273153	0.978208	0.979758
Female	Model2	DNER	EAA.PCHannum	TRUE	TRUE	357	0.00375825	0.0566797	0.0663069	0.947134	0.972878
Female	Model2	DNER	EAA.PCHorvath1	TRUE	TRUE	357	-0.0255535	0.0557578	-0.458295	0.64674	0.887932
Female	Model2	DNER	EAA.PCHorvath2	TRUE	TRUE	357	-0.0738351	0.0566325	-1.30376	0.192316	0.741124
Female	Model2	DNER	EAA.PCPhenoAge	TRUE	TRUE	357	-0.0333305	0.0569481	-0.585279	0.55836	0.75937
Female	Model2	DNER	PoA.DunedinPACE	TRUE	TRUE	357	-0.169525	0.0496054	-3.41747	0.000632053	0.00859592
Female	Model2	EN-RAGE	EAA.PCGrimAge	TRUE	TRUE	357	0.0799078	0.0469304	1.70269	0.0886269	0.194407
Female	Model2	EN-RAGE	EAA.PCHannum	TRUE	TRUE	357	-0.0301684	0.0532024	-0.567049	0.570681	0.843615
Female	Model2	EN-RAGE	EAA.PCHorvath1	TRUE	TRUE	357	-0.0673512	0.0518485	-1.299	0.193944	0.669505
Female	Model2	EN-RAGE	EAA.PCHorvath2	TRUE	TRUE	357	-0.0568802	0.0528912	-1.07542	0.282187	0.834293
Female	Model2	EN-RAGE	EAA.PCPhenoAge	TRUE	TRUE	357	0.00571044	0.0534765	0.106784	0.91496	0.942686
Female	Model2	EN-RAGE	PoA.DunedinPACE	TRUE	TRUE	357	0.10037	0.0466682	2.15072	0.0314979	0.15299
Female	Model2	FGF-19	EAA.PCGrimAge	TRUE	TRUE	357	-0.0685667	0.0460893	-1.48769	0.136832	0.25846
Female	Model2	FGF-19	EAA.PCHannum	TRUE	TRUE	357	-0.044388	0.0522278	-0.849894	0.395384	0.726652
Female	Model2	FGF-19	EAA.PCHorvath1	TRUE	TRUE	357	-0.0589034	0.0512216	-1.14997	0.250155	0.669505
Female	Model2	FGF-19	EAA.PCHorvath2	TRUE	TRUE	357	-0.103275	0.0519878	-1.98653	0.0469745	0.741124
Female	Model2	FGF-19	EAA.PCPhenoAge	TRUE	TRUE	357	-0.0716267	0.0523944	-1.36707	0.171604	0.38649
Female	Model2	FGF-19	PoA.DunedinPACE	TRUE	TRUE	357	-0.0612461	0.0462669	-1.32376	0.185584	0.323582
Female	Model2	FGF-21	EAA.PCGrimAge	TRUE	TRUE	357	0.266413	0.0507355	5.25102	1.51259e-07	1.02856e-05
Female	Model2	FGF-21	EAA.PCHannum	TRUE	TRUE	357	0.103919	0.059375	1.75022	0.0800802	0.629757
Female	Model2	FGF-21	EAA.PCHorvath1	TRUE	TRUE	357	0.0848394	0.058339	1.45425	0.145877	0.669505
Female	Model2	FGF-21	EAA.PCHorvath2	TRUE	TRUE	357	0.0125094	0.0595899	0.209925	0.833726	0.977281
Female	Model2	FGF-21	EAA.PCPhenoAge	TRUE	TRUE	357	0.139462	0.059479	2.34472	0.0190413	0.107901
Female	Model2	FGF-21	PoA.DunedinPACE	TRUE	TRUE	357	0.259445	0.0510693	5.08026	3.76924e-07	2.56308e-05
Female	Model2	Flt3L	EAA.PCGrimAge	TRUE	TRUE	357	0.0880545	0.0469394	1.87592	0.0606664	0.147333
Female	Model2	Flt3L	EAA.PCHannum	TRUE	TRUE	357	0.0762083	0.053173	1.43321	0.151797	0.716017
Female	Model2	Flt3L	EAA.PCHorvath1	TRUE	TRUE	357	0.0715161	0.0520451	1.37412	0.169405	0.669505
Female	Model2	Flt3L	EAA.PCHorvath2	TRUE	TRUE	357	0.074186	0.0530185	1.39925	0.161739	0.741124
Female	Model2	Flt3L	EAA.PCPhenoAge	TRUE	TRUE	357	0.0812825	0.0534085	1.5219	0.128034	0.362762
Female	Model2	Flt3L	PoA.DunedinPACE	TRUE	TRUE	357	-0.00863775	0.0471593	-0.183161	0.854672	0.854672
Female	Model2	HGF	EAA.PCGrimAge	TRUE	TRUE	357	0.223932	0.0572441	3.91188	9.1581e-05	0.00174816
Female	Model2	HGF	EAA.PCHannum	TRUE	TRUE	357	0.132687	0.065751	2.01803	0.0435881	0.629757
Female	Model2	HGF	EAA.PCHorvath1	TRUE	TRUE	357	0.067439	0.0648181	1.04043	0.298139	0.669505
Female	Model2	HGF	EAA.PCHorvath2	TRUE	TRUE	357	0.0154076	0.0661185	0.23303	0.815738	0.977281
Female	Model2	HGF	EAA.PCPhenoAge	TRUE	TRUE	357	0.218377	0.0653438	3.34197	0.000831851	0.0565658
Female	Model2	HGF	PoA.DunedinPACE	TRUE	TRUE	357	0.111287	0.0583751	1.90641	0.0565976	0.176201
Female	Model2	IFN-gamma	EAA.PCGrimAge	TRUE	TRUE	357	0.122577	0.0462522	2.65019	0.00804453	0.0390734
Female	Model2	IFN-gamma	EAA.PCHannum	TRUE	TRUE	357	0.069298	0.0527461	1.3138	0.188913	0.716017
Female	Model2	IFN-gamma	EAA.PCHorvath1	TRUE	TRUE	357	0.0901307	0.0514863	1.75058	0.0800188	0.669505
Female	Model2	IFN-gamma	EAA.PCHorvath2	TRUE	TRUE	357	0.112946	0.0523342	2.15816	0.0309155	0.741124
Female	Model2	IFN-gamma	EAA.PCPhenoAge	TRUE	TRUE	357	0.0648977	0.0530325	1.22374	0.221052	0.429472
Female	Model2	IFN-gamma	PoA.DunedinPACE	TRUE	TRUE	357	0.0924717	0.0464744	1.98974	0.04662	0.17612
Female	Model2	IL-10RB	EAA.PCGrimAge	TRUE	TRUE	357	0.0143261	0.0495467	0.289144	0.772471	0.847227
Female	Model2	IL-10RB	EAA.PCHannum	TRUE	TRUE	357	0.0171866	0.0559518	0.307167	0.758716	0.930787
Female	Model2	IL-10RB	EAA.PCHorvath1	TRUE	TRUE	357	0.0123051	0.0546727	0.225069	0.821926	0.918294
Female	Model2	IL-10RB	EAA.PCHorvath2	TRUE	TRUE	357	-0.0324836	0.0556896	-0.583298	0.559693	0.935358
Female	Model2	IL-10RB	EAA.PCPhenoAge	TRUE	TRUE	357	-0.00210828	0.0562219	-0.0374993	0.970087	0.984566
Female	Model2	IL-10RB	PoA.DunedinPACE	TRUE	TRUE	357	0.0400332	0.0493705	0.810874	0.417438	0.525663
Female	Model2	IL-12B	EAA.PCGrimAge	TRUE	TRUE	357	0.0699678	0.050987	1.37227	0.16998	0.312395
Female	Model2	IL-12B	EAA.PCHannum	TRUE	TRUE	357	0.0213038	0.0578887	0.368013	0.712863	0.930787
Female	Model2	IL-12B	EAA.PCHorvath1	TRUE	TRUE	357	0.01558	0.0569031	0.273799	0.784239	0.918294
Female	Model2	IL-12B	EAA.PCHorvath2	TRUE	TRUE	357	-0.0338404	0.0579208	-0.584252	0.559051	0.935358
Female	Model2	IL-12B	EAA.PCPhenoAge	TRUE	TRUE	357	0.0836802	0.0580634	1.44119	0.149532	0.376899
Female	Model2	IL-12B	PoA.DunedinPACE	TRUE	TRUE	357	0.0434931	0.0513836	0.84644	0.397308	0.518598
Female	Model2	IL-15RA	EAA.PCGrimAge	TRUE	TRUE	357	0.0814922	0.0495644	1.64417	0.100142	0.212242
Female	Model2	IL-15RA	EAA.PCHannum	TRUE	TRUE	357	0.0634228	0.0561487	1.12955	0.258665	0.726652
Female	Model2	IL-15RA	EAA.PCHorvath1	TRUE	TRUE	357	0.0281785	0.0552119	0.51037	0.609792	0.887932
Female	Model2	IL-15RA	EAA.PCHorvath2	TRUE	TRUE	357	0.0252941	0.0562255	0.449868	0.652805	0.942415
Female	Model2	IL-15RA	EAA.PCPhenoAge	TRUE	TRUE	357	0.0801095	0.0563173	1.42247	0.154891	0.376899
Female	Model2	IL-15RA	PoA.DunedinPACE	TRUE	TRUE	357	0.0671943	0.0497928	1.34948	0.177183	0.323582
Female	Model2	IL-17C	EAA.PCGrimAge	TRUE	TRUE	357	0.0583967	0.0466913	1.2507	0.211045	0.354517
Female	Model2	IL-17C	EAA.PCHannum	TRUE	TRUE	357	0.0602483	0.0527775	1.14155	0.253641	0.726652
Female	Model2	IL-17C	EAA.PCHorvath1	TRUE	TRUE	357	0.0420256	0.051734	0.812341	0.416596	0.718116
Female	Model2	IL-17C	EAA.PCHorvath2	TRUE	TRUE	357	0.0316151	0.0527329	0.599534	0.548817	0.935358
Female	Model2	IL-17C	EAA.PCPhenoAge	TRUE	TRUE	357	0.135529	0.0526317	2.57504	0.0100228	0.0997538
Female	Model2	IL-17C	PoA.DunedinPACE	TRUE	TRUE	357	0.0446686	0.04674	0.955684	0.339232	0.470771
Female	Model2	IL-18R1	EAA.PCGrimAge	TRUE	TRUE	357	-0.0638734	0.0513736	-1.24331	0.213753	0.354517
Female	Model2	IL-18R1	EAA.PCHannum	TRUE	TRUE	357	-0.0547898	0.0580954	-0.9431	0.34563	0.726652
Female	Model2	IL-18R1	EAA.PCHorvath1	TRUE	TRUE	357	-0.0440552	0.0565391	-0.779198	0.435863	0.722895
Female	Model2	IL-18R1	EAA.PCHorvath2	TRUE	TRUE	357	-0.0699237	0.0576563	-1.21277	0.225219	0.765744
Female	Model2	IL-18R1	EAA.PCPhenoAge	TRUE	TRUE	357	-0.0148532	0.0583827	-0.254412	0.799178	0.849126
Female	Model2	IL-18R1	PoA.DunedinPACE	TRUE	TRUE	357	0.0683615	0.0510098	1.34016	0.180192	0.323582
Female	Model2	IL10	EAA.PCGrimAge	TRUE	TRUE	357	0.0999204	0.0481044	2.07716	0.0377869	0.10278
Female	Model2	IL10	EAA.PCHannum	TRUE	TRUE	357	0.0761104	0.0545462	1.39534	0.162914	0.716017
Female	Model2	IL10	EAA.PCHorvath1	TRUE	TRUE	357	0.0536799	0.053431	1.00466	0.315061	0.669505
Female	Model2	IL10	EAA.PCHorvath2	TRUE	TRUE	357	0.00351889	0.0545196	0.0645435	0.948537	0.977281
Female	Model2	IL10	EAA.PCPhenoAge	TRUE	TRUE	357	0.133242	0.0544802	2.44569	0.0144574	0.106122
Female	Model2	IL10	PoA.DunedinPACE	TRUE	TRUE	357	0.105801	0.0480332	2.20265	0.0276192	0.14447
Female	Model2	IL18	EAA.PCGrimAge	TRUE	TRUE	357	0.12008	0.0472763	2.53996	0.0110865	0.0466504
Female	Model2	IL18	EAA.PCHannum	TRUE	TRUE	357	0.0634133	0.0537808	1.17911	0.238356	0.726652
Female	Model2	IL18	EAA.PCHorvath1	TRUE	TRUE	357	0.0210058	0.0527059	0.398547	0.690227	0.918294
Female	Model2	IL18	EAA.PCHorvath2	TRUE	TRUE	357	-0.00954319	0.0537084	-0.177685	0.85897	0.977281
Female	Model2	IL18	EAA.PCPhenoAge	TRUE	TRUE	357	0.128025	0.0537218	2.38312	0.0171667	0.106122
Female	Model2	IL18	PoA.DunedinPACE	TRUE	TRUE	357	0.120945	0.0472139	2.56165	0.0104176	0.0709623
Female	Model2	IL6	EAA.PCGrimAge	TRUE	TRUE	357	0.144501	0.0532536	2.71345	0.00665876	0.0348304
Female	Model2	IL6	EAA.PCHannum	TRUE	TRUE	357	0.0684741	0.0606666	1.1287	0.259026	0.726652
Female	Model2	IL6	EAA.PCHorvath1	TRUE	TRUE	357	0.0779652	0.0591253	1.31864	0.187288	0.669505
Female	Model2	IL6	EAA.PCHorvath2	TRUE	TRUE	357	0.0665669	0.0603084	1.10378	0.26969	0.833589
Female	Model2	IL6	EAA.PCPhenoAge	TRUE	TRUE	357	0.140004	0.0606034	2.31017	0.0208786	0.109211
Female	Model2	IL6	PoA.DunedinPACE	TRUE	TRUE	357	0.252157	0.0518771	4.86066	1.16994e-06	3.97778e-05
Female	Model2	IL7	EAA.PCGrimAge	TRUE	TRUE	357	0.0109258	0.0467584	0.233664	0.815246	0.879948
Female	Model2	IL7	EAA.PCHannum	TRUE	TRUE	357	-0.042716	0.0528263	-0.808612	0.418739	0.749322
Female	Model2	IL7	EAA.PCHorvath1	TRUE	TRUE	357	-0.0912482	0.0515651	-1.76957	0.0767984	0.669505
Female	Model2	IL7	EAA.PCHorvath2	TRUE	TRUE	357	-0.0680438	0.0526446	-1.29251	0.19618	0.741124
Female	Model2	IL7	EAA.PCPhenoAge	TRUE	TRUE	357	0.0604583	0.0529869	1.14101	0.253868	0.466567
Female	Model2	IL7	PoA.DunedinPACE	TRUE	TRUE	357	0.0312946	0.0467789	0.66899	0.503502	0.611395
Female	Model2	IL8	EAA.PCGrimAge	TRUE	TRUE	357	0.162674	0.0504956	3.22156	0.00127495	0.0108371
Female	Model2	IL8	EAA.PCHannum	TRUE	TRUE	357	0.0505285	0.0578499	0.873442	0.382422	0.726652
Female	Model2	IL8	EAA.PCHorvath1	TRUE	TRUE	357	0.0531106	0.0567796	0.935382	0.349591	0.699183
Female	Model2	IL8	EAA.PCHorvath2	TRUE	TRUE	357	0.0142013	0.0578842	0.24534	0.806193	0.977281
Female	Model2	IL8	EAA.PCPhenoAge	TRUE	TRUE	357	0.0988984	0.0579551	1.70647	0.0879214	0.284698
Female	Model2	IL8	PoA.DunedinPACE	TRUE	TRUE	357	0.105922	0.0510746	2.07386	0.0380921	0.161892
Female	Model2	LAP TGF-beta-1	EAA.PCGrimAge	TRUE	TRUE	357	0.120875	0.0495225	2.44081	0.0146542	0.0524467
Female	Model2	LAP TGF-beta-1	EAA.PCHannum	TRUE	TRUE	357	0.0372282	0.0564491	0.6595	0.509575	0.802447
Female	Model2	LAP TGF-beta-1	EAA.PCHorvath1	TRUE	TRUE	357	0.0139869	0.0554378	0.252299	0.80081	0.918294
Female	Model2	LAP TGF-beta-1	EAA.PCHorvath2	TRUE	TRUE	357	-0.00182658	0.0564654	-0.0323486	0.974194	0.988734
Female	Model2	LAP TGF-beta-1	EAA.PCPhenoAge	TRUE	TRUE	357	0.104202	0.0564811	1.84491	0.0650507	0.245747
Female	Model2	LAP TGF-beta-1	PoA.DunedinPACE	TRUE	TRUE	357	0.0670816	0.0499837	1.34207	0.179574	0.323582
Female	Model2	LIF-R	EAA.PCGrimAge	TRUE	TRUE	357	0.0359504	0.047634	0.754723	0.450415	0.600554
Female	Model2	LIF-R	EAA.PCHannum	TRUE	TRUE	357	0.105585	0.0535521	1.97164	0.0486509	0.629757
Female	Model2	LIF-R	EAA.PCHorvath1	TRUE	TRUE	357	0.026557	0.0525609	0.505261	0.613376	0.887932
Female	Model2	LIF-R	EAA.PCHorvath2	TRUE	TRUE	357	0.0248834	0.0535678	0.464522	0.642274	0.942415
Female	Model2	LIF-R	EAA.PCPhenoAge	TRUE	TRUE	357	0.101335	0.0538318	1.88244	0.0597767	0.239107
Female	Model2	LIF-R	PoA.DunedinPACE	TRUE	TRUE	357	-0.0801969	0.0473302	-1.69441	0.0901872	0.235874
Female	Model2	MCP-1	EAA.PCGrimAge	TRUE	TRUE	357	0.110721	0.0500317	2.21302	0.0268964	0.0870932
Female	Model2	MCP-1	EAA.PCHannum	TRUE	TRUE	357	0.0571297	0.056895	1.00413	0.315318	0.726652
Female	Model2	MCP-1	EAA.PCHorvath1	TRUE	TRUE	357	0.0616975	0.0555593	1.11048	0.266792	0.669505
Female	Model2	MCP-1	EAA.PCHorvath2	TRUE	TRUE	357	0.00745226	0.0567283	0.131368	0.895484	0.977281
Female	Model2	MCP-1	EAA.PCPhenoAge	TRUE	TRUE	357	0.11126	0.0569518	1.95359	0.0507499	0.230066
Female	Model2	MCP-1	PoA.DunedinPACE	TRUE	TRUE	357	0.0961255	0.050042	1.9209	0.0547445	0.176201
Female	Model2	MCP-2	EAA.PCGrimAge	TRUE	TRUE	357	0.10045	0.0471786	2.12914	0.0332423	0.0982815
Female	Model2	MCP-2	EAA.PCHannum	TRUE	TRUE	357	0.0839756	0.053474	1.5704	0.116322	0.702005
Female	Model2	MCP-2	EAA.PCHorvath1	TRUE	TRUE	357	0.0895374	0.0523833	1.70927	0.0874004	0.669505
Female	Model2	MCP-2	EAA.PCHorvath2	TRUE	TRUE	357	0.0251422	0.0535562	0.469455	0.638745	0.942415
Female	Model2	MCP-2	EAA.PCPhenoAge	TRUE	TRUE	357	0.0923765	0.0536971	1.72032	0.0853736	0.284698
Female	Model2	MCP-2	PoA.DunedinPACE	TRUE	TRUE	357	0.0884159	0.0473068	1.86899	0.0616244	0.176201
Female	Model2	MCP-4	EAA.PCGrimAge	TRUE	TRUE	357	0.0609373	0.0484348	1.25813	0.208345	0.354517
Female	Model2	MCP-4	EAA.PCHannum	TRUE	TRUE	357	-0.0173212	0.0548854	-0.315588	0.752315	0.930787
Female	Model2	MCP-4	EAA.PCHorvath1	TRUE	TRUE	357	-0.0247954	0.0538794	-0.460202	0.645371	0.887932
Female	Model2	MCP-4	EAA.PCHorvath2	TRUE	TRUE	357	-0.03167	0.0548567	-0.577322	0.563722	0.935358
Female	Model2	MCP-4	EAA.PCPhenoAge	TRUE	TRUE	357	0.0343235	0.0551407	0.62247	0.533633	0.740552
Female	Model2	MCP-4	PoA.DunedinPACE	TRUE	TRUE	357	0.0209425	0.0486989	0.430041	0.667166	0.697958
Female	Model2	MMP-1	EAA.PCGrimAge	TRUE	TRUE	357	0.129888	0.0456041	2.84816	0.00439733	0.0249182
Female	Model2	MMP-1	EAA.PCHannum	TRUE	TRUE	357	-0.0102825	0.0521032	-0.197349	0.843555	0.972878
Female	Model2	MMP-1	EAA.PCHorvath1	TRUE	TRUE	357	0.0125183	0.0508204	0.246324	0.805431	0.918294
Female	Model2	MMP-1	EAA.PCHorvath2	TRUE	TRUE	357	-0.00929712	0.0518148	-0.17943	0.8576	0.977281
Female	Model2	MMP-1	EAA.PCPhenoAge	TRUE	TRUE	357	0.0345959	0.0523214	0.66122	0.508471	0.735661
Female	Model2	MMP-1	PoA.DunedinPACE	TRUE	TRUE	357	0.0620237	0.0458163	1.35375	0.175817	0.323582
Female	Model2	MMP-10	EAA.PCGrimAge	TRUE	TRUE	357	0.122106	0.0466911	2.61518	0.00891797	0.0404281
Female	Model2	MMP-10	EAA.PCHannum	TRUE	TRUE	357	0.0560679	0.0532562	1.0528	0.292435	0.726652
Female	Model2	MMP-10	EAA.PCHorvath1	TRUE	TRUE	357	0.0365086	0.0522077	0.699296	0.484367	0.784214
Female	Model2	MMP-10	EAA.PCHorvath2	TRUE	TRUE	357	0.0488671	0.0531639	0.919178	0.358002	0.935358
Female	Model2	MMP-10	EAA.PCPhenoAge	TRUE	TRUE	357	0.0612769	0.053491	1.14556	0.251979	0.466567
Female	Model2	MMP-10	PoA.DunedinPACE	TRUE	TRUE	357	0.0244804	0.0471994	0.51866	0.603998	0.662449
Female	Model2	NT-3	EAA.PCGrimAge	TRUE	TRUE	357	-0.00118928	0.0468738	-0.025372	0.979758	0.979758
Female	Model2	NT-3	EAA.PCHannum	TRUE	TRUE	357	-0.00360109	0.0529047	-0.0680675	0.945732	0.972878
Female	Model2	NT-3	EAA.PCHorvath1	TRUE	TRUE	357	-0.0451629	0.0514226	-0.87827	0.379797	0.717394
Female	Model2	NT-3	EAA.PCHorvath2	TRUE	TRUE	357	0.0148174	0.0524944	0.282265	0.77774	0.977281
Female	Model2	NT-3	EAA.PCPhenoAge	TRUE	TRUE	357	0.0239716	0.0531465	0.451048	0.651955	0.784461
Female	Model2	NT-3	PoA.DunedinPACE	TRUE	TRUE	357	-0.0535222	0.0464383	-1.15254	0.249097	0.363316
Female	Model2	OPG	EAA.PCGrimAge	TRUE	TRUE	357	0.149085	0.0493121	3.0233	0.00250034	0.0170023
Female	Model2	OPG	EAA.PCHannum	TRUE	TRUE	357	0.0385328	0.0565082	0.681897	0.495304	0.801921
Female	Model2	OPG	EAA.PCHorvath1	TRUE	TRUE	357	0.0187098	0.0556022	0.336495	0.736498	0.918294
Female	Model2	OPG	EAA.PCHorvath2	TRUE	TRUE	357	-0.0317814	0.0565978	-0.561531	0.574436	0.935358
Female	Model2	OPG	EAA.PCPhenoAge	TRUE	TRUE	357	0.144508	0.0563024	2.56664	0.0102688	0.0997538
Female	Model2	OPG	PoA.DunedinPACE	TRUE	TRUE	357	0.127558	0.0498069	2.56105	0.0104356	0.0709623
Female	Model2	OSM	EAA.PCGrimAge	TRUE	TRUE	357	0.0574654	0.0491613	1.16891	0.242438	0.392519
Female	Model2	OSM	EAA.PCHannum	TRUE	TRUE	357	-0.00731003	0.0556833	-0.131279	0.895555	0.972878
Female	Model2	OSM	EAA.PCHorvath1	TRUE	TRUE	357	-0.0622406	0.0544946	-1.14214	0.253394	0.669505
Female	Model2	OSM	EAA.PCHorvath2	TRUE	TRUE	357	-0.0908432	0.0554033	-1.63967	0.101074	0.741124
Female	Model2	OSM	EAA.PCPhenoAge	TRUE	TRUE	357	0.0262273	0.0559314	0.468919	0.639127	0.784461
Female	Model2	OSM	PoA.DunedinPACE	TRUE	TRUE	357	0.0915758	0.0491036	1.86495	0.0621885	0.176201
Female	Model2	PD-L1	EAA.PCGrimAge	TRUE	TRUE	357	0.0625247	0.0475362	1.31531	0.188407	0.337149
Female	Model2	PD-L1	EAA.PCHannum	TRUE	TRUE	357	0.0309575	0.0537903	0.575522	0.564938	0.843615
Female	Model2	PD-L1	EAA.PCHorvath1	TRUE	TRUE	357	0.00178914	0.0525298	0.0340595	0.97283	0.98735
Female	Model2	PD-L1	EAA.PCHorvath2	TRUE	TRUE	357	-0.0590097	0.0534604	-1.1038	0.269679	0.833589
Female	Model2	PD-L1	EAA.PCPhenoAge	TRUE	TRUE	357	0.0756306	0.0539218	1.4026	0.160737	0.376899
Female	Model2	PD-L1	PoA.DunedinPACE	TRUE	TRUE	357	0.0912236	0.0472289	1.93152	0.0534189	0.176201
Female	Model2	SCF	EAA.PCGrimAge	TRUE	TRUE	357	-0.0210926	0.0471777	-0.447088	0.654812	0.761545
Female	Model2	SCF	EAA.PCHannum	TRUE	TRUE	357	0.0712915	0.0531392	1.3416	0.179726	0.716017
Female	Model2	SCF	EAA.PCHorvath1	TRUE	TRUE	357	0.00974992	0.0518245	0.188133	0.850772	0.918294
Female	Model2	SCF	EAA.PCHorvath2	TRUE	TRUE	357	0.0181696	0.0528579	0.343744	0.731038	0.963754
Female	Model2	SCF	EAA.PCPhenoAge	TRUE	TRUE	357	0.0575361	0.0534392	1.07666	0.281631	0.50397
Female	Model2	SCF	PoA.DunedinPACE	TRUE	TRUE	357	-0.0686548	0.0466971	-1.47021	0.141504	0.310395
Female	Model2	SLAMF1	EAA.PCGrimAge	TRUE	TRUE	357	-0.0186182	0.0467093	-0.398598	0.690189	0.769392
Female	Model2	SLAMF1	EAA.PCHannum	TRUE	TRUE	357	0.0058725	0.0528452	0.111126	0.911516	0.972878
Female	Model2	SLAMF1	EAA.PCHorvath1	TRUE	TRUE	357	-0.0692197	0.0517319	-1.33805	0.180881	0.669505
Female	Model2	SLAMF1	EAA.PCHorvath2	TRUE	TRUE	357	-0.0373068	0.0527792	-0.706847	0.479662	0.935358
Female	Model2	SLAMF1	EAA.PCPhenoAge	TRUE	TRUE	357	0.0235348	0.0530923	0.443281	0.657563	0.784461
Female	Model2	SLAMF1	PoA.DunedinPACE	TRUE	TRUE	357	0.0171209	0.0468639	0.365333	0.714863	0.731461
Female	Model2	STAMBP	EAA.PCGrimAge	TRUE	TRUE	357	0.118787	0.0473174	2.51043	0.0120586	0.0466504
Female	Model2	STAMBP	EAA.PCHannum	TRUE	TRUE	357	0.0464968	0.0539263	0.862229	0.388561	0.726652
Female	Model2	STAMBP	EAA.PCHorvath1	TRUE	TRUE	357	0.0300192	0.0529363	0.567082	0.570658	0.881927
Female	Model2	STAMBP	EAA.PCHorvath2	TRUE	TRUE	357	0.0004463	0.0539485	0.00827269	0.993399	0.993399
Female	Model2	STAMBP	EAA.PCPhenoAge	TRUE	TRUE	357	0.0460125	0.0541318	0.850009	0.39532	0.655653
Female	Model2	STAMBP	PoA.DunedinPACE	TRUE	TRUE	357	0.0717628	0.0477141	1.50402	0.132577	0.310395
Female	Model2	TGF-alpha	EAA.PCGrimAge	TRUE	TRUE	357	0.0798864	0.0497107	1.60702	0.108049	0.216098
Female	Model2	TGF-alpha	EAA.PCHannum	TRUE	TRUE	357	0.0826782	0.0562089	1.47091	0.141316	0.716017
Female	Model2	TGF-alpha	EAA.PCHorvath1	TRUE	TRUE	357	0.0658313	0.0549037	1.19903	0.230516	0.669505
Female	Model2	TGF-alpha	EAA.PCHorvath2	TRUE	TRUE	357	-0.01262	0.0560835	-0.225022	0.821962	0.977281
Female	Model2	TGF-alpha	EAA.PCPhenoAge	TRUE	TRUE	357	0.0722384	0.0565162	1.27819	0.201183	0.402366
Female	Model2	TGF-alpha	PoA.DunedinPACE	TRUE	TRUE	357	0.0709144	0.0495786	1.43034	0.152619	0.323582
Female	Model2	TNF	EAA.PCGrimAge	TRUE	TRUE	357	0.154736	0.0495751	3.12125	0.00180087	0.0136066
Female	Model2	TNF	EAA.PCHannum	TRUE	TRUE	357	0.146326	0.0562449	2.60158	0.00927948	0.319217
Female	Model2	TNF	EAA.PCHorvath1	TRUE	TRUE	357	0.109782	0.0552382	1.98744	0.0468739	0.669505
Female	Model2	TNF	EAA.PCHorvath2	TRUE	TRUE	357	0.102975	0.0563295	1.82808	0.067538	0.741124
Female	Model2	TNF	EAA.PCPhenoAge	TRUE	TRUE	357	0.16444	0.0563738	2.91695	0.00353471	0.0801201
Female	Model2	TNF	PoA.DunedinPACE	TRUE	TRUE	357	0.138771	0.0496565	2.79462	0.00519609	0.0441668
Female	Model2	TNFB	EAA.PCGrimAge	TRUE	TRUE	357	0.0203727	0.0464203	0.438875	0.660752	0.761545
Female	Model2	TNFB	EAA.PCHannum	TRUE	TRUE	357	-0.000143611	0.0525702	-0.0027318	0.99782	0.99782
Female	Model2	TNFB	EAA.PCHorvath1	TRUE	TRUE	357	0.00986369	0.0516597	0.190936	0.848576	0.918294
Female	Model2	TNFB	EAA.PCHorvath2	TRUE	TRUE	357	-0.00404067	0.0526185	-0.0767918	0.938789	0.977281
Female	Model2	TNFB	EAA.PCPhenoAge	TRUE	TRUE	357	0.00584085	0.0528362	0.110546	0.911976	0.942686
Female	Model2	TNFB	PoA.DunedinPACE	TRUE	TRUE	357	-0.021153	0.0466792	-0.453156	0.650436	0.697958
Female	Model2	TNFRSF9	EAA.PCGrimAge	TRUE	TRUE	357	0.0975648	0.0527164	1.85075	0.0642057	0.148731
Female	Model2	TNFRSF9	EAA.PCHannum	TRUE	TRUE	357	0.116332	0.0595339	1.95405	0.0506952	0.629757
Female	Model2	TNFRSF9	EAA.PCHorvath1	TRUE	TRUE	357	0.0851854	0.0583822	1.4591	0.144538	0.669505
Female	Model2	TNFRSF9	EAA.PCHorvath2	TRUE	TRUE	357	0.0809621	0.0595094	1.36049	0.173674	0.741124
Female	Model2	TNFRSF9	EAA.PCPhenoAge	TRUE	TRUE	357	0.132157	0.0597189	2.21298	0.0268991	0.130653
Female	Model2	TNFRSF9	PoA.DunedinPACE	TRUE	TRUE	357	0.0385321	0.0528827	0.728632	0.466227	0.576426
Female	Model2	TNFSF14	EAA.PCGrimAge	TRUE	TRUE	357	0.040812	0.0522645	0.780875	0.434876	0.591432
Female	Model2	TNFSF14	EAA.PCHannum	TRUE	TRUE	357	-0.0423709	0.0590571	-0.717457	0.473092	0.801921
Female	Model2	TNFSF14	EAA.PCHorvath1	TRUE	TRUE	357	-0.0482389	0.0575488	-0.838227	0.401903	0.718116
Female	Model2	TNFSF14	EAA.PCHorvath2	TRUE	TRUE	357	-0.0609647	0.0586294	-1.03983	0.298418	0.845517
Female	Model2	TNFSF14	EAA.PCPhenoAge	TRUE	TRUE	357	-0.0488605	0.0593184	-0.823699	0.410111	0.663989
Female	Model2	TNFSF14	PoA.DunedinPACE	TRUE	TRUE	357	0.0468976	0.0520016	0.90185	0.367137	0.499306
Female	Model2	TRAIL	EAA.PCGrimAge	TRUE	TRUE	357	0.0315169	0.0489187	0.64427	0.5194	0.6307
Female	Model2	TRAIL	EAA.PCHannum	TRUE	TRUE	357	0.0611618	0.0552202	1.1076	0.268035	0.726652
Female	Model2	TRAIL	EAA.PCHorvath1	TRUE	TRUE	357	0.0572664	0.0544111	1.05248	0.292581	0.669505
Female	Model2	TRAIL	EAA.PCHorvath2	TRUE	TRUE	357	0.0334011	0.0554482	0.602385	0.546918	0.935358
Female	Model2	TRAIL	EAA.PCPhenoAge	TRUE	TRUE	357	0.0419973	0.0555215	0.756415	0.449401	0.686105
Female	Model2	TRAIL	PoA.DunedinPACE	TRUE	TRUE	357	-0.0657403	0.0491312	-1.33806	0.180878	0.323582
Female	Model2	TRANCE	EAA.PCGrimAge	TRUE	TRUE	357	0.00185732	0.0473244	0.0392466	0.968694	0.979758
Female	Model2	TRANCE	EAA.PCHannum	TRUE	TRUE	357	0.0635152	0.0534203	1.18897	0.234451	0.726652
Female	Model2	TRANCE	EAA.PCHorvath1	TRUE	TRUE	357	0.0668628	0.0525051	1.27345	0.202857	0.669505
Female	Model2	TRANCE	EAA.PCHorvath2	TRUE	TRUE	357	0.0810491	0.0534005	1.51776	0.129075	0.741124
Female	Model2	TRANCE	EAA.PCPhenoAge	TRUE	TRUE	357	0.0172767	0.0537847	0.321219	0.748045	0.833886
Female	Model2	TRANCE	PoA.DunedinPACE	TRUE	TRUE	357	-0.0478592	0.0474958	-1.00765	0.313622	0.444298
Female	Model2	TWEAK	EAA.PCGrimAge	TRUE	TRUE	357	0.0197511	0.0491607	0.401766	0.687856	0.769392
Female	Model2	TWEAK	EAA.PCHannum	TRUE	TRUE	357	0.0588795	0.0555195	1.06052	0.288909	0.726652
Female	Model2	TWEAK	EAA.PCHorvath1	TRUE	TRUE	357	0.0498107	0.0544684	0.914487	0.360461	0.700325
Female	Model2	TWEAK	EAA.PCHorvath2	TRUE	TRUE	357	0.0419597	0.0554985	0.756051	0.449619	0.935358
Female	Model2	TWEAK	EAA.PCPhenoAge	TRUE	TRUE	357	0.0304622	0.0558443	0.545485	0.58542	0.77867
Female	Model2	TWEAK	PoA.DunedinPACE	TRUE	TRUE	357	-0.120873	0.0488695	-2.47338	0.0133843	0.0806588
Female	Model2	uPA	EAA.PCGrimAge	TRUE	TRUE	357	0.0965678	0.046102	2.09466	0.0362016	0.102571
Female	Model2	uPA	EAA.PCHannum	TRUE	TRUE	357	0.0528415	0.0523024	1.01031	0.312348	0.726652
Female	Model2	uPA	EAA.PCHorvath1	TRUE	TRUE	357	-0.0171857	0.0508153	-0.338199	0.735213	0.918294
Female	Model2	uPA	EAA.PCHorvath2	TRUE	TRUE	357	-0.0040622	0.0518608	-0.0783289	0.937566	0.977281
Female	Model2	uPA	EAA.PCPhenoAge	TRUE	TRUE	357	0.0710341	0.052518	1.35257	0.176194	0.38649
Female	Model2	uPA	PoA.DunedinPACE	TRUE	TRUE	357	-0.0242459	0.0459128	-0.528085	0.59744	0.662449
Female	Model2	VEGFA	EAA.PCGrimAge	TRUE	TRUE	357	0.187897	0.0528628	3.55444	0.000378787	0.00429292
Female	Model2	VEGFA	EAA.PCHannum	TRUE	TRUE	357	0.0608229	0.060731	1.00151	0.316578	0.726652
Female	Model2	VEGFA	EAA.PCHorvath1	TRUE	TRUE	357	0.0609027	0.0594862	1.02381	0.305923	0.669505
Female	Model2	VEGFA	EAA.PCHorvath2	TRUE	TRUE	357	-0.0462298	0.0606429	-0.762329	0.445864	0.935358
Female	Model2	VEGFA	EAA.PCPhenoAge	TRUE	TRUE	357	0.146499	0.0606074	2.41717	0.0156416	0.106122
Female	Model2	VEGFA	PoA.DunedinPACE	TRUE	TRUE	357	0.20364	0.0527528	3.86026	0.000113265	0.00256735
Male	Model1	4E-BP1	EAA.PCGrimAge	TRUE	TRUE	333	0.177337	0.0535349	3.31255	0.000924506	0.00523887
Male	Model1	4E-BP1	EAA.PCHannum	TRUE	TRUE	333	0.0501033	0.0552177	0.907376	0.364208	0.830552
Male	Model1	4E-BP1	EAA.PCHorvath1	TRUE	TRUE	333	0.00849927	0.055465	0.153237	0.878212	0.99572
Male	Model1	4E-BP1	EAA.PCHorvath2	TRUE	TRUE	333	-0.0270813	0.0559564	-0.483971	0.628407	0.893977
Male	Model1	4E-BP1	EAA.PCPhenoAge	TRUE	TRUE	333	0.184397	0.0542961	3.39614	0.000683445	0.0184192
Male	Model1	4E-BP1	PoA.DunedinPACE	TRUE	TRUE	333	0.144316	0.0523097	2.75888	0.00580003	0.0179274
Male	Model1	ADA	EAA.PCGrimAge	TRUE	TRUE	333	-0.00592895	0.0528016	-0.112287	0.910596	0.938189
Male	Model1	ADA	EAA.PCHannum	TRUE	TRUE	333	0.0669246	0.0535486	1.24979	0.211376	0.830552
Male	Model1	ADA	EAA.PCHorvath1	TRUE	TRUE	333	0.0700315	0.0536845	1.3045	0.192063	0.984101
Male	Model1	ADA	EAA.PCHorvath2	TRUE	TRUE	333	0.0327532	0.0543072	0.603111	0.546435	0.893977
Male	Model1	ADA	EAA.PCPhenoAge	TRUE	TRUE	333	-0.0069376	0.0536636	-0.129279	0.897137	0.910527
Male	Model1	ADA	PoA.DunedinPACE	TRUE	TRUE	333	0.00600188	0.0513559	0.116868	0.906964	0.920501
Male	Model1	AXIN1	EAA.PCGrimAge	TRUE	TRUE	333	0.0698715	0.0531211	1.31533	0.1884	0.2669
Male	Model1	AXIN1	EAA.PCHannum	TRUE	TRUE	333	-0.0655935	0.0540201	-1.21424	0.224655	0.830552
Male	Model1	AXIN1	EAA.PCHorvath1	TRUE	TRUE	333	-0.068895	0.0542086	-1.27092	0.203755	0.984101
Male	Model1	AXIN1	EAA.PCHorvath2	TRUE	TRUE	333	-0.0634646	0.0546839	-1.16057	0.245816	0.893977
Male	Model1	AXIN1	EAA.PCPhenoAge	TRUE	TRUE	333	0.0240042	0.0540654	0.443985	0.657054	0.770339
Male	Model1	AXIN1	PoA.DunedinPACE	TRUE	TRUE	333	-0.0068091	0.0517817	-0.131496	0.895383	0.920501
Male	Model1	CASP-8	EAA.PCGrimAge	TRUE	TRUE	333	0.0692831	0.0538166	1.28739	0.197957	0.274716
Male	Model1	CASP-8	EAA.PCHannum	TRUE	TRUE	333	0.0450972	0.0546759	0.824811	0.409479	0.830552
Male	Model1	CASP-8	EAA.PCHorvath1	TRUE	TRUE	333	0.0217271	0.0550313	0.394814	0.69298	0.99572
Male	Model1	CASP-8	EAA.PCHorvath2	TRUE	TRUE	333	-0.0348264	0.0555601	-0.626823	0.530775	0.893977
Male	Model1	CASP-8	EAA.PCPhenoAge	TRUE	TRUE	333	0.073443	0.0545111	1.3473	0.177883	0.355765
Male	Model1	CASP-8	PoA.DunedinPACE	TRUE	TRUE	333	0.0565833	0.0524504	1.0788	0.280678	0.373061
Male	Model1	CCL11	EAA.PCGrimAge	TRUE	TRUE	333	0.184282	0.0552335	3.33642	0.000848656	0.00523887
Male	Model1	CCL11	EAA.PCHannum	TRUE	TRUE	333	0.0556523	0.0569411	0.977366	0.328388	0.830552
Male	Model1	CCL11	EAA.PCHorvath1	TRUE	TRUE	333	0.081391	0.0572054	1.42279	0.154798	0.984101
Male	Model1	CCL11	EAA.PCHorvath2	TRUE	TRUE	333	0.0659561	0.0580121	1.13694	0.255564	0.893977
Male	Model1	CCL11	EAA.PCPhenoAge	TRUE	TRUE	333	0.117814	0.0565922	2.08181	0.0373596	0.169364
Male	Model1	CCL11	PoA.DunedinPACE	TRUE	TRUE	333	0.16158	0.0542315	2.97945	0.00288767	0.0103348
Male	Model1	CCL19	EAA.PCGrimAge	TRUE	TRUE	333	0.10703	0.0523095	2.04609	0.0407471	0.102622
Male	Model1	CCL19	EAA.PCHannum	TRUE	TRUE	333	-0.0219481	0.0532707	-0.412011	0.680331	0.873077
Male	Model1	CCL19	EAA.PCHorvath1	TRUE	TRUE	333	0.0121897	0.0538463	0.22638	0.820906	0.99572
Male	Model1	CCL19	EAA.PCHorvath2	TRUE	TRUE	333	-0.0443247	0.0545642	-0.812339	0.416597	0.893977
Male	Model1	CCL19	EAA.PCPhenoAge	TRUE	TRUE	333	0.113697	0.0528034	2.15322	0.0313017	0.163732
Male	Model1	CCL19	PoA.DunedinPACE	TRUE	TRUE	333	0.107989	0.0512896	2.10548	0.0352492	0.0749046
Male	Model1	CCL20	EAA.PCGrimAge	TRUE	TRUE	333	0.22506	0.0521224	4.31791	1.5751e-05	0.00029038
Male	Model1	CCL20	EAA.PCHannum	TRUE	TRUE	333	0.013261	0.0544651	0.243477	0.807636	0.885419
Male	Model1	CCL20	EAA.PCHorvath1	TRUE	TRUE	333	-0.00889939	0.0546049	-0.162978	0.870536	0.99572
Male	Model1	CCL20	EAA.PCHorvath2	TRUE	TRUE	333	0.00784177	0.0551277	0.142247	0.886885	0.957272
Male	Model1	CCL20	EAA.PCPhenoAge	TRUE	TRUE	333	0.138086	0.0539101	2.5614	0.010425	0.0787665
Male	Model1	CCL20	PoA.DunedinPACE	TRUE	TRUE	333	0.190551	0.0510489	3.7327	0.000189437	0.000920121
Male	Model1	CCL23	EAA.PCGrimAge	TRUE	TRUE	333	0.0112031	0.0530546	0.211161	0.832761	0.908356
Male	Model1	CCL23	EAA.PCHannum	TRUE	TRUE	333	0.0142409	0.0540769	0.263345	0.792285	0.885419
Male	Model1	CCL23	EAA.PCHorvath1	TRUE	TRUE	333	-0.0258266	0.054005	-0.478226	0.63249	0.99572
Male	Model1	CCL23	EAA.PCHorvath2	TRUE	TRUE	333	-0.0214489	0.0543297	-0.39479	0.692998	0.893977
Male	Model1	CCL23	EAA.PCPhenoAge	TRUE	TRUE	333	0.0118481	0.0540745	0.219107	0.826567	0.892167
Male	Model1	CCL23	PoA.DunedinPACE	TRUE	TRUE	333	0.0247205	0.0513335	0.481567	0.630114	0.714129
Male	Model1	CCL25	EAA.PCGrimAge	TRUE	TRUE	333	0.112515	0.0542686	2.0733	0.0381439	0.100811
Male	Model1	CCL25	EAA.PCHannum	TRUE	TRUE	333	0.0812908	0.0555055	1.46455	0.143043	0.830552
Male	Model1	CCL25	EAA.PCHorvath1	TRUE	TRUE	333	0.064095	0.0555087	1.15468	0.248221	0.984101
Male	Model1	CCL25	EAA.PCHorvath2	TRUE	TRUE	333	0.113091	0.0557259	2.02942	0.0424151	0.893977
Male	Model1	CCL25	EAA.PCPhenoAge	TRUE	TRUE	333	0.0557685	0.0556055	1.00293	0.315894	0.447516
Male	Model1	CCL25	PoA.DunedinPACE	TRUE	TRUE	333	0.053785	0.0529104	1.01653	0.309377	0.389586
Male	Model1	CCL28	EAA.PCGrimAge	TRUE	TRUE	333	-0.0923459	0.0566157	-1.6311	0.102869	0.168278
Male	Model1	CCL28	EAA.PCHannum	TRUE	TRUE	333	-0.0263348	0.0579192	-0.454682	0.649338	0.873077
Male	Model1	CCL28	EAA.PCHorvath1	TRUE	TRUE	333	-0.00160637	0.0578682	-0.027759	0.977854	0.99572
Male	Model1	CCL28	EAA.PCHorvath2	TRUE	TRUE	333	-0.03961	0.058204	-0.680539	0.496164	0.893977
Male	Model1	CCL28	EAA.PCPhenoAge	TRUE	TRUE	333	-0.0600797	0.0578388	-1.03874	0.298924	0.447516
Male	Model1	CCL28	PoA.DunedinPACE	TRUE	TRUE	333	-0.103892	0.0547474	-1.89767	0.0577396	0.110172
Male	Model1	CCL3	EAA.PCGrimAge	TRUE	TRUE	333	0.117258	0.0566735	2.06901	0.0385453	0.100811
Male	Model1	CCL3	EAA.PCHannum	TRUE	TRUE	333	0.0895644	0.0578669	1.54776	0.121679	0.827481
Male	Model1	CCL3	EAA.PCHorvath1	TRUE	TRUE	333	0.0718179	0.0579608	1.23908	0.215317	0.984101
Male	Model1	CCL3	EAA.PCHorvath2	TRUE	TRUE	333	0.0945531	0.0582428	1.62343	0.104498	0.893977
Male	Model1	CCL3	EAA.PCPhenoAge	TRUE	TRUE	333	0.135324	0.0575835	2.35005	0.0187711	0.10637
Male	Model1	CCL3	PoA.DunedinPACE	TRUE	TRUE	333	0.208222	0.0540604	3.85166	0.000117321	0.000725258
Male	Model1	CCL4	EAA.PCGrimAge	TRUE	TRUE	333	0.111584	0.0539031	2.07009	0.0384443	0.100811
Male	Model1	CCL4	EAA.PCHannum	TRUE	TRUE	333	0.0247362	0.0552441	0.447762	0.654325	0.873077
Male	Model1	CCL4	EAA.PCHorvath1	TRUE	TRUE	333	0.0210335	0.0552092	0.380978	0.703219	0.99572
Male	Model1	CCL4	EAA.PCHorvath2	TRUE	TRUE	333	0.072412	0.0553572	1.30809	0.190844	0.893977
Male	Model1	CCL4	EAA.PCPhenoAge	TRUE	TRUE	333	0.101788	0.05497	1.8517	0.0640695	0.198033
Male	Model1	CCL4	PoA.DunedinPACE	TRUE	TRUE	333	0.143427	0.0518558	2.76588	0.00567694	0.0179274
Male	Model1	CD244	EAA.PCGrimAge	TRUE	TRUE	333	-0.0786773	0.0530236	-1.48382	0.137857	0.208318
Male	Model1	CD244	EAA.PCHannum	TRUE	TRUE	333	-0.000545253	0.0542254	-0.0100553	0.991977	0.991977
Male	Model1	CD244	EAA.PCHorvath1	TRUE	TRUE	333	-0.0629621	0.0540631	-1.1646	0.244179	0.984101
Male	Model1	CD244	EAA.PCHorvath2	TRUE	TRUE	333	-0.0385628	0.0545409	-0.707044	0.479539	0.893977
Male	Model1	CD244	EAA.PCPhenoAge	TRUE	TRUE	333	0.00933106	0.0542188	0.1721	0.863359	0.906194
Male	Model1	CD244	PoA.DunedinPACE	TRUE	TRUE	333	-0.0501603	0.051511	-0.973779	0.330166	0.400916
Male	Model1	CD40	EAA.PCGrimAge	TRUE	TRUE	333	0.0931611	0.0537333	1.73377	0.0829593	0.155893
Male	Model1	CD40	EAA.PCHannum	TRUE	TRUE	333	0.0144216	0.0547224	0.263542	0.792133	0.885419
Male	Model1	CD40	EAA.PCHorvath1	TRUE	TRUE	333	0.000295443	0.0550804	0.00536386	0.99572	0.99572
Male	Model1	CD40	EAA.PCHorvath2	TRUE	TRUE	333	-0.00272605	0.0557511	-0.0488968	0.961002	0.969252
Male	Model1	CD40	EAA.PCPhenoAge	TRUE	TRUE	333	0.0329857	0.0546138	0.603981	0.545856	0.713812
Male	Model1	CD40	PoA.DunedinPACE	TRUE	TRUE	333	0.0705772	0.0525573	1.34286	0.179317	0.254032
Male	Model1	CD5	EAA.PCGrimAge	TRUE	TRUE	333	0.0840795	0.0555059	1.51478	0.129827	0.200642
Male	Model1	CD5	EAA.PCHannum	TRUE	TRUE	333	0.0717474	0.0566072	1.26746	0.204991	0.830552
Male	Model1	CD5	EAA.PCHorvath1	TRUE	TRUE	333	0.117205	0.0563646	2.0794	0.0375804	0.688815
Male	Model1	CD5	EAA.PCHorvath2	TRUE	TRUE	333	0.0710973	0.057017	1.24695	0.212416	0.893977
Male	Model1	CD5	EAA.PCPhenoAge	TRUE	TRUE	333	0.110518	0.0564008	1.95952	0.0500521	0.196488
Male	Model1	CD5	PoA.DunedinPACE	TRUE	TRUE	333	0.127823	0.0534728	2.39043	0.0168288	0.0380384
Male	Model1	CD6	EAA.PCGrimAge	TRUE	TRUE	333	-0.0632319	0.0533062	-1.1862	0.235542	0.314057
Male	Model1	CD6	EAA.PCHannum	TRUE	TRUE	333	0.0372386	0.054417	0.684319	0.493773	0.860938
Male	Model1	CD6	EAA.PCHorvath1	TRUE	TRUE	333	0.0978291	0.0541278	1.80737	0.0707041	0.961576
Male	Model1	CD6	EAA.PCHorvath2	TRUE	TRUE	333	0.129362	0.0543364	2.38076	0.0172772	0.587424
Male	Model1	CD6	EAA.PCPhenoAge	TRUE	TRUE	333	0.00825139	0.0544463	0.151551	0.879541	0.906194
Male	Model1	CD6	PoA.DunedinPACE	TRUE	TRUE	333	0.0547141	0.0516271	1.05979	0.289238	0.373061
Male	Model1	CD8A	EAA.PCGrimAge	TRUE	TRUE	333	0.100061	0.0530901	1.88474	0.0594643	0.126362
Male	Model1	CD8A	EAA.PCHannum	TRUE	TRUE	333	0.113257	0.0539131	2.10073	0.0356649	0.808405
Male	Model1	CD8A	EAA.PCHorvath1	TRUE	TRUE	333	0.0918509	0.0542324	1.69366	0.0903308	0.984101
Male	Model1	CD8A	EAA.PCHorvath2	TRUE	TRUE	333	0.133963	0.0544949	2.45826	0.0139612	0.587424
Male	Model1	CD8A	EAA.PCPhenoAge	TRUE	TRUE	333	0.126643	0.0537498	2.35616	0.0184648	0.10637
Male	Model1	CD8A	PoA.DunedinPACE	TRUE	TRUE	333	0.171046	0.0511186	3.34605	0.000819715	0.00327886
Male	Model1	CDCP1	EAA.PCGrimAge	TRUE	TRUE	333	0.230009	0.0598347	3.84407	0.000121008	0.00117551
Male	Model1	CDCP1	EAA.PCHannum	TRUE	TRUE	333	0.0232576	0.0619199	0.375608	0.707208	0.873077
Male	Model1	CDCP1	EAA.PCHorvath1	TRUE	TRUE	333	0.00412412	0.062321	0.0661754	0.947238	0.99572
Male	Model1	CDCP1	EAA.PCHorvath2	TRUE	TRUE	333	0.0424975	0.0629097	0.675532	0.499338	0.893977
Male	Model1	CDCP1	EAA.PCPhenoAge	TRUE	TRUE	333	0.0917025	0.0617164	1.48587	0.137314	0.301204
Male	Model1	CDCP1	PoA.DunedinPACE	TRUE	TRUE	333	0.285914	0.0573981	4.98124	6.31768e-07	8.59205e-06
Male	Model1	CSF-1	EAA.PCGrimAge	TRUE	TRUE	333	0.0260811	0.0544034	0.479402	0.631652	0.756623
Male	Model1	CSF-1	EAA.PCHannum	TRUE	TRUE	333	0.0316875	0.0553563	0.572429	0.567032	0.873077
Male	Model1	CSF-1	EAA.PCHorvath1	TRUE	TRUE	333	0.0261675	0.0554361	0.47203	0.636905	0.99572
Male	Model1	CSF-1	EAA.PCHorvath2	TRUE	TRUE	333	0.00315113	0.0559279	0.0563427	0.955069	0.969252
Male	Model1	CSF-1	EAA.PCPhenoAge	TRUE	TRUE	333	0.0923173	0.0551317	1.67449	0.094035	0.254873
Male	Model1	CSF-1	PoA.DunedinPACE	TRUE	TRUE	333	0.125926	0.0524061	2.40288	0.0162666	0.0380384
Male	Model1	CST5	EAA.PCGrimAge	TRUE	TRUE	333	0.00964447	0.0555266	0.173691	0.862108	0.91599
Male	Model1	CST5	EAA.PCHannum	TRUE	TRUE	333	-0.0297915	0.0565784	-0.526552	0.598505	0.873077
Male	Model1	CST5	EAA.PCHorvath1	TRUE	TRUE	333	-0.0872643	0.0563284	-1.54921	0.121332	0.984101
Male	Model1	CST5	EAA.PCHorvath2	TRUE	TRUE	333	-0.0549037	0.0567293	-0.967819	0.333135	0.893977
Male	Model1	CST5	EAA.PCPhenoAge	TRUE	TRUE	333	0.0582811	0.0565053	1.03143	0.30234	0.447516
Male	Model1	CST5	PoA.DunedinPACE	TRUE	TRUE	333	0.0220077	0.0536651	0.410093	0.681738	0.75997
Male	Model1	CX3CL1	EAA.PCGrimAge	TRUE	TRUE	333	-0.148748	0.0541588	-2.74651	0.00602335	0.0255993
Male	Model1	CX3CL1	EAA.PCHannum	TRUE	TRUE	333	0.00911999	0.0558218	0.163377	0.870222	0.92461
Male	Model1	CX3CL1	EAA.PCHorvath1	TRUE	TRUE	333	0.0456417	0.0557037	0.819365	0.412578	0.99572
Male	Model1	CX3CL1	EAA.PCHorvath2	TRUE	TRUE	333	-0.0305412	0.0561372	-0.544046	0.58641	0.893977
Male	Model1	CX3CL1	EAA.PCPhenoAge	TRUE	TRUE	333	-0.0266107	0.0558016	-0.47688	0.633448	0.767767
Male	Model1	CX3CL1	PoA.DunedinPACE	TRUE	TRUE	333	-0.0860646	0.0528672	-1.62794	0.103538	0.160013
Male	Model1	CXCL1	EAA.PCGrimAge	TRUE	TRUE	333	0.117934	0.0526288	2.24087	0.0250347	0.0773799
Male	Model1	CXCL1	EAA.PCHannum	TRUE	TRUE	333	0.0293521	0.053881	0.544758	0.58592	0.873077
Male	Model1	CXCL1	EAA.PCHorvath1	TRUE	TRUE	333	-0.0274769	0.0540705	-0.508167	0.611336	0.99572
Male	Model1	CXCL1	EAA.PCHorvath2	TRUE	TRUE	333	0.0262427	0.0546075	0.48057	0.630822	0.893977
Male	Model1	CXCL1	EAA.PCPhenoAge	TRUE	TRUE	333	0.0604182	0.0537392	1.12428	0.260892	0.435879
Male	Model1	CXCL1	PoA.DunedinPACE	TRUE	TRUE	333	0.0724705	0.0514778	1.4078	0.15919	0.230317
Male	Model1	CXCL10	EAA.PCGrimAge	TRUE	TRUE	333	-0.00247661	0.0559745	-0.0442453	0.964709	0.977421
Male	Model1	CXCL10	EAA.PCHannum	TRUE	TRUE	333	0.0425183	0.0569257	0.746908	0.455119	0.836435
Male	Model1	CXCL10	EAA.PCHorvath1	TRUE	TRUE	333	0.00722096	0.0570271	0.126623	0.899239	0.99572
Male	Model1	CXCL10	EAA.PCHorvath2	TRUE	TRUE	333	-0.0420308	0.0574242	-0.731935	0.464209	0.893977
Male	Model1	CXCL10	EAA.PCPhenoAge	TRUE	TRUE	333	0.0661868	0.0568385	1.16447	0.244233	0.433037
Male	Model1	CXCL10	PoA.DunedinPACE	TRUE	TRUE	333	0.0972988	0.0540507	1.80014	0.0718389	0.128554
Male	Model1	CXCL11	EAA.PCGrimAge	TRUE	TRUE	333	0.088348	0.0543325	1.62606	0.103936	0.168278
Male	Model1	CXCL11	EAA.PCHannum	TRUE	TRUE	333	0.0126107	0.0555194	0.22714	0.820315	0.885419
Male	Model1	CXCL11	EAA.PCHorvath1	TRUE	TRUE	333	0.0103374	0.055579	0.185994	0.852449	0.99572
Male	Model1	CXCL11	EAA.PCHorvath2	TRUE	TRUE	333	-0.0139696	0.0560462	-0.249251	0.803167	0.89594
Male	Model1	CXCL11	EAA.PCPhenoAge	TRUE	TRUE	333	0.0864724	0.0552847	1.56413	0.117787	0.278456
Male	Model1	CXCL11	PoA.DunedinPACE	TRUE	TRUE	333	0.186019	0.0519848	3.57833	0.0003458	0.00156763
Male	Model1	CXCL5	EAA.PCGrimAge	TRUE	TRUE	333	0.118816	0.0522836	2.27252	0.0230549	0.0773799
Male	Model1	CXCL5	EAA.PCHannum	TRUE	TRUE	333	0.0199232	0.0535004	0.372393	0.709601	0.873077
Male	Model1	CXCL5	EAA.PCHorvath1	TRUE	TRUE	333	-0.0346292	0.0538987	-0.642487	0.520557	0.99572
Male	Model1	CXCL5	EAA.PCHorvath2	TRUE	TRUE	333	-0.0193566	0.054624	-0.35436	0.723069	0.893977
Male	Model1	CXCL5	EAA.PCPhenoAge	TRUE	TRUE	333	0.0216456	0.0534035	0.405322	0.685241	0.789769
Male	Model1	CXCL5	PoA.DunedinPACE	TRUE	TRUE	333	0.0889128	0.0514143	1.72934	0.0837484	0.136164
Male	Model1	CXCL6	EAA.PCGrimAge	TRUE	TRUE	333	0.0967358	0.0529679	1.82631	0.0678037	0.137834
Male	Model1	CXCL6	EAA.PCHannum	TRUE	TRUE	333	0.0605951	0.0539734	1.12268	0.261571	0.830552
Male	Model1	CXCL6	EAA.PCHorvath1	TRUE	TRUE	333	0.0135312	0.0544009	0.248732	0.803568	0.99572
Male	Model1	CXCL6	EAA.PCHorvath2	TRUE	TRUE	333	0.0590534	0.0549702	1.07428	0.282697	0.893977
Male	Model1	CXCL6	EAA.PCPhenoAge	TRUE	TRUE	333	0.0877643	0.0537871	1.6317	0.102743	0.258761
Male	Model1	CXCL6	PoA.DunedinPACE	TRUE	TRUE	333	0.135794	0.0515183	2.63585	0.00839274	0.0237794
Male	Model1	CXCL9	EAA.PCGrimAge	TRUE	TRUE	332	0.137991	0.0593563	2.32479	0.0200834	0.0758705
Male	Model1	CXCL9	EAA.PCHannum	TRUE	TRUE	332	0.0184861	0.0608325	0.303885	0.761215	0.885419
Male	Model1	CXCL9	EAA.PCHorvath1	TRUE	TRUE	332	0.0381369	0.0609381	0.625831	0.531426	0.99572
Male	Model1	CXCL9	EAA.PCHorvath2	TRUE	TRUE	332	0.0256783	0.06149	0.417602	0.676238	0.893977
Male	Model1	CXCL9	EAA.PCPhenoAge	TRUE	TRUE	332	0.071511	0.0607322	1.17748	0.239004	0.433037
Male	Model1	CXCL9	PoA.DunedinPACE	TRUE	TRUE	332	0.156455	0.0572803	2.73139	0.00630676	0.0186461
Male	Model1	DNER	EAA.PCGrimAge	TRUE	TRUE	333	-0.157225	0.0539819	-2.91256	0.00358483	0.0162512
Male	Model1	DNER	EAA.PCHannum	TRUE	TRUE	333	-0.0493596	0.055595	-0.887842	0.374626	0.830552
Male	Model1	DNER	EAA.PCHorvath1	TRUE	TRUE	333	-0.000992449	0.0556876	-0.0178217	0.985781	0.99572
Male	Model1	DNER	EAA.PCHorvath2	TRUE	TRUE	333	-0.0081092	0.0561082	-0.144528	0.885084	0.957272
Male	Model1	DNER	EAA.PCPhenoAge	TRUE	TRUE	333	-0.102759	0.0553697	-1.85587	0.0634716	0.198033
Male	Model1	DNER	PoA.DunedinPACE	TRUE	TRUE	333	-0.149646	0.0523897	-2.85639	0.00428485	0.0145685
Male	Model1	EN-RAGE	EAA.PCGrimAge	TRUE	TRUE	333	0.0969071	0.054841	1.76705	0.0772191	0.150026
Male	Model1	EN-RAGE	EAA.PCHannum	TRUE	TRUE	333	0.0333756	0.0560784	0.59516	0.551737	0.873077
Male	Model1	EN-RAGE	EAA.PCHorvath1	TRUE	TRUE	333	0.0156	0.0561184	0.277984	0.781024	0.99572
Male	Model1	EN-RAGE	EAA.PCHorvath2	TRUE	TRUE	333	0.037226	0.0565136	0.65871	0.510082	0.893977
Male	Model1	EN-RAGE	EAA.PCPhenoAge	TRUE	TRUE	333	0.184693	0.0551577	3.34846	0.000812612	0.0184192
Male	Model1	EN-RAGE	PoA.DunedinPACE	TRUE	TRUE	333	0.0522769	0.0533686	0.979543	0.327312	0.400916
Male	Model1	FGF-19	EAA.PCGrimAge	TRUE	TRUE	333	-0.014424	0.0529728	-0.272291	0.785399	0.905205
Male	Model1	FGF-19	EAA.PCHannum	TRUE	TRUE	333	0.00686094	0.0538517	0.127404	0.89862	0.940095
Male	Model1	FGF-19	EAA.PCHorvath1	TRUE	TRUE	333	0.0383832	0.0539948	0.710868	0.477166	0.99572
Male	Model1	FGF-19	EAA.PCHorvath2	TRUE	TRUE	333	0.0700778	0.0544304	1.28748	0.197928	0.893977
Male	Model1	FGF-19	EAA.PCPhenoAge	TRUE	TRUE	333	-0.0553102	0.0536818	-1.03033	0.302854	0.447516
Male	Model1	FGF-19	PoA.DunedinPACE	TRUE	TRUE	333	-0.126455	0.0511044	-2.47444	0.0133445	0.0336085
Male	Model1	FGF-21	EAA.PCGrimAge	TRUE	TRUE	332	0.167814	0.053216	3.15344	0.00161357	0.00844019
Male	Model1	FGF-21	EAA.PCHannum	TRUE	TRUE	332	-0.0201585	0.0551793	-0.365328	0.714866	0.873077
Male	Model1	FGF-21	EAA.PCHorvath1	TRUE	TRUE	332	-0.0602848	0.0552216	-1.09169	0.27497	0.984101
Male	Model1	FGF-21	EAA.PCHorvath2	TRUE	TRUE	332	-0.00379071	0.0556536	-0.0681126	0.945696	0.969252
Male	Model1	FGF-21	EAA.PCPhenoAge	TRUE	TRUE	332	0.0203158	0.0550261	0.369202	0.711977	0.806907
Male	Model1	FGF-21	PoA.DunedinPACE	TRUE	TRUE	332	0.0900521	0.0521325	1.72737	0.0841012	0.136164
Male	Model1	Flt3L	EAA.PCGrimAge	TRUE	TRUE	333	0.0777531	0.0553843	1.40388	0.160353	0.237044
Male	Model1	Flt3L	EAA.PCHannum	TRUE	TRUE	333	0.103793	0.0562236	1.84608	0.0648805	0.827481
Male	Model1	Flt3L	EAA.PCHorvath1	TRUE	TRUE	333	0.133653	0.0561251	2.38133	0.0172501	0.688815
Male	Model1	Flt3L	EAA.PCHorvath2	TRUE	TRUE	333	0.0879439	0.0568826	1.54606	0.12209	0.893977
Male	Model1	Flt3L	EAA.PCPhenoAge	TRUE	TRUE	333	0.0270991	0.0564724	0.479864	0.631324	0.767767
Male	Model1	Flt3L	PoA.DunedinPACE	TRUE	TRUE	333	0.101536	0.0536309	1.89324	0.0583262	0.110172
Male	Model1	HGF	EAA.PCGrimAge	TRUE	TRUE	333	0.317994	0.0525547	6.05072	1.44198e-09	9.80549e-08
Male	Model1	HGF	EAA.PCHannum	TRUE	TRUE	333	0.0592379	0.056057	1.05674	0.290629	0.830552
Male	Model1	HGF	EAA.PCHorvath1	TRUE	TRUE	333	0.0490736	0.0564412	0.869465	0.384593	0.99572
Male	Model1	HGF	EAA.PCHorvath2	TRUE	TRUE	333	0.035916	0.0571628	0.628311	0.5298	0.893977
Male	Model1	HGF	EAA.PCPhenoAge	TRUE	TRUE	333	0.142318	0.055558	2.56161	0.0104188	0.0787665
Male	Model1	HGF	PoA.DunedinPACE	TRUE	TRUE	333	0.358744	0.0503663	7.1227	1.05833e-12	7.19668e-11
Male	Model1	IFN-gamma	EAA.PCGrimAge	TRUE	TRUE	333	0.0649334	0.0537565	1.20792	0.227079	0.308827
Male	Model1	IFN-gamma	EAA.PCHannum	TRUE	TRUE	333	0.0619354	0.0546594	1.13312	0.257166	0.830552
Male	Model1	IFN-gamma	EAA.PCHorvath1	TRUE	TRUE	333	0.0483407	0.0548523	0.881289	0.378161	0.99572
Male	Model1	IFN-gamma	EAA.PCHorvath2	TRUE	TRUE	333	0.0747402	0.0552978	1.35159	0.176505	0.893977
Male	Model1	IFN-gamma	EAA.PCPhenoAge	TRUE	TRUE	333	0.0258519	0.0547169	0.472466	0.636594	0.767767
Male	Model1	IFN-gamma	PoA.DunedinPACE	TRUE	TRUE	333	0.196372	0.0512914	3.82855	0.000128898	0.000730422
Male	Model1	IL-10RB	EAA.PCGrimAge	TRUE	TRUE	333	0.120001	0.0534761	2.24401	0.0248317	0.0773799
Male	Model1	IL-10RB	EAA.PCHannum	TRUE	TRUE	333	0.0843604	0.054506	1.54773	0.121688	0.827481
Male	Model1	IL-10RB	EAA.PCHorvath1	TRUE	TRUE	333	0.0725626	0.0548002	1.32413	0.18546	0.984101
Male	Model1	IL-10RB	EAA.PCHorvath2	TRUE	TRUE	333	0.0237859	0.0555004	0.428571	0.668235	0.893977
Male	Model1	IL-10RB	EAA.PCPhenoAge	TRUE	TRUE	333	0.0837569	0.0544623	1.53789	0.124076	0.281239
Male	Model1	IL-10RB	PoA.DunedinPACE	TRUE	TRUE	333	0.0566263	0.0523805	1.08106	0.279672	0.373061
Male	Model1	IL-12B	EAA.PCGrimAge	TRUE	TRUE	333	0.0153219	0.054464	0.281322	0.778464	0.905205
Male	Model1	IL-12B	EAA.PCHannum	TRUE	TRUE	333	-0.0290547	0.0554378	-0.524096	0.600212	0.873077
Male	Model1	IL-12B	EAA.PCHorvath1	TRUE	TRUE	333	0.0037016	0.0555006	0.0666948	0.946825	0.99572
Male	Model1	IL-12B	EAA.PCHorvath2	TRUE	TRUE	333	-0.0302001	0.0559722	-0.539556	0.589503	0.893977
Male	Model1	IL-12B	EAA.PCPhenoAge	TRUE	TRUE	333	0.0599255	0.0553326	1.08301	0.278806	0.447516
Male	Model1	IL-12B	PoA.DunedinPACE	TRUE	TRUE	333	0.0780623	0.0527518	1.4798	0.138926	0.205369
Male	Model1	IL-15RA	EAA.PCGrimAge	TRUE	TRUE	333	0.0133946	0.055402	0.241771	0.808957	0.908356
Male	Model1	IL-15RA	EAA.PCHannum	TRUE	TRUE	333	0.028636	0.0563505	0.508176	0.61133	0.873077
Male	Model1	IL-15RA	EAA.PCHorvath1	TRUE	TRUE	333	0.0424899	0.056421	0.753086	0.451398	0.99572
Male	Model1	IL-15RA	EAA.PCHorvath2	TRUE	TRUE	333	-0.0234609	0.0569687	-0.411821	0.680471	0.893977
Male	Model1	IL-15RA	EAA.PCPhenoAge	TRUE	TRUE	333	0.0875585	0.0561262	1.56003	0.118753	0.278456
Male	Model1	IL-15RA	PoA.DunedinPACE	TRUE	TRUE	333	0.135397	0.0533436	2.53821	0.0111421	0.0291409
Male	Model1	IL-17C	EAA.PCGrimAge	TRUE	TRUE	333	0.0905227	0.0530453	1.70652	0.0879119	0.155893
Male	Model1	IL-17C	EAA.PCHannum	TRUE	TRUE	333	0.044677	0.0541663	0.824811	0.409479	0.830552
Male	Model1	IL-17C	EAA.PCHorvath1	TRUE	TRUE	333	0.0174563	0.0542795	0.3216	0.747755	0.99572
Male	Model1	IL-17C	EAA.PCHorvath2	TRUE	TRUE	333	0.0403128	0.0546646	0.737458	0.460844	0.893977
Male	Model1	IL-17C	EAA.PCPhenoAge	TRUE	TRUE	333	0.105266	0.0538861	1.95349	0.0507621	0.196488
Male	Model1	IL-17C	PoA.DunedinPACE	TRUE	TRUE	333	0.0276166	0.0516809	0.534367	0.593087	0.683558
Male	Model1	IL-18R1	EAA.PCGrimAge	TRUE	TRUE	333	0.0107418	0.0532109	0.201873	0.840016	0.908356
Male	Model1	IL-18R1	EAA.PCHannum	TRUE	TRUE	333	-0.0195277	0.0542752	-0.35979	0.719004	0.873077
Male	Model1	IL-18R1	EAA.PCHorvath1	TRUE	TRUE	333	-0.0491537	0.0540751	-0.90899	0.363355	0.99572
Male	Model1	IL-18R1	EAA.PCHorvath2	TRUE	TRUE	333	-0.0556136	0.0542895	-1.02439	0.305651	0.893977
Male	Model1	IL-18R1	EAA.PCPhenoAge	TRUE	TRUE	333	0.0251123	0.0542719	0.462714	0.64357	0.767767
Male	Model1	IL-18R1	PoA.DunedinPACE	TRUE	TRUE	333	0.0901951	0.051143	1.76359	0.0778016	0.132263
Male	Model1	IL10	EAA.PCGrimAge	TRUE	TRUE	333	0.0255523	0.0537056	0.475785	0.634228	0.756623
Male	Model1	IL10	EAA.PCHannum	TRUE	TRUE	333	-0.0257939	0.0547667	-0.470977	0.637657	0.873077
Male	Model1	IL10	EAA.PCHorvath1	TRUE	TRUE	333	-0.00384056	0.0546794	-0.0702378	0.944004	0.99572
Male	Model1	IL10	EAA.PCHorvath2	TRUE	TRUE	333	0.00251054	0.0549841	0.0456594	0.963582	0.969252
Male	Model1	IL10	EAA.PCPhenoAge	TRUE	TRUE	333	0.00836466	0.0547826	0.152688	0.878644	0.906194
Male	Model1	IL10	PoA.DunedinPACE	TRUE	TRUE	333	0.0131188	0.0519538	0.252508	0.800648	0.860187
Male	Model1	IL18	EAA.PCGrimAge	TRUE	TRUE	333	0.100102	0.0524325	1.90916	0.0562418	0.126362
Male	Model1	IL18	EAA.PCHannum	TRUE	TRUE	333	0.0517393	0.0532466	0.971691	0.331204	0.830552
Male	Model1	IL18	EAA.PCHorvath1	TRUE	TRUE	333	0.0450073	0.0536722	0.838558	0.401717	0.99572
Male	Model1	IL18	EAA.PCHorvath2	TRUE	TRUE	333	0.0999544	0.0540306	1.84996	0.0643194	0.893977
Male	Model1	IL18	EAA.PCPhenoAge	TRUE	TRUE	333	0.101813	0.0529216	1.92384	0.0543741	0.196488
Male	Model1	IL18	PoA.DunedinPACE	TRUE	TRUE	333	0.171211	0.0505169	3.38918	0.000701028	0.00297937
Male	Model1	IL6	EAA.PCGrimAge	TRUE	TRUE	333	0.293209	0.0532179	5.50959	3.59668e-08	1.22287e-06
Male	Model1	IL6	EAA.PCHannum	TRUE	TRUE	333	0.0422399	0.056318	0.750025	0.45324	0.836435
Male	Model1	IL6	EAA.PCHorvath1	TRUE	TRUE	333	0.0140429	0.0565378	0.248381	0.80384	0.99572
Male	Model1	IL6	EAA.PCHorvath2	TRUE	TRUE	333	0.0171784	0.0570433	0.301147	0.763302	0.894906
Male	Model1	IL6	EAA.PCPhenoAge	TRUE	TRUE	333	0.189877	0.0554718	3.42295	0.000619459	0.0184192
Male	Model1	IL6	PoA.DunedinPACE	TRUE	TRUE	333	0.30021	0.0513476	5.84662	5.01674e-09	1.70569e-07
Male	Model1	IL7	EAA.PCGrimAge	TRUE	TRUE	333	0.0838545	0.0525981	1.59425	0.11088	0.175345
Male	Model1	IL7	EAA.PCHannum	TRUE	TRUE	333	-0.0333004	0.0535092	-0.62233	0.533725	0.873077
Male	Model1	IL7	EAA.PCHorvath1	TRUE	TRUE	333	-0.0199155	0.0538702	-0.369694	0.71161	0.99572
Male	Model1	IL7	EAA.PCHorvath2	TRUE	TRUE	333	-0.0327137	0.0545507	-0.599693	0.548711	0.893977
Male	Model1	IL7	EAA.PCPhenoAge	TRUE	TRUE	333	-0.0152482	0.0534608	-0.285221	0.775475	0.864464
Male	Model1	IL7	PoA.DunedinPACE	TRUE	TRUE	333	0.0989744	0.0513084	1.92901	0.0537295	0.107459
Male	Model1	IL8	EAA.PCGrimAge	TRUE	TRUE	333	0.192039	0.0549428	3.49525	0.000473611	0.0040257
Male	Model1	IL8	EAA.PCHannum	TRUE	TRUE	333	0.0973564	0.0565479	1.72166	0.0851308	0.827481
Male	Model1	IL8	EAA.PCHorvath1	TRUE	TRUE	333	0.0583243	0.0570255	1.02278	0.306414	0.99572
Male	Model1	IL8	EAA.PCHorvath2	TRUE	TRUE	333	0.0473058	0.0577112	0.819699	0.412388	0.893977
Male	Model1	IL8	EAA.PCPhenoAge	TRUE	TRUE	333	0.152692	0.0561006	2.72176	0.00649344	0.0735923
Male	Model1	IL8	PoA.DunedinPACE	TRUE	TRUE	333	0.230445	0.0531264	4.33769	1.43991e-05	0.000116901
Male	Model1	LAP TGF-beta-1	EAA.PCGrimAge	TRUE	TRUE	333	0.0746555	0.0548589	1.36086	0.173557	0.251103
Male	Model1	LAP TGF-beta-1	EAA.PCHannum	TRUE	TRUE	333	0.0765877	0.0558855	1.37044	0.17055	0.830552
Male	Model1	LAP TGF-beta-1	EAA.PCHorvath1	TRUE	TRUE	333	0.0672977	0.0559117	1.20364	0.228728	0.984101
Male	Model1	LAP TGF-beta-1	EAA.PCHorvath2	TRUE	TRUE	333	0.0444172	0.0564164	0.78731	0.4311	0.893977
Male	Model1	LAP TGF-beta-1	EAA.PCPhenoAge	TRUE	TRUE	333	0.0545334	0.0559521	0.974644	0.329737	0.457594
Male	Model1	LAP TGF-beta-1	PoA.DunedinPACE	TRUE	TRUE	333	0.0839378	0.0531696	1.57868	0.11441	0.172886
Male	Model1	LIF-R	EAA.PCGrimAge	TRUE	TRUE	333	0.0434774	0.0537178	0.809368	0.418304	0.517176
Male	Model1	LIF-R	EAA.PCHannum	TRUE	TRUE	333	0.0738687	0.0546121	1.35261	0.176181	0.830552
Male	Model1	LIF-R	EAA.PCHorvath1	TRUE	TRUE	333	0.0174055	0.0547498	0.317909	0.750554	0.99572
Male	Model1	LIF-R	EAA.PCHorvath2	TRUE	TRUE	333	0.0703276	0.0549489	1.27987	0.20059	0.893977
Male	Model1	LIF-R	EAA.PCPhenoAge	TRUE	TRUE	333	0.0687686	0.0546143	1.25917	0.20797	0.404055
Male	Model1	LIF-R	PoA.DunedinPACE	TRUE	TRUE	333	0.0584966	0.051958	1.12584	0.260232	0.361138
Male	Model1	MCP-1	EAA.PCGrimAge	TRUE	TRUE	333	0.135517	0.0551815	2.45584	0.0140556	0.0562223
Male	Model1	MCP-1	EAA.PCHannum	TRUE	TRUE	333	0.0705786	0.0565588	1.24788	0.212075	0.830552
Male	Model1	MCP-1	EAA.PCHorvath1	TRUE	TRUE	333	0.0747895	0.0565778	1.32189	0.186206	0.984101
Male	Model1	MCP-1	EAA.PCHorvath2	TRUE	TRUE	333	0.0978106	0.0569573	1.71726	0.0859312	0.893977
Male	Model1	MCP-1	EAA.PCPhenoAge	TRUE	TRUE	333	0.0799665	0.056501	1.41531	0.156977	0.323469
Male	Model1	MCP-1	PoA.DunedinPACE	TRUE	TRUE	333	0.12752	0.0535935	2.3794	0.017341	0.0380384
Male	Model1	MCP-2	EAA.PCGrimAge	TRUE	TRUE	333	0.0897354	0.0531001	1.68993	0.0910415	0.155893
Male	Model1	MCP-2	EAA.PCHannum	TRUE	TRUE	333	-0.0896654	0.0541288	-1.65652	0.0976171	0.827481
Male	Model1	MCP-2	EAA.PCHorvath1	TRUE	TRUE	333	-0.0851168	0.0541049	-1.57318	0.115677	0.984101
Male	Model1	MCP-2	EAA.PCHorvath2	TRUE	TRUE	333	-0.0619364	0.0545765	-1.13485	0.256436	0.893977
Male	Model1	MCP-2	EAA.PCPhenoAge	TRUE	TRUE	333	-0.0313436	0.0543146	-0.577076	0.563888	0.723479
Male	Model1	MCP-2	PoA.DunedinPACE	TRUE	TRUE	333	0.0846454	0.0514687	1.6446	0.100053	0.158223
Male	Model1	MCP-4	EAA.PCGrimAge	TRUE	TRUE	333	0.0995495	0.0547287	1.81896	0.068917	0.137834
Male	Model1	MCP-4	EAA.PCHannum	TRUE	TRUE	333	0.0488291	0.0559585	0.872596	0.382883	0.830552
Male	Model1	MCP-4	EAA.PCHorvath1	TRUE	TRUE	333	0.0106288	0.0559913	0.18983	0.849442	0.99572
Male	Model1	MCP-4	EAA.PCHorvath2	TRUE	TRUE	333	0.047307	0.0562558	0.840927	0.400389	0.893977
Male	Model1	MCP-4	EAA.PCPhenoAge	TRUE	TRUE	333	0.0596843	0.055908	1.06754	0.285726	0.447516
Male	Model1	MCP-4	PoA.DunedinPACE	TRUE	TRUE	333	0.0937313	0.0529722	1.76944	0.0768199	0.132263
Male	Model1	MMP-1	EAA.PCGrimAge	TRUE	TRUE	333	0.162711	0.0525182	3.09819	0.00194707	0.00945721
Male	Model1	MMP-1	EAA.PCHannum	TRUE	TRUE	333	0.0166836	0.05408	0.308499	0.757703	0.885419
Male	Model1	MMP-1	EAA.PCHorvath1	TRUE	TRUE	333	0.0355939	0.0542994	0.655513	0.512138	0.99572
Male	Model1	MMP-1	EAA.PCHorvath2	TRUE	TRUE	333	0.0364118	0.054866	0.66365	0.506915	0.893977
Male	Model1	MMP-1	EAA.PCPhenoAge	TRUE	TRUE	333	0.0603695	0.0539122	1.11978	0.262809	0.435879
Male	Model1	MMP-1	PoA.DunedinPACE	TRUE	TRUE	333	0.10699	0.0515599	2.07506	0.0379809	0.0782637
Male	Model1	MMP-10	EAA.PCGrimAge	TRUE	TRUE	333	0.122469	0.0535791	2.28577	0.022268	0.0773799
Male	Model1	MMP-10	EAA.PCHannum	TRUE	TRUE	333	-0.00415501	0.0550482	-0.0754796	0.939833	0.968313
Male	Model1	MMP-10	EAA.PCHorvath1	TRUE	TRUE	333	0.0190985	0.0549859	0.347334	0.72834	0.99572
Male	Model1	MMP-10	EAA.PCHorvath2	TRUE	TRUE	333	0.0137667	0.0553885	0.248547	0.803711	0.89594
Male	Model1	MMP-10	EAA.PCPhenoAge	TRUE	TRUE	333	0.0647088	0.0549279	1.17807	0.238769	0.433037
Male	Model1	MMP-10	PoA.DunedinPACE	TRUE	TRUE	333	0.0292931	0.0523262	0.559817	0.575604	0.674846
Male	Model1	NT-3	EAA.PCGrimAge	TRUE	TRUE	333	-0.00789701	0.0532209	-0.148382	0.882041	0.922751
Male	Model1	NT-3	EAA.PCHannum	TRUE	TRUE	333	-0.00170566	0.0541339	-0.0315082	0.974864	0.989414
Male	Model1	NT-3	EAA.PCHorvath1	TRUE	TRUE	333	0.00953428	0.0542598	0.175715	0.860517	0.99572
Male	Model1	NT-3	EAA.PCHorvath2	TRUE	TRUE	333	-0.0235382	0.0547959	-0.429562	0.667514	0.893977
Male	Model1	NT-3	EAA.PCPhenoAge	TRUE	TRUE	333	-0.00122461	0.0541043	-0.0226342	0.981942	0.981942
Male	Model1	NT-3	PoA.DunedinPACE	TRUE	TRUE	333	-0.0323113	0.0517772	-0.624044	0.532599	0.635381
Male	Model1	OPG	EAA.PCGrimAge	TRUE	TRUE	333	0.126614	0.0588634	2.15098	0.0314779	0.093065
Male	Model1	OPG	EAA.PCHannum	TRUE	TRUE	333	-0.0148181	0.0604411	-0.245166	0.806328	0.885419
Male	Model1	OPG	EAA.PCHorvath1	TRUE	TRUE	333	-0.0303446	0.0603353	-0.502933	0.615011	0.99572
Male	Model1	OPG	EAA.PCHorvath2	TRUE	TRUE	333	0.0222266	0.0607484	0.36588	0.714455	0.893977
Male	Model1	OPG	EAA.PCPhenoAge	TRUE	TRUE	333	0.0159198	0.0604388	0.263403	0.79224	0.868908
Male	Model1	OPG	PoA.DunedinPACE	TRUE	TRUE	333	0.137213	0.0569258	2.41039	0.0159355	0.0380384
Male	Model1	OSM	EAA.PCGrimAge	TRUE	TRUE	333	0.221745	0.0515688	4.29998	1.70812e-05	0.00029038
Male	Model1	OSM	EAA.PCHannum	TRUE	TRUE	333	0.0437981	0.0537635	0.814644	0.415276	0.830552
Male	Model1	OSM	EAA.PCHorvath1	TRUE	TRUE	333	0.0127723	0.0539891	0.236571	0.81299	0.99572
Male	Model1	OSM	EAA.PCHorvath2	TRUE	TRUE	333	0.0169927	0.0545257	0.311647	0.755309	0.894906
Male	Model1	OSM	EAA.PCPhenoAge	TRUE	TRUE	333	0.139933	0.0532869	2.62603	0.00863876	0.0787665
Male	Model1	OSM	PoA.DunedinPACE	TRUE	TRUE	333	0.216767	0.050156	4.32186	1.54722e-05	0.000116901
Male	Model1	PD-L1	EAA.PCGrimAge	TRUE	TRUE	333	0.0597679	0.0538169	1.11058	0.26675	0.342245
Male	Model1	PD-L1	EAA.PCHannum	TRUE	TRUE	333	0.0454987	0.0545978	0.833344	0.404651	0.830552
Male	Model1	PD-L1	EAA.PCHorvath1	TRUE	TRUE	333	0.0307719	0.0549559	0.559937	0.575523	0.99572
Male	Model1	PD-L1	EAA.PCHorvath2	TRUE	TRUE	333	-0.0425549	0.0555291	-0.766353	0.443466	0.893977
Male	Model1	PD-L1	EAA.PCPhenoAge	TRUE	TRUE	333	0.0939674	0.0543253	1.72972	0.0836808	0.240653
Male	Model1	PD-L1	PoA.DunedinPACE	TRUE	TRUE	333	0.1333	0.0520206	2.56245	0.0103936	0.0282705
Male	Model1	SCF	EAA.PCGrimAge	TRUE	TRUE	333	-0.218749	0.052747	-4.14713	3.36675e-05	0.000381565
Male	Model1	SCF	EAA.PCHannum	TRUE	TRUE	333	-0.10466	0.0547497	-1.91161	0.0559263	0.827481
Male	Model1	SCF	EAA.PCHorvath1	TRUE	TRUE	333	-0.0390308	0.0550613	-0.708861	0.478411	0.99572
Male	Model1	SCF	EAA.PCHorvath2	TRUE	TRUE	333	-0.0363929	0.0554476	-0.656348	0.5116	0.893977
Male	Model1	SCF	EAA.PCPhenoAge	TRUE	TRUE	333	-0.153057	0.0543691	-2.81514	0.00487558	0.0663079
Male	Model1	SCF	PoA.DunedinPACE	TRUE	TRUE	333	-0.273358	0.050247	-5.44027	5.31991e-08	1.20585e-06
Male	Model1	SLAMF1	EAA.PCGrimAge	TRUE	TRUE	333	0.0522199	0.0538115	0.970423	0.331836	0.417867
Male	Model1	SLAMF1	EAA.PCHannum	TRUE	TRUE	333	0.0674614	0.0546015	1.23552	0.216635	0.830552
Male	Model1	SLAMF1	EAA.PCHorvath1	TRUE	TRUE	333	-0.00130421	0.0549457	-0.0237364	0.981063	0.99572
Male	Model1	SLAMF1	EAA.PCHorvath2	TRUE	TRUE	333	0.0298411	0.0555258	0.537427	0.590973	0.893977
Male	Model1	SLAMF1	EAA.PCPhenoAge	TRUE	TRUE	333	0.104396	0.0543827	1.91966	0.0549012	0.196488
Male	Model1	SLAMF1	PoA.DunedinPACE	TRUE	TRUE	333	0.094568	0.0522497	1.80992	0.0703079	0.128554
Male	Model1	STAMBP	EAA.PCGrimAge	TRUE	TRUE	333	0.0599258	0.0530745	1.12909	0.25886	0.33851
Male	Model1	STAMBP	EAA.PCHannum	TRUE	TRUE	333	-0.023275	0.0540285	-0.43079	0.666621	0.873077
Male	Model1	STAMBP	EAA.PCHorvath1	TRUE	TRUE	333	-0.038374	0.0542144	-0.70782	0.479057	0.99572
Male	Model1	STAMBP	EAA.PCHorvath2	TRUE	TRUE	333	-0.0478908	0.0546405	-0.876471	0.380774	0.893977
Male	Model1	STAMBP	EAA.PCPhenoAge	TRUE	TRUE	333	0.0546042	0.0538496	1.01401	0.310576	0.447516
Male	Model1	STAMBP	PoA.DunedinPACE	TRUE	TRUE	333	-0.00388291	0.0516954	-0.0751114	0.940126	0.940126
Male	Model1	TGF-alpha	EAA.PCGrimAge	TRUE	TRUE	333	0.181844	0.0529015	3.43742	0.000587295	0.00443734
Male	Model1	TGF-alpha	EAA.PCHannum	TRUE	TRUE	333	0.0627923	0.0545165	1.1518	0.249402	0.830552
Male	Model1	TGF-alpha	EAA.PCHorvath1	TRUE	TRUE	333	0.0230832	0.0548466	0.420868	0.673852	0.99572
Male	Model1	TGF-alpha	EAA.PCHorvath2	TRUE	TRUE	333	0.0399767	0.0553933	0.721689	0.470486	0.893977
Male	Model1	TGF-alpha	EAA.PCPhenoAge	TRUE	TRUE	333	0.130176	0.0541328	2.40475	0.0161834	0.10637
Male	Model1	TGF-alpha	PoA.DunedinPACE	TRUE	TRUE	333	0.199886	0.0512399	3.90099	9.5799e-05	0.000651433
Male	Model1	TNF	EAA.PCGrimAge	TRUE	TRUE	333	0.108987	0.055542	1.96224	0.0497342	0.116618
Male	Model1	TNF	EAA.PCHannum	TRUE	TRUE	333	0.0502109	0.0566291	0.886663	0.37526	0.830552
Male	Model1	TNF	EAA.PCHorvath1	TRUE	TRUE	333	0.0321291	0.0569711	0.563955	0.572785	0.99572
Male	Model1	TNF	EAA.PCHorvath2	TRUE	TRUE	333	0.017823	0.0576094	0.309377	0.757035	0.894906
Male	Model1	TNF	EAA.PCPhenoAge	TRUE	TRUE	333	0.105114	0.0563644	1.86491	0.0621941	0.198033
Male	Model1	TNF	PoA.DunedinPACE	TRUE	TRUE	333	0.237428	0.0528829	4.48969	7.13276e-06	6.92897e-05
Male	Model1	TNFB	EAA.PCGrimAge	TRUE	TRUE	333	-0.10506	0.0531278	-1.97749	0.0479861	0.116538
Male	Model1	TNFB	EAA.PCHannum	TRUE	TRUE	333	-0.0851797	0.0541082	-1.57425	0.11543	0.827481
Male	Model1	TNFB	EAA.PCHorvath1	TRUE	TRUE	333	-0.0275248	0.0544701	-0.505318	0.613335	0.99572
Male	Model1	TNFB	EAA.PCHorvath2	TRUE	TRUE	333	-0.0530573	0.0550047	-0.964597	0.334747	0.893977
Male	Model1	TNFB	EAA.PCPhenoAge	TRUE	TRUE	333	-0.0502987	0.0541381	-0.929083	0.352846	0.479871
Male	Model1	TNFB	PoA.DunedinPACE	TRUE	TRUE	333	-0.0116955	0.0520567	-0.224668	0.822238	0.860187
[truncated: 2,082 more rows]

## Sheet: tab s3
tab s3. List by stratum and model of number of unique immune cell phenotypes that have postitive and negative associations with any of the DNAm age outcomes
Covariates	Strata	Num_unique_predictors	Num_unique_neg_predictors	Unique_neg_predictors	Num_unique_pos_predictors	Unique_pos_predictors	Diff_pos_neg_predictors
Model1	All	24	8	CD4, CD4 Tn, CD4 Tn/Tm, CD4/CD8, CD8 Tcm, CD8 Tn, CD8 Tn/Tm, CD8+CD25+	16	CD4 Tcm, CD4 Teff, CD4 Tem, CD4+ TEMRA, CD4+CD25+FoxP3+, CD4+CD27-, CD4+CD28-CD27-, CD8, CD8 Teff, CD8+ TEMRA, CD8+CD27-, CD8+CD28-CD27-, gd T cells, Granzyme B+ CD4, Granzyme B+ CD8, TH1	TRUE
Model1	Younger	20	6	CD4, CD4 Tn, CD4 Tn/Tm, CD4/CD8, CD8 Tn, CD8 Tn/Tm	14	CD4 Tcm, CD4 Teff, CD4 Tem, CD4+ TEMRA, CD4+CD27-, CD4+CD28-CD27-, CD8, CD8 Teff, CD8+ TEMRA, CD8+CD27-, CD8+CD28-CD27-, Granzyme B+ CD4, Granzyme B+ CD8, TH1	TRUE
Model1	Older	21	7	CD4, CD4 Tn, CD4 Tn/Tm, CD4/CD8, CD8 Tcm, CD8 Tn, CD8 Tn/Tm	14	CD4 Teff, CD4 Tem, CD4+ TEMRA, CD4+CD27-, CD4+CD28-CD27-, CD8, CD8 Teff, CD8+ TEMRA, CD8+CD27-, CD8+CD28-CD27-, gd T cells, Granzyme B+ CD4, Granzyme B+ CD8, TH1	TRUE
Model1	Male	22	7	CD4, CD4 Tn, CD4 Tn/Tm, CD4/CD8, CD8 Tcm, CD8 Tn, CD8 Tn/Tm	15	CD3_mem4, CD4 Teff, CD4 Tem, CD4+ TEMRA, CD4+CD25+FoxP3+, CD4+CD27-, CD4+CD28-CD27-, CD8, CD8 Teff, CD8+ TEMRA, CD8+CD27-, CD8+CD28-CD27-, Granzyme B+ CD4, Granzyme B+ CD8, TH1	TRUE
Model1	Female	20	6	CD4, CD4 Tn, CD4 Tn/Tm, CD4/CD8, CD8 Tn, CD8 Tn/Tm	14	CD4 Tcm, CD4 Teff, CD4 Tem, CD4+ TEMRA, CD4+CD27-, CD4+CD28-CD27-, CD8, CD8 Teff, CD8+ TEMRA, CD8+CD27-, CD8+CD28-CD27-, gd T cells, Granzyme B+ CD4, TH1	TRUE
Model1	CMV.pos	25	10	CD4, CD4 Tn, CD4 Tn/Tm, CD4/CD8, CD4+CD25+, CD8 Tcm, CD8 Tn, CD8 Tn/Tm, CD8+CD25+, Granzyme B+ CD8/CD4	15	CD4 Tcm, CD4 Teff, CD4 Tem, CD4+ TEMRA, CD4+CD25+FoxP3+, CD4+CD27-, CD4+CD28-CD27-, CD8, CD8 Teff, CD8+ TEMRA, CD8+CD27-, CD8+CD28-CD27-, Granzyme B+ CD4, Granzyme B+ CD8, TH1	TRUE
Model1	CMV.neg.eq	18	6	CD4, CD4 Tn, CD4 Tn/Tm, CD4/CD8, CD8 Tn, CD8 Tn/Tm	12	CD4 Tcm, CD4 Teff, CD4 Tem, CD4+ TEMRA, CD4+CD27-, CD4+CD28-CD27-, CD8, CD8 Teff, CD8+ TEMRA, CD8+CD28-CD27-, gd T cells, TH1	TRUE
Model2	All	24	8	B cells, CD4, CD4 Tn, CD4 Tn/Tm, CD4/CD8, CD8 Tcm, CD8 Tn, CD8 Tn/Tm	16	CD4 Tcm, CD4 Teff, CD4 Tem, CD4+ TEMRA, CD4+CD25+FoxP3+, CD4+CD27-, CD4+CD28-CD27-, CD8, CD8 Teff, CD8+ TEMRA, CD8+CD27-, CD8+CD28-CD27-, gd T cells, Granzyme B+ CD4, Granzyme B+ CD8, TH1	TRUE
Model2	Younger	21	6	CD4, CD4 Tn, CD4 Tn/Tm, CD4/CD8, CD8 Tn, CD8 Tn/Tm	15	CD4 Tcm, CD4 Teff, CD4 Tem, CD4+ TEMRA, CD4+CD27-, CD4+CD28-CD27-, CD8, CD8 Teff, CD8+ TEMRA, CD8+CD27-, CD8+CD28-CD27-, Granzyme B+ CD4, Granzyme B+ CD8, TH1, TH17	TRUE
Model2	Older	21	7	CD4, CD4 Tn, CD4 Tn/Tm, CD4/CD8, CD8 Tcm, CD8 Tn, CD8 Tn/Tm	14	CD4 Teff, CD4 Tem, CD4+ TEMRA, CD4+CD27-, CD4+CD28-CD27-, CD8, CD8 Teff, CD8+ TEMRA, CD8+CD27-, CD8+CD28-CD27-, gd T cells, Granzyme B+ CD4, Granzyme B+ CD8, TH1	TRUE
Model2	Male	23	8	CD4, CD4 Tn, CD4 Tn/Tm, CD4/CD8, CD4+CD25+, CD8 Tcm, CD8 Tn, CD8 Tn/Tm	15	CD3_mem4, CD4 Teff, CD4 Tem, CD4+ TEMRA, CD4+CD25+FoxP3+, CD4+CD27-, CD4+CD28-CD27-, CD8, CD8 Teff, CD8+ TEMRA, CD8+CD27-, CD8+CD28-CD27-, Granzyme B+ CD4, Granzyme B+ CD8, TH1	TRUE
Model2	Female	22	6	CD4, CD4 Tn, CD4 Tn/Tm, CD4/CD8, CD8 Tn, CD8 Tn/Tm	16	CD4 Tcm, CD4 Teff, CD4 Tem, CD4+ TEMRA, CD4+CD27-, CD4+CD28-CD27-, CD8, CD8 Teff, CD8+ TEMRA, CD8+CD27-, CD8+CD28-CD27-, gd T cells, Granzyme B+ CD4, Granzyme B+ CD8, TH1, TH17	TRUE
Model2	CMV.pos	25	10	CD4, CD4 Tn, CD4 Tn/Tm, CD4/CD8, CD4+CD25+, CD8 Tcm, CD8 Tn, CD8 Tn/Tm, CD8+CD25+, Granzyme B+ CD8/CD4	15	CD4 Tcm, CD4 Teff, CD4 Tem, CD4+ TEMRA, CD4+CD25+FoxP3+, CD4+CD27-, CD4+CD28-CD27-, CD8, CD8 Teff, CD8+ TEMRA, CD8+CD27-, CD8+CD28-CD27-, Granzyme B+ CD4, Granzyme B+ CD8, TH1	TRUE
Model2	CMV.neg.eq	17	6	CD4, CD4 Tn, CD4 Tn/Tm, CD4/CD8, CD8 Tn, CD8 Tn/Tm	11	CD4 Tcm, CD4 Teff, CD4 Tem, CD4+ TEMRA, CD4+CD28-CD27-, CD8, CD8 Teff, CD8+ TEMRA, CD8+CD28-CD27-, gd T cells, TH1	TRUE

## Sheet: tab s4
tab s4. List by stratum and model of number of unique inflammatory proteins that have postitive and negative associations with any of the DNAm age outcomes
Covariates	Strata	Num_unique_predictors	Num_unique_neg_predictors	Unique_neg_predictors	Num_unique_pos_predictors	Unique_pos_predictors	Diff_pos_neg_predictors
Model1	All	55	5	CCL28, DNER, FGF-19, SCF, TWEAK	50	4E-BP1, CASP-8, CCL11, CCL19, CCL20, CCL3, CCL4, CD40, CD5, CD8A, CDCP1, CSF-1, CXCL10, CXCL11, CXCL5, CXCL6, CXCL9, EN-RAGE, FGF-21, Flt3L, HGF, IFN-gamma, IL-10RB, IL-15RA, IL-17C, IL-18R1, IL10, IL18, IL6, IL7, IL8, LAP TGF-beta-1, LIF-R, MCP-1, MCP-2, MCP-4, MMP-1, MMP-10, OPG, OSM, PD-L1, SLAMF1, STAMBP, TGF-alpha, TNF, TNFRSF9, TNFSF14, TRAIL, uPA, VEGFA	TRUE
Model1	Younger	45	3	DNER, SCF, TWEAK	42	4E-BP1, CCL11, CCL19, CCL20, CCL3, CCL4, CD40, CD5, CD8A, CDCP1, CSF-1, CXCL10, CXCL11, CXCL5, CXCL9, FGF-21, Flt3L, HGF, IFN-gamma, IL-10RB, IL-15RA, IL-17C, IL-18R1, IL10, IL18, IL6, IL8, LAP TGF-beta-1, LIF-R, MCP-1, MMP-10, OPG, OSM, PD-L1, SLAMF1, TGF-alpha, TNF, TNFRSF9, TNFSF14, TRAIL, uPA, VEGFA	TRUE
Model1	Older	34	6	CCL28, CX3CL1, DNER, FGF-19, SCF, TWEAK	28	4E-BP1, CCL11, CCL20, CCL3, CCL4, CD8A, CDCP1, CSF-1, EN-RAGE, FGF-21, Flt3L, HGF, IFN-gamma, IL-10RB, IL-15RA, IL18, IL6, IL7, IL8, MCP-1, MCP-2, MMP-1, OSM, PD-L1, TGF-alpha, TNF, TNFSF14, VEGFA	TRUE
[truncated: 7 more rows]

## Sheet: tab s5
tab s5. List by outcome, stratum, and model of the list of immune cell phenotypes siginficiantly associated
[truncated: 71 more rows]

[truncated: 5 more sheets: tab s6, tab s7, tab s8, tab s9, Supplementary Results tab 10]
